# Supplementary material for: PRMT5 Maintains Homeostasis of the Intestinal Epithelium by Modulating Cell Proliferation and Survival
Source: Adv Sci (Weinh). 2025 Feb 3;12(12):2415559. doi: 10.1002/advs.202415559 (PMC11948081; doi:10.1002/advs.202415559)
Supplement: Supplementary file 4 — Supplemental Table 3 [file ADVS-12-2415559-s006.xlsx]

## Sheet: RI
GeneID	geneSymbol	chr	strand	riExonStart_0base	riExonEnd	upstreamES	upstreamEE	downstreamES	downstreamEE	ID	IJC_SAMPLE_1	SJC_SAMPLE_1	IJC_SAMPLE_2	SJC_SAMPLE_2	IncFormLen	SkipFormLen	PValue	FDR	IncLevel1_Ctrl	IncLevel2_KO	IncLevelDifference_ KO-Ctrl (ΔPSI)
ENSMUSG00000030894	Tpp1	chr7	-	105751981	105752196	105751981	105752053	105752170	105752196	199	1,4	24,45	6,3	0,20	265	149	0.0108098	0.0456563	0.023,0.048	1.0,0.078	0.504
ENSMUSG00000029504	Ddx51	chr5	+	110655306	110655673	110655306	110655413	110655564	110655673	3805	11,5	24,33	44,50	19,14	298	149	6.74673e-11	5.0181e-09	0.186,0.07	0.537,0.641	0.461
ENSMUSG00000023110	Prmt5	chr14	-	54516105	54516615	54516105	54516191	54516496	54516615	1624	12,7	105,93	15,10	5,8	298	149	2.1245e-10	1.426e-08	0.054,0.036	0.6,0.385	0.448
ENSMUSG00000057193	Slc44a2	chr9	+	21342742	21343047	21342742	21342866	21342963	21343047	1364	11,8	12,16	28,31	7,6	245	149	5.33525e-06	9.47264e-05	0.358,0.233	0.709,0.759	0.439
ENSMUSG00000038564	Ift172	chr5	-	31285762	31286117	31285762	31285828	31286077	31286117	1528	3,4	12,19	15,11	6,5	298	149	1.54741e-06	3.25075e-05	0.111,0.095	0.556,0.524	0.437
ENSMUSG00000022994	Adcy6	chr15	-	98596039	98596675	98596039	98596218	98596516	98596675	624	42,76	181208	385340	176126	298	149	0	0	0.104,0.154	0.522,0.574	0.419
ENSMUSG00000028467	Gba2	chr4	-	43569488	43569955	43569488	43569661	43569829	43569955	1289	6,2	13,7	10,15	6,4	298	149	0.000648042	0.00490355	0.188,0.125	0.455,0.652	0.397
ENSMUSG00000027889	Ampd2	chr3	-	108079184	108079773	108079184	108079326	108079586	108079773	120	40,43	63,92	181157	65,47	298	149	0	0	0.241,0.189	0.582,0.625	0.388
ENSMUSG00000015377	Dennd6b	chr15	-	89186955	89187243	89186955	89186998	89187147	89187243	110	34,27	15,14	66,51	5,2	297	149	1.37301e-07	4.1071e-06	0.532,0.492	0.869,0.927	0.386
ENSMUSG00000026873	Phf19	chr2	-	34911163	34911802	34911163	34911245	34911616	34911802	2989	3,0	16,5	2,4	1,4	298	149	0.00731138	0.0346912	0.086,0.0	0.5,0.333	0.373
ENSMUSG00000028453	Fancg	chr4	-	43006983	43007403	43006983	43007114	43007267	43007403	1680	3,3	12,18	31,11	14,8	298	149	9.87864e-07	2.26217e-05	0.111,0.077	0.525,0.407	0.372
ENSMUSG00000038884	A230050P20Rik	chr9	+	20872867	20873264	20872867	20872971	20873109	20873264	2649	6,0	11,12	10,22	20,4	286	149	0.0112189	0.0469214	0.221,0.0	0.207,0.741	0.363
ENSMUSG00000029089	5730480H06Rik	chr5	+	48372328	48374247	48372328	48372495	48374179	48374247	2081	0,2	27,15	4,29	8,11	298	149	5.18896e-07	1.33458e-05	0.0,0.063	0.2,0.569	0.353
ENSMUSG00000029071	Dvl1	chr4	+	155853636	155854086	155853636	155853758	155853982	155854086	1752	95,72	170161	282303	136113	298	149	0	0	0.218,0.183	0.509,0.573	0.34
ENSMUSG00000033862	Cdk10	chr8	+	123230593	123230931	123230593	123230717	123230791	123230931	3788	6,15	68,52	28,25	14,35	222	149	5.87167e-06	0.000102271	0.056,0.162	0.573,0.324	0.34
ENSMUSG00000053841	Txlna	chr4	-	129631279	129631710	129631279	129631354	129631590	129631710	1304	20,24	49,57	69,82	42,32	298	149	7.57937e-10	4.25682e-08	0.169,0.174	0.451,0.562	0.335
ENSMUSG00000026754	Golga1	chr2	-	39047022	39047766	39047022	39047134	39047596	39047766	633	14,23	30,50	53,29	12,26	298	149	0.000693233	0.00514225	0.189,0.187	0.688,0.358	0.335
ENSMUSG00000032596	Uba7	chr9	+	107979393	107979691	107979393	107979458	107979543	107979691	547	7,11	11,17	27,25	16,6	233	149	0.00209426	0.0125838	0.289,0.293	0.519,0.727	0.332
ENSMUSG00000031805	Jak3	chr8	+	71680639	71680994	71680639	71680797	71680882	71680994	3239	2,3	26,29	20,29	21,31	233	149	7.38531e-09	3.38739e-07	0.047,0.062	0.379,0.374	0.322
ENSMUSG00000025507	Pidd1	chr7	-	141441172	141441529	141441172	141441374	141441474	141441529	2896	20,8	18,15	69,27	24,9	248	149	0.000555401	0.00430553	0.4,0.243	0.633,0.643	0.317
ENSMUSG00000005682	Pan2	chr10	+	128314182	128314554	128314182	128314316	128314447	128314554	654	38,53	31,34	67110	13,21	279	149	3.39333e-07	9.16092e-06	0.396,0.454	0.734,0.737	0.31
ENSMUSG00000106864	Gtf3c2	chr5	-	31159433	31159861	31159433	31159521	31159699	31159861	2219	69,55	113159	194192	104,92	298	149	6.66134e-16	1.30943e-13	0.234,0.147	0.483,0.511	0.306
ENSMUSG00000093803	Ppp2r3d	chr9	-	124439587	124440122	124439587	124439674	124440047	124440122	1701	41,71	60,70	174126	47,52	298	149	1.6042e-08	6.3982e-07	0.255,0.336	0.649,0.548	0.303
ENSMUSG00000026198	Abcb6	chr1	-	75177664	75178102	75177664	75177766	75177921	75178102	2970	5,3	40,51	29,14	37,10	298	149	2.0013e-09	1.01992e-07	0.059,0.029	0.282,0.412	0.303
ENSMUSG00000007038	Neu1	chr17	+	34932565	34934185	34932565	34932828	34934002	34934185	621	64,66	162195	236182	144107	298	149	0	0	0.165,0.145	0.45,0.46	0.3
ENSMUSG00000004952	Rasa4	chr5	+	136101243	136101689	136101243	136101394	136101624	136101689	2078	54,60	41,41	147130	31,26	298	149	2.10933e-08	7.95188e-07	0.397,0.423	0.703,0.714	0.298
ENSMUSG00000099689	Zfp383	chr7	+	29912168	29912685	29912168	29912295	29912589	29912685	1804	0,3	11,20	2,3	2,3	298	149	0.010778	0.0456325	0.0,0.07	0.333,0.333	0.298
ENSMUSG00000036672	Cenpt	chr8	-	105849186	105849521	105849186	105849323	105849424	105849521	361	7,17	39,40	32,29	17,31	249	149	4.99232e-05	0.000587131	0.097,0.203	0.53,0.359	0.294
ENSMUSG00000024830	Rps6kb2	chr19	-	4158609	4158919	4158609	4158717	4158828	4158919	3872	16,28	21,25	32,52	12,14	259	149	0.000142277	0.00143951	0.305,0.392	0.605,0.681	0.294
ENSMUSG00000055692	Tmem191c	chr16	+	17277668	17277891	17277668	17277741	17277850	17277891	1623	9,20	36,35	46,46	29,29	257	149	5.70325e-06	9.99703e-05	0.127,0.249	0.479,0.479	0.291
ENSMUSG00000031993	Snx19	chr9	+	30432234	30433430	30432234	30432373	30433329	30433430	3622	2,4	28,17	6,13	8,8	298	149	4.01922e-05	0.000489965	0.034,0.105	0.273,0.448	0.291
ENSMUSG00000015697	Setdb1	chr3	-	95337148	95339032	95337148	95337265	95338345	95339032	657	41,49	36,51	103,90	37,21	298	149	1.51947e-06	3.2166e-05	0.363,0.325	0.582,0.682	0.288
ENSMUSG00000068877	Selenbp2	chr3	+	94697304	94698163	94697304	94697490	94698042	94698163	2062	29,12	31,36	53,19	19,12	298	149	0.000401731	0.00320454	0.319,0.143	0.582,0.442	0.281
ENSMUSG00000036281	Snapc4	chr2	-	26372730	26373080	26372730	26372825	26372973	26373080	60	9,4	33,22	50,29	27,37	296	149	2.01083e-05	0.000282337	0.121,0.084	0.482,0.283	0.28
ENSMUSG00000026571	Dcaf6	chr1	-	165338187	165340023	165338187	165338344	165339884	165340023	3010	28,27	34,38	71,43	29,17	298	149	6.63077e-06	0.000112166	0.292,0.262	0.55,0.558	0.277
ENSMUSG00000028542	Slc6a9	chr4	+	117864404	117864888	117864404	117864642	117864753	117864888	1041	5,13	29,47	13,15	10,16	259	149	7.00755e-05	0.00078076	0.09,0.137	0.428,0.35	0.276
ENSMUSG00000004865	Srpk1	chr17	-	28599470	28600456	28599470	28599869	28600242	28600456	3841	92117	74,96	261156	49,55	298	149	3.3954e-07	9.16092e-06	0.383,0.379	0.727,0.586	0.275
ENSMUSG00000024118	Tedc2	chr17	-	24219730	24220310	24219730	24220133	24220251	24220310	3601	18,8	27,33	24,15	18,8	266	149	0.00101775	0.00697885	0.272,0.12	0.428,0.512	0.274
ENSMUSG00000006471	Ndor1	chr2	-	25249793	25250197	25249793	25250003	25250095	25250197	3796	12,18	26,18	31,40	16,16	240	149	0.000952673	0.00663736	0.223,0.383	0.546,0.608	0.274
ENSMUSG00000022620	Arsa	chr15	-	89474539	89475005	89474539	89474709	89474786	89475005	103	7,6	28,55	15,15	23,12	225	149	2.63695e-05	0.000345566	0.142,0.067	0.302,0.453	0.273
ENSMUSG00000040356	Skiv2l	chr17	-	34846866	34847324	34846866	34846995	34847142	34847324	475	27,17	46,35	71,62	39,33	295	149	8.04569e-07	1.90877e-05	0.229,0.197	0.479,0.487	0.27
ENSMUSG00000022550	Adck5	chr15	+	76594528	76594752	76594528	76594610	76594673	76594752	3557	20,20	78,87	71,50	43,85	211	149	5.91374e-05	0.000676332	0.153,0.14	0.538,0.293	0.269
ENSMUSG00000068917	Clk2	chr3	+	89169614	89170115	89169614	89169702	89170048	89170115	3522	37,56	87101	173146	114,74	298	149	9.50817e-12	1.0064e-09	0.175,0.217	0.431,0.497	0.268
ENSMUSG00000001909	Trmt1	chr8	+	84690516	84690947	84690516	84690572	84690810	84690947	1222	38,55	93124	132,85	94,49	298	149	1.44984e-11	1.37585e-09	0.17,0.182	0.413,0.464	0.263
ENSMUSG00000068329	Htra2	chr6	-	83052697	83053070	83052697	83052803	83053037	83053070	1160	29,35	94,76	78,63	48,48	298	149	2.5789e-10	1.68979e-08	0.134,0.187	0.448,0.396	0.262
ENSMUSG00000038524	Fchsd1	chr18	-	37963127	37963421	37963127	37963211	37963292	37963421	1487	0,1	15,11	7,3	9,6	229	149	2.08722e-05	0.000288645	0.0,0.056	0.336,0.245	0.262
ENSMUSG00000026309	Ilkap	chr1	-	91387214	91388464	91387214	91387341	91388344	91388464	901	40,70	95,94	120,91	65,48	298	149	1.50427e-08	6.17595e-07	0.174,0.271	0.48,0.487	0.261
ENSMUSG00000035206	Sppl2b	chr10	+	80866499	80868708	80866499	80866660	80867399	80868708	1482	60,52	34,30	89,94	23,12	298	149	0.00011521	0.00120098	0.469,0.464	0.659,0.797	0.261
ENSMUSG00000034211	Mrps17	chr5	+	129715683	129716866	129715683	129715858	129716726	129716866	3385	78,48	10,12	138142	0,1	298	149	5.22634e-11	4.23026e-09	0.796,0.667	1.0,0.986	0.261
ENSMUSG00000028687	Mutyh	chr4	+	116817887	116818282	116817887	116818037	116818240	116818282	2912	13,18	13,12	30,23	9,6	298	149	0.00746333	0.0351107	0.333,0.429	0.625,0.657	0.26
ENSMUSG00000067369	Trmt2b	chrX	-	134238142	134238586	134238142	134238242	134238466	134238586	491	12,9	31,35	50,35	46,22	298	149	4.71012e-06	8.5278e-05	0.162,0.114	0.352,0.443	0.259
ENSMUSG00000034211	Mrps17	chr5	+	129715683	129716866	129715683	129715910	129716726	129716866	3386	70,40	48,38	123129	42,29	298	149	1.27741e-05	0.000194223	0.422,0.345	0.594,0.69	0.258
ENSMUSG00000037907	Ankrd13b	chr11	-	77472448	77472877	77472448	77472612	77472724	77472877	2926	22,22	38,53	73,33	50,19	260	149	4.43789e-06	8.14205e-05	0.249,0.192	0.456,0.499	0.257
ENSMUSG00000019082	Slc25a22	chr7	-	141432020	141432753	141432020	141432139	141432662	141432753	3390	17,28	40,37	52,34	30,17	298	149	5.06088e-05	0.000592661	0.175,0.275	0.464,0.5	0.257
ENSMUSG00000025268	Maged2	chrX	-	150808720	150809152	150808720	150808783	150809109	150809152	3678	1,1	15,12	6,5	12,4	298	149	0.00034443	0.00282947	0.032,0.04	0.2,0.385	0.256
ENSMUSG00000045934	Mtmr11	chr3	+	96164785	96165085	96164785	96164873	96164996	96165085	2618	2,5	13,9	11,13	8,11	271	149	0.00466774	0.0244214	0.078,0.234	0.431,0.394	0.256
ENSMUSG00000029389	Ddx55	chr5	+	124554670	124556848	124554670	124554757	124556756	124556848	3148	23,13	27,34	47,40	30,18	298	149	0.000386964	0.00309571	0.299,0.16	0.439,0.526	0.253
ENSMUSG00000026213	Stk11ip	chr1	+	75527057	75527466	75527057	75527184	75527362	75527466	1571	0,1	18,20	15,6	11,21	298	149	2.16208e-06	4.47373e-05	0.0,0.024	0.405,0.125	0.253
ENSMUSG00000040356	Skiv2l	chr17	-	34846026	34846667	34846026	34846173	34846521	34846667	474	9,27	52,47	56,54	38,44	298	149	3.63653e-06	6.94981e-05	0.08,0.223	0.424,0.38	0.251
ENSMUSG00000054662	Ano9	chr7	-	141103991	141104384	141103991	141104144	141104241	141104384	3165	156161	123140	238171	99,34	245	149	1.14639e-05	0.00017824	0.435,0.412	0.594,0.754	0.25
ENSMUSG00000001750	Tcirg1	chr19	-	3903045	3903428	3903045	3903172	3903339	3903428	865	44,58	28,49	157,92	29,33	298	149	7.44624e-05	0.000819682	0.44,0.372	0.73,0.582	0.25
ENSMUSG00000034729	Mrps10	chr17	+	47372426	47372645	47372426	47372491	47372572	47372645	2125	3,13	71,58	37,34	44,52	229	149	3.70631e-09	1.82139e-07	0.027,0.127	0.354,0.298	0.249
ENSMUSG00000056724	Nbeal2	chr9	-	110628393	110628749	110628393	110628503	110628618	110628749	2164	28,33	43,53	79,68	35,44	263	149	1.02107e-05	0.000159659	0.269,0.261	0.561,0.467	0.249
ENSMUSG00000026047	Kdelc1	chr1	-	44112644	44113175	44112644	44112882	44113002	44113175	3421	28,28	33,34	62,35	23,17	268	149	9.59535e-05	0.0010315	0.321,0.314	0.6,0.534	0.249
ENSMUSG00000029062	Cdk11b	chr4	+	155625530	155625773	155625530	155625654	155625726	155625773	1766	59,63	21,35	90,56	10,7	220	149	9.75295e-06	0.000154254	0.656,0.549	0.859,0.844	0.249
ENSMUSG00000015291	Gdi1	chrX	+	74307671	74308261	74307671	74307870	74308129	74308261	3208	173215	100100	377278	63,52	298	149	5.61771e-11	4.29442e-09	0.464,0.518	0.75,0.728	0.248
ENSMUSG00000032292	Nr2e3	chr9	-	59948924	59949308	59948924	59949028	59949181	59949308	185	18,10	30,34	26,32	17,22	298	149	0.000130796	0.00133699	0.231,0.128	0.433,0.421	0.247
ENSMUSG00000034729	Mrps10	chr17	+	47372426	47372645	47372426	47372491	47372575	47372645	2126	4,13	89,80	37,36	43,66	232	149	8.02173e-11	5.80942e-09	0.028,0.095	0.356,0.259	0.246
ENSMUSG00000036672	Cenpt	chr8	-	105845259	105846391	105845259	105845436	105846315	105846391	359	12,27	16,34	62,33	28,15	298	149	0.000323023	0.00269382	0.273,0.284	0.525,0.524	0.246
ENSMUSG00000022556	Hsf1	chr15	+	76500130	76500336	76500130	76500196	76500266	76500336	1474	21,20	87,75	43,32	60,27	218	149	4.64109e-06	8.45846e-05	0.142,0.154	0.329,0.448	0.241
ENSMUSG00000025507	Pidd1	chr7	-	141440002	141440366	141440002	141440153	141440230	141440366	2894	9,22	29,29	63,48	35,41	225	149	0.00191969	0.0115855	0.17,0.334	0.544,0.437	0.239
ENSMUSG00000035047	Kri1	chr9	-	21280163	21280489	21280163	21280259	21280362	21280489	3236	19,10	52,48	41,33	53,24	251	149	4.73729e-05	0.000559529	0.178,0.11	0.315,0.449	0.238
ENSMUSG00000021493	Pdlim7	chr13	-	55506305	55507366	55506305	55506367	55507329	55507366	1263	25,12	20,27	39,34	20,14	298	149	0.00556544	0.0278982	0.385,0.182	0.494,0.548	0.238
ENSMUSG00000037773	Pced1a	chr2	-	130422224	130422704	130422224	130422375	130422465	130422704	275	13,12	17,24	13,18	8,10	238	149	0.00788494	0.0364695	0.324,0.238	0.504,0.53	0.236
ENSMUSG00000004846	Plod3	chr5	+	136990150	136990539	136990150	136990276	136990417	136990539	1770	14,5	134121	71,59	86,97	289	149	0	0	0.051,0.021	0.299,0.239	0.233
ENSMUSG00000047617	Paxx	chr2	-	25459484	25459859	25459484	25459701	25459774	25459859	1004	19,7	46,49	40,39	41,44	221	149	3.50649e-05	0.000438631	0.218,0.088	0.397,0.374	0.233
ENSMUSG00000043085	Tmem82	chr4	-	141614944	141616621	141614944	141615135	141616203	141616621	2336	56,87	32,39	103113	12,31	298	149	0.000999755	0.00689555	0.467,0.527	0.811,0.646	0.232
ENSMUSG00000040345	Arhgap9	chr10	+	127326552	127327014	127326552	127326651	127326872	127327014	12	6,17	31,25	28,34	21,25	298	149	0.000611626	0.00466259	0.088,0.254	0.4,0.405	0.232
ENSMUSG00000042303	Sgsm3	chr15	+	81008288	81008908	81008288	81008434	81008683	81008908	1597	19,11	37,27	37,28	22,23	298	149	0.000192967	0.00180628	0.204,0.169	0.457,0.378	0.231
ENSMUSG00000004815	Dgkq	chr5	-	108649824	108650379	108649824	108649925	108650200	108650379	2702	42,40	29,50	87,63	28,25	298	149	0.000320615	0.00268186	0.42,0.286	0.608,0.558	0.23
ENSMUSG00000056211	R3hdm1	chr1	+	128181985	128184654	128181985	128182212	128184399	128184654	2115	14,18	31,34	48,38	44,19	298	149	0.000762234	0.00556411	0.184,0.209	0.353,0.5	0.23
ENSMUSG00000024287	Thoc1	chr18	+	9986288	9986603	9986288	9986355	9986552	9986603	272	52,48	51,48	90,50	29,23	298	149	6.09182e-05	0.000692756	0.338,0.333	0.608,0.521	0.229
ENSMUSG00000005687	Bcas2	chr3	+	103174339	103177419	103174339	103174501	103177338	103177419	2223	49,34	16,7	81,49	4,4	298	149	0.000251435	0.00218971	0.605,0.708	0.91,0.86	0.229
ENSMUSG00000030815	Phkg2	chr7	+	127577534	127578029	127577534	127577710	127577974	127578029	2583	33,43	19,35	82,39	16,14	298	149	0.00129912	0.00843205	0.465,0.381	0.719,0.582	0.227
ENSMUSG00000024851	Pitpnm1	chr19	+	4106711	4107975	4106711	4106962	4107785	4107975	2941	31,25	27,23	47,62	15,25	298	149	0.00137991	0.00885198	0.365,0.352	0.61,0.554	0.224
ENSMUSG00000018068	Ints2	chr11	-	86242912	86244629	86242912	86243038	86244402	86244629	1311	6,1	24,25	18,26	28,26	298	149	1.18876e-05	0.000182763	0.111,0.02	0.243,0.333	0.223
ENSMUSG00000022561	Gpaa1	chr15	+	76332159	76332631	76332159	76332271	76332483	76332631	2273	27,31	102108	79,71	89,58	298	149	3.82091e-10	2.3367e-08	0.117,0.126	0.307,0.38	0.222
ENSMUSG00000068328	Aup1	chr6	+	83055128	83055690	83055128	83055279	83055505	83055690	3560	123114	315373	331271	264253	298	149	0	0	0.163,0.133	0.385,0.349	0.219
ENSMUSG00000037907	Ankrd13b	chr11	-	77473010	77473411	77473010	77473168	77473280	77473411	2927	23,12	42,37	21,31	29,15	260	149	0.0121129	0.0496051	0.239,0.157	0.293,0.542	0.219
ENSMUSG00000078765	U2af1l4	chr7	+	30563325	30563619	30563325	30563399	30563531	30563619	2780	11,10	20,20	45,23	20,25	280	149	0.0090399	0.0402553	0.226,0.21	0.545,0.329	0.219
ENSMUSG00000022550	Adck5	chr15	+	76594152	76594447	76594152	76594284	76594363	76594447	3556	23,36	59,62	48,57	54,31	227	149	0.00141217	0.00901693	0.204,0.276	0.368,0.547	0.218
ENSMUSG00000033762	Recql4	chr15	-	76709767	76710198	76709767	76709908	76710100	76710198	2508	5,8	14,17	8,17	7,12	298	149	0.00837546	0.0379724	0.152,0.19	0.364,0.415	0.218
ENSMUSG00000047617	Paxx	chr2	-	25460444	25460715	25460444	25460494	25460654	25460715	1007	30,22	76,64	74,73	49,79	298	149	2.32275e-06	4.73496e-05	0.165,0.147	0.43,0.316	0.217
ENSMUSG00000000600	Krit1	chr5	+	3822086	3823785	3822086	3822243	3823633	3823785	2827	12,17	31,24	49,41	37,24	298	149	0.000526009	0.00411243	0.162,0.262	0.398,0.461	0.217
ENSMUSG00000073423	Zfp414	chr17	+	33630575	33631463	33630575	33630681	33631128	33631463	3717	14,15	49,65	32,38	34,37	298	149	6.95656e-07	1.70933e-05	0.125,0.103	0.32,0.339	0.216
ENSMUSG00000028689	Ccdc163	chr4	+	116709239	116709619	116709239	116709273	116709437	116709619	2049	1,5	23,19	15,10	16,15	298	149	0.000123704	0.00127982	0.021,0.116	0.319,0.25	0.216
ENSMUSG00000053332	Gas5	chr1	+	161036819	161037315	161036819	161037164	161037287	161037315	1903	281342	744856	589490	516412	271	149	0	0	0.172,0.18	0.386,0.395	0.215
ENSMUSG00000027953	Slc50a1	chr3	-	89269826	89270139	89269826	89269950	89270061	89270139	2023	97,94	142194	200194	139123	259	149	4.86365e-10	2.90973e-08	0.282,0.218	0.453,0.476	0.215
ENSMUSG00000036281	Snapc4	chr2	-	26373318	26374185	26373318	26373466	26374020	26374185	61	22,24	25,14	53,63	23,16	298	149	0.0100294	0.0431266	0.306,0.462	0.535,0.663	0.215
ENSMUSG00000020536	Llgl1	chr11	+	60712920	60714186	60712920	60713041	60713128	60714186	828	93,93	31,41	139103	12,17	235	149	5.53897e-06	9.77131e-05	0.655,0.59	0.88,0.793	0.214
ENSMUSG00000025736	Jmjd8	chr17	+	25829941	25830206	25829941	25830061	25830138	25830206	2250	5,16	68,79	42,27	58,49	225	149	5.44483e-08	1.8499e-06	0.046,0.118	0.324,0.267	0.213
ENSMUSG00000022554	Hgh1	chr15	+	76369855	76370253	76369855	76369954	76370161	76370253	94	4,2	44,85	30,34	44,58	298	149	1.22014e-13	1.59896e-11	0.043,0.012	0.254,0.227	0.213
ENSMUSG00000067369	Trmt2b	chrX	-	134240078	134240569	134240078	134240180	134240354	134240569	492	21,22	29,34	43,24	16,21	298	149	0.00925976	0.0409692	0.266,0.244	0.573,0.364	0.213
ENSMUSG00000028952	Zbtb48	chr4	-	152025777	152027059	152025777	152026019	152026387	152027059	3138	11,8	18,13	23,27	17,14	298	149	0.0079566	0.0367392	0.234,0.235	0.404,0.491	0.213
ENSMUSG00000040472	Rabggta	chr14	-	55721843	55722176	55721843	55721900	55722052	55722176	2280	3,3	15,36	13,8	11,18	298	149	0.00024827	0.00216901	0.091,0.04	0.371,0.182	0.211
ENSMUSG00000001034	Mapk7	chr11	-	61492903	61494266	61492903	61493069	61493646	61494266	3252	22,17	26,30	43,40	22,25	298	149	0.00122979	0.00805806	0.297,0.221	0.494,0.444	0.21
ENSMUSG00000047767	Atg16l2	chr7	-	101296507	101297008	101296507	101296573	101296756	101297008	2390	12,8	30,13	24,30	21,18	298	149	0.00162274	0.010058	0.167,0.235	0.364,0.455	0.208
ENSMUSG00000043822	Adamtsl5	chr10	-	80344832	80345416	80344832	80344941	80345042	80345416	2801	4,11	79,79	39,41	73,64	249	149	1.03756e-10	7.32144e-09	0.029,0.077	0.242,0.277	0.207
ENSMUSG00000026972	Arrdc1	chr2	-	24925755	24926448	24925755	24926194	24926271	24926448	2890	192187	115130	290255	72,74	225	149	2.4317e-08	9.04328e-07	0.525,0.488	0.727,0.695	0.205
ENSMUSG00000005150	Wdr83	chr8	-	85076023	85076284	85076023	85076132	85076216	85076284	1860	7,7	84,86	30,20	43,51	232	149	1.00213e-08	4.5211e-07	0.051,0.05	0.309,0.201	0.205
ENSMUSG00000062906	Hdac10	chr15	-	89124174	89124588	89124174	89124253	89124531	89124588	1887	28,35	25,22	52,55	20,15	298	149	0.00517336	0.026462	0.359,0.443	0.565,0.647	0.205
ENSMUSG00000055692	Tmem191c	chr16	+	17277341	17277592	17277341	17277401	17277527	17277592	1621	5,3	53,44	20,22	35,35	274	149	4.58026e-08	1.59555e-06	0.049,0.036	0.237,0.255	0.204
ENSMUSG00000055692	Tmem191c	chr16	+	17276633	17277039	17276633	17276887	17276961	17277039	1619	39,35	42,41	24,34	13,15	222	149	0.00347056	0.0191787	0.384,0.364	0.553,0.603	0.204
ENSMUSG00000038520	Tbc1d17	chr7	-	44841982	44842300	44841982	44842099	44842202	44842300	1201	5,13	68,65	33,29	54,43	251	149	7.89498e-08	2.52639e-06	0.042,0.106	0.266,0.286	0.202
ENSMUSG00000022536	Glyr1	chr16	-	5048749	5049857	5048749	5048786	5049805	5049857	513	9,7	61,81	26,21	23,59	298	149	9.25199e-06	0.000147176	0.069,0.041	0.361,0.151	0.201
ENSMUSG00000020329	Polrmt	chr10	-	79737263	79737509	79737263	79737362	79737456	79737509	1970	7,5	54,42	29,32	59,44	242	149	1.07367e-06	2.40223e-05	0.074,0.068	0.232,0.309	0.2
ENSMUSG00000003526	Prodh	chr16	-	18077443	18077883	18077443	18077590	18077790	18077883	402	2,4	27,26	18,14	19,31	298	149	5.52475e-05	0.000644242	0.036,0.071	0.321,0.184	0.199
ENSMUSG00000053332	Gas5	chr1	+	161036819	161037164	161036819	161036852	161037123	161037164	1901	498482	652794	753624	466371	298	149	3.34177e-14	4.84029e-12	0.276,0.233	0.447,0.457	0.198
ENSMUSG00000056167	Cnot10	chr9	-	114597478	114598835	114597478	114597606	114598704	114598835	4022	85,91	21,15	173,80	5,6	298	149	6.49379e-06	0.000110999	0.669,0.752	0.945,0.87	0.197
ENSMUSG00000054662	Ano9	chr7	-	141107050	141107319	141107050	141107087	141107166	141107319	3166	77,99	111138	165140	104,87	227	149	9.41879e-07	2.19665e-05	0.313,0.32	0.51,0.514	0.196
ENSMUSG00000015377	Dennd6b	chr15	-	89185361	89185647	89185361	89185464	89185537	89185647	104	26,5	34,51	48,55	48,58	221	149	0.00537663	0.0271802	0.34,0.062	0.403,0.39	0.196
ENSMUSG00000022556	Hsf1	chr15	+	76497767	76498048	76497767	76497829	76497951	76498048	1473	13,18	107,98	40,65	78,75	270	149	2.89355e-09	1.44783e-07	0.063,0.092	0.221,0.324	0.195
ENSMUSG00000017760	Ctsa	chr2	+	164834029	164834431	164834029	164834208	164834319	164834431	3955	25,27	298298	104114	248161	259	149	0	0	0.046,0.05	0.194,0.289	0.194
ENSMUSG00000073702	Rpl31	chr1	+	39367928	39368255	39367928	39368006	39368148	39368255	3038	37,38	95,76	142177	128140	290	149	6.71126e-08	2.19874e-06	0.167,0.204	0.363,0.394	0.193
ENSMUSG00000023942	Slc29a1	chr17	-	45589413	45589820	45589413	45589548	45589680	45589820	565	35,21	185180	104108	176139	280	149	1.66533e-15	3.05533e-13	0.091,0.058	0.239,0.293	0.192
ENSMUSG00000029221	Slc30a9	chr5	+	67342093	67344569	67342093	67342229	67344529	67344569	3110	20,45	104129	99,70	102,85	298	149	1.7997e-09	9.52458e-08	0.088,0.149	0.327,0.292	0.191
ENSMUSG00000038685	Rtel1	chr2	+	181351575	181351953	181351575	181351699	181351802	181351953	142	7,9	46,43	19,25	31,33	251	149	3.5785e-05	0.000445612	0.083,0.111	0.267,0.31	0.191
ENSMUSG00000031808	Slc27a1	chr8	+	71579403	71580068	71579403	71579798	71579906	71580068	2549	10,28	48,73	21,34	21,46	256	149	0.000457793	0.00359956	0.108,0.183	0.368,0.301	0.189
ENSMUSG00000021948	Prkcd	chr14	-	30605439	30605901	30605439	30605569	30605815	30605901	2376	52,46	182175	108111	143107	298	149	3.55759e-11	3.15822e-09	0.125,0.116	0.274,0.342	0.188
ENSMUSG00000009741	Ubp1	chr9	+	113955962	113956813	113955962	113956068	113956706	113956813	1180	55,73	61102	130,87	60,58	298	149	4.23336e-05	0.000508743	0.311,0.264	0.52,0.429	0.187
ENSMUSG00000042606	Hirip3	chr7	+	126862599	126862926	126862599	126862720	126862817	126862926	2021	23,47	70,81	70,50	57,51	245	149	0.000112646	0.00118321	0.167,0.261	0.428,0.374	0.187
ENSMUSG00000018126	Baiap2l2	chr15	-	79261401	79261965	79261401	79261540	79261812	79261965	3914	644602	393430	922869	306254	298	149	3.55807e-10	2.27717e-08	0.45,0.412	0.601,0.631	0.185
ENSMUSG00000024220	Zfp523	chr17	+	28201260	28202348	28201260	28201440	28202114	28202348	3328	20,20	55,54	34,19	36,17	298	149	0.000379261	0.00306078	0.154,0.156	0.321,0.358	0.185
ENSMUSG00000034570	Inpp5j	chr11	-	3501045	3501428	3501045	3501162	3501319	3501428	1488	31,31	41,34	65,48	32,29	298	149	0.00120758	0.00795037	0.274,0.313	0.504,0.453	0.185
ENSMUSG00000056673	Kdm5d	chrY	+	914024	916760	914024	914183	916640	916760	2653	4,6	33,36	16,9	21,16	298	149	0.000150987	0.00150549	0.057,0.077	0.276,0.22	0.181
ENSMUSG00000028059	Arhgef2	chr3	+	88642925	88643216	88642925	88643039	88643148	88643216	2630	0,0	16,14	4,3	12,7	257	149	0.00023827	0.00213589	0.0,0.0	0.162,0.199	0.18
ENSMUSG00000040054	Baz2a	chr10	+	128115024	128116169	128115024	128115085	128116060	128116169	82	12,18	60,79	34,27	40,40	298	149	3.41844e-06	6.62503e-05	0.091,0.102	0.298,0.252	0.179
ENSMUSG00000036622	Atp13a2	chr4	+	140993947	140994391	140993947	140994062	140994311	140994391	3245	2,0	23,55	11,20	24,37	298	149	1.55609e-09	8.39678e-08	0.042,0.0	0.186,0.213	0.179
ENSMUSG00000041528	Rnf123	chr9	-	108069171	108069801	108069171	108069286	108069675	108069801	3952	19,13	86,88	38,26	52,38	298	149	2.60823e-07	7.32432e-06	0.099,0.069	0.268,0.255	0.177
ENSMUSG00000030263	Lrmp	chr6	+	145171503	145171704	145171503	145171566	145171654	145171704	2845	5,2	22,13	14,6	16,14	236	149	0.0114935	0.0476356	0.125,0.089	0.356,0.213	0.177
ENSMUSG00000040356	Skiv2l	chr17	-	34845003	34845314	34845003	34845100	34845167	34845314	471	17,30	71,52	70,59	68,71	215	149	0.000824764	0.00592624	0.142,0.286	0.416,0.365	0.176
ENSMUSG00000005506	Celf1	chr2	+	91013237	91019497	91013237	91013402	91013490	91019497	3509	19,36	45,57	40,34	46,22	236	149	0.011461	0.0475727	0.21,0.285	0.354,0.494	0.176
ENSMUSG00000024410	Rmc1	chr18	+	12188819	12189081	12188819	12188924	12189012	12189081	2831	15,35	76109	77,59	91,95	236	149	2.56201e-06	5.0724e-05	0.111,0.169	0.348,0.282	0.175
ENSMUSG00000002342	Tmem161a	chr8	+	70180705	70181049	70180705	70180849	70180935	70181049	1517	30,7	52,75	58,40	67,54	234	149	0.000964662	0.00670391	0.269,0.056	0.355,0.32	0.175
ENSMUSG00000039637	Coro7	chr16	-	4634588	4634907	4634588	4634681	4634761	4634907	1350	5,7	46,57	25,18	37,53	228	149	5.69418e-05	0.000655665	0.066,0.074	0.306,0.182	0.174
ENSMUSG00000004394	Tmed4	chr11	-	6274397	6274870	6274397	6274498	6274673	6274870	1253	78,78	381438	170192	226293	298	149	0	0	0.093,0.082	0.273,0.247	0.173
ENSMUSG00000038930	Rccd1	chr7	-	80320301	80321181	80320301	80320698	80320861	80321181	2610	96171	21,40	141117	3,18	298	149	0.00121872	0.00800459	0.696,0.681	0.959,0.765	0.173
ENSMUSG00000055692	Tmem191c	chr16	+	17276961	17277250	17276961	17277039	17277193	17277250	1620	72,87	24,22	74,56	10,6	298	149	0.00457942	0.0240617	0.6,0.664	0.787,0.824	0.173
ENSMUSG00000039205	Ciz1	chr2	+	32370863	32371408	32370863	32371101	32371248	32371408	1985	98,94	32,33	202139	25,25	295	149	0.000289047	0.00245511	0.607,0.59	0.803,0.737	0.171
ENSMUSG00000029149	Krtcap3	chr5	+	31252191	31252571	31252191	31252251	31252364	31252571	734	81,69	270232	141,73	138118	261	149	1.72005e-07	4.9827e-06	0.146,0.145	0.368,0.261	0.169
ENSMUSG00000028582	Cc2d1b	chr4	+	108626300	108626590	108626300	108626376	108626479	108626590	634	1,8	93,93	39,29	85,79	251	149	6.38112e-12	7.31702e-10	0.006,0.049	0.214,0.179	0.169
ENSMUSG00000034789	Rab24	chr13	-	55320502	55320844	55320502	55320553	55320744	55320844	2128	217232	137118	393312	113,88	298	149	3.9875e-06	7.41459e-05	0.442,0.496	0.635,0.639	0.168
ENSMUSG00000003184	Irf3	chr7	+	45000371	45001022	45000371	45000546	45000644	45001022	1929	116125	121142	198176	147,71	246	149	0.00220811	0.0132103	0.367,0.348	0.449,0.6	0.167
ENSMUSG00000002871	Tpra1	chr6	+	88910150	88910401	88910150	88910261	88910340	88910401	3194	31,49	94,71	68,74	81,55	227	149	0.0031124	0.0173387	0.178,0.312	0.355,0.469	0.167
ENSMUSG00000036813	Entpd8	chr2	+	25083219	25083734	25083219	25083379	25083497	25083734	2591	259354	94,91	494427	58,61	266	149	4.42386e-07	1.15947e-05	0.607,0.685	0.827,0.797	0.166
ENSMUSG00000004931	Apba3	chr10	+	81271364	81271832	81271364	81271526	81271661	81271832	3626	15,13	88,86	78,44	94102	283	149	3.31685e-07	9.12798e-06	0.082,0.074	0.304,0.185	0.166
ENSMUSG00000030929	Eri2	chr7	-	119790233	119791228	119790233	119790390	119791100	119791228	1568	3,4	31,28	9,10	23,13	298	149	0.00112509	0.00750846	0.046,0.067	0.164,0.278	0.165
ENSMUSG00000034171	Faah	chr4	-	116000048	116000827	116000048	116000088	116000786	116000827	3499	24,46	101136	78,85	136,77	298	149	2.34031e-05	0.000313702	0.106,0.145	0.223,0.356	0.164
ENSMUSG00000057110	Cntrl	chr2	+	35175537	35176322	35175537	35175600	35176127	35176322	411	20,24	30,41	72,44	43,41	298	149	0.00324516	0.0179692	0.25,0.226	0.456,0.349	0.164
ENSMUSG00000042524	Sun2	chr15	-	79727862	79729076	79727862	79728581	79729032	79729076	2907	0,0	15,31	4,4	7,17	298	149	0.000106985	0.00114117	0.0,0.0	0.222,0.105	0.164
ENSMUSG00000041130	Zfp598	chr17	+	24677834	24678713	24677834	24678052	24678595	24678713	3672	129100	137126	199156	98105	298	149	3.24579e-05	0.000411632	0.32,0.284	0.504,0.426	0.163
ENSMUSG00000042289	Hsd3b7	chr7	+	127801074	127801616	127801074	127801246	127801460	127801616	3374	14,13	85120	26,32	41,59	298	149	4.26018e-08	1.5226e-06	0.076,0.051	0.241,0.213	0.163
ENSMUSG00000010057	Nprl2	chr9	+	107544913	107545387	107544913	107545031	107545244	107545387	2987	5,11	46,54	32,36	67,47	298	149	9.9465e-06	0.000156416	0.052,0.092	0.193,0.277	0.163
ENSMUSG00000019951	Uhrf1bp1l	chr10	+	89808517	89809778	89808517	89808660	89809627	89809778	641	11,15	39,46	22,39	39,33	298	149	0.00190942	0.0115544	0.124,0.14	0.22,0.371	0.163
ENSMUSG00000031065	Cdk16	chrX	+	20696017	20696467	20696017	20696141	20696346	20696467	3754	49,34	265292	155,88	238158	298	149	1.11022e-16	2.35026e-14	0.085,0.055	0.246,0.218	0.162
ENSMUSG00000023952	Gtpbp2	chr17	+	46165777	46166446	46165777	46165997	46166310	46166446	2920	23,19	102115	68,54	92,90	298	149	1.24309e-08	5.41176e-07	0.101,0.076	0.27,0.231	0.162
ENSMUSG00000039231	Suv39h1	chrX	-	8063695	8064057	8063695	8063825	8063910	8064057	2057	9,13	74,70	25,37	57,60	233	149	7.0435e-06	0.000118193	0.072,0.106	0.219,0.283	0.162
ENSMUSG00000028041	Adam15	chr3	-	89347151	89347485	89347151	89347228	89347406	89347485	3272	1,5	36,32	11,16	26,26	298	149	2.11417e-05	0.000290852	0.014,0.072	0.175,0.235	0.162
ENSMUSG00000021240	Abcd4	chr12	-	84608974	84609473	84608974	84609096	84609378	84609473	3168	6,7	55,51	26,13	32,37	298	149	3.42282e-05	0.000432091	0.052,0.064	0.289,0.149	0.161
ENSMUSG00000017760	Ctsa	chr2	+	164834697	164834924	164834697	164834748	164834837	164834924	3956	48,33	283321	92,94	190183	237	149	4.94049e-14	6.79812e-12	0.096,0.061	0.233,0.244	0.16
ENSMUSG00000009995	Taz	chrX	+	74282749	74283400	74282749	74283116	74283271	74283400	3888	25,21	169189	57,53	83116	298	149	9.1831e-12	1.0064e-09	0.069,0.053	0.256,0.186	0.16
ENSMUSG00000039263	Npepl1	chr2	+	174120543	174121124	174120543	174120667	174120947	174121124	1087	141146	164158	261182	111138	298	149	0.0010243	0.00699474	0.301,0.316	0.54,0.397	0.16
ENSMUSG00000005142	Man2b1	chr8	+	85085354	85086943	85085354	85085548	85086810	85086943	2664	26,21	138159	52,42	79,74	298	149	9.11417e-10	5.01644e-08	0.086,0.062	0.248,0.221	0.16
ENSMUSG00000022561	Gpaa1	chr15	+	76332902	76333373	76332902	76333099	76333176	76333373	2275	48,45	87,76	90,63	63,67	225	149	0.00106707	0.00725082	0.268,0.282	0.486,0.384	0.16
ENSMUSG00000031858	Mau2	chr8	-	70022619	70023697	70022619	70022669	70023613	70023697	3618	33,23	39,43	50,41	32,32	298	149	0.00473608	0.0246384	0.297,0.211	0.439,0.39	0.16
ENSMUSG00000055692	Tmem191c	chr16	+	17276633	17276887	17276633	17276757	17276836	17276887	1618	30,26	62,50	23,38	26,31	227	149	0.00489627	0.0252332	0.241,0.254	0.367,0.446	0.159
ENSMUSG00000036023	Parp2	chr14	+	50814869	50815427	50814869	50814966	50815351	50815427	1103	44,70	74104	94,75	55,74	298	149	0.00149229	0.00939768	0.229,0.252	0.461,0.336	0.158
ENSMUSG00000042831	Alkbh6	chr7	+	30312236	30312707	30312236	30312388	30312590	30312707	279	72,79	54,57	111105	43,41	298	149	0.00167871	0.0103583	0.4,0.409	0.563,0.561	0.158
ENSMUSG00000071647	Eml3	chr19	+	8939027	8939285	8939027	8939116	8939187	8939285	2683	11,2	49,48	20,20	36,54	219	149	0.000448	0.0035428	0.132,0.028	0.274,0.201	0.158
ENSMUSG00000079487	Med12	chrX	+	101293957	101294175	101293957	101294012	101294087	101294175	3703	71,71	23,15	79,68	6,8	223	149	0.00155567	0.00968596	0.673,0.76	0.898,0.85	0.157
ENSMUSG00000010048	Ifrd2	chr9	+	107590297	107590662	107590297	107590422	107590504	107590662	3686	41,60	189218	91,55	105121	230	149	2.36095e-05	0.000313881	0.123,0.151	0.36,0.227	0.156
ENSMUSG00000067722	BC003965	chr17	+	25184553	25187662	25184553	25184640	25184719	25187662	2766	73,43	75,56	78,76	46,48	227	149	0.0025814	0.0150509	0.39,0.335	0.527,0.51	0.156
ENSMUSG00000022210	Dhrs4	chr14	+	55487092	55487311	55487092	55487163	55487259	55487311	1267	143132	634621	213166	312299	244	149	2.73115e-14	4.17562e-12	0.121,0.115	0.294,0.253	0.155
ENSMUSG00000089847	Timm10b	chr7	+	105640761	105641228	105640761	105640857	105641027	105641228	3183	25,45	347389	165147	309315	298	149	0	0	0.035,0.055	0.211,0.189	0.155
ENSMUSG00000090266	Mettl23	chr11	+	116848900	116849300	116848900	116849138	116849215	116849300	1422	33,27	98,73	46,52	60,64	225	149	0.000247552	0.00216901	0.182,0.197	0.337,0.35	0.154
ENSMUSG00000021819	Zswim8	chr14	+	20722459	20723006	20722459	20722579	20722827	20723006	1063	13,27	68,69	60,54	88,62	298	149	3.76858e-05	0.000467169	0.087,0.164	0.254,0.303	0.153
ENSMUSG00000024118	Tedc2	chr17	-	24220251	24220615	24220251	24220310	24220516	24220615	3602	4,7	41,47	9,9	19,15	298	149	0.000919368	0.00652088	0.047,0.069	0.191,0.231	0.153
ENSMUSG00000038930	Rccd1	chr7	-	80320091	80321181	80320091	80320213	80320301	80321181	2608	82,66	38,32	78,78	22,16	236	149	0.00655747	0.0318837	0.577,0.566	0.691,0.755	0.152
ENSMUSG00000015085	Entpd2	chr2	+	25399281	25399736	25399281	25399536	25399616	25399736	946	38,21	101,94	48,48	74,65	228	149	0.000170757	0.00164885	0.197,0.127	0.298,0.326	0.15
ENSMUSG00000025737	Wdr24	chr17	+	25827234	25827532	25827234	25827356	25827427	25827532	821	52,45	63,59	56,60	44,35	219	149	0.0060951	0.0300604	0.36,0.342	0.464,0.538	0.15
ENSMUSG00000021493	Pdlim7	chr13	-	55507329	55507624	55507329	55507366	55507487	55507624	1264	8,2	46,60	22,14	36,43	269	149	1.68386e-05	0.000245185	0.088,0.018	0.253,0.153	0.15
ENSMUSG00000022843	Clcn2	chr16	-	20712879	20713459	20712879	20713008	20713327	20713459	3283	21,19	78,94	62,33	71,64	298	149	1.17473e-05	0.000181621	0.119,0.092	0.304,0.205	0.149
ENSMUSG00000028089	Chd1l	chr3	-	97587110	97588313	97587110	97587221	97588239	97588313	1712	0,2	53,38	19,11	41,35	298	149	5.3615e-09	2.54394e-07	0.0,0.026	0.188,0.136	0.149
ENSMUSG00000036678	Aaas	chr15	-	102339185	102339418	102339185	102339253	102339324	102339418	3513	9,5	88,95	27,34	92,78	219	149	1.25838e-07	3.84785e-06	0.065,0.035	0.166,0.229	0.148
ENSMUSG00000073422	H2-Ke6	chr17	-	34027405	34027840	34027405	34027522	34027622	34027840	1769	38,21	221246	76,57	145138	248	149	1.40383e-11	1.37585e-09	0.094,0.049	0.239,0.199	0.147
ENSMUSG00000030590	Fam98c	chr7	-	29153321	29154535	29153321	29153489	29154418	29154535	3887	121,99	170179	198163	173118	298	149	7.46384e-06	0.000122265	0.262,0.217	0.364,0.409	0.147
ENSMUSG00000074643	Cpne1	chr2	-	156078751	156078974	156078751	156078823	156078899	156078974	569	8,6	32,63	28,24	45,63	224	149	0.000292625	0.00247786	0.143,0.06	0.293,0.202	0.146
ENSMUSG00000007080	Pole	chr5	+	110295227	110295637	110295227	110295313	110295517	110295637	1788	0,3	13,16	8,4	15,10	298	149	0.00441796	0.0233812	0.0,0.086	0.211,0.167	0.146
ENSMUSG00000038644	Pold1	chr7	-	44533884	44534487	44533884	44534017	44534384	44534487	904	27,23	193221	82,67	189115	298	149	7.94809e-13	9.51006e-11	0.065,0.049	0.178,0.226	0.145
ENSMUSG00000060601	Nr1h2	chr7	-	44551954	44552620	44551954	44552236	44552506	44552620	2873	90109	47,45	174172	46,42	298	149	0.00260357	0.0151481	0.489,0.548	0.654,0.672	0.145
ENSMUSG00000022322	Shcbp1	chr8	-	4748704	4749460	4748704	4748825	4749291	4749460	1085	10,10	29,48	24,24	35,32	298	149	0.00114691	0.00762389	0.147,0.094	0.255,0.273	0.144
ENSMUSG00000035890	Rnf126	chr10	-	79761429	79761633	79761429	79761499	79761564	79761633	1707	118105	234295	200196	221246	213	149	1.34107e-06	2.90599e-05	0.261,0.199	0.388,0.358	0.143
ENSMUSG00000022843	Clcn2	chr16	-	20710271	20710639	20710271	20710427	20710554	20710639	3282	10,9	65113	33,47	127,65	275	149	7.38858e-06	0.000121757	0.077,0.041	0.123,0.281	0.143
ENSMUSG00000030035	Wbp1	chr6	-	83120184	83120876	83120184	83120287	83120771	83120876	3931	59,47	262290	85,90	153142	298	149	5.51722e-11	4.29442e-09	0.101,0.075	0.217,0.241	0.141
ENSMUSG00000004815	Dgkq	chr5	-	108649586	108649925	108649586	108649733	108649824	108649925	2701	2,7	48,54	18,15	53,36	239	149	7.32366e-05	0.000809426	0.025,0.075	0.175,0.206	0.141
ENSMUSG00000021488	Nsd1	chr13	+	55213203	55214150	55213203	55213317	55214060	55214150	2177	12,18	39,48	25,41	41,40	298	149	0.00322005	0.0178661	0.133,0.158	0.234,0.339	0.141
ENSMUSG00000034744	Nagk	chr6	+	83796906	83797275	83796906	83796991	83797176	83797275	2691	31,9	103129	58,34	71,92	298	149	1.77476e-05	0.000255714	0.131,0.034	0.29,0.156	0.14
ENSMUSG00000040746	Rnf167	chr11	+	70649674	70650017	70649674	70649765	70649911	70650017	2650	53,60	105117	108,57	82,71	294	149	0.000705079	0.00520208	0.204,0.206	0.4,0.289	0.14
ENSMUSG00000026927	Entr1	chr2	-	26385497	26386063	26385497	26385609	26385989	26386063	824	48,44	74,69	112,78	82,69	298	149	0.000659847	0.0049552	0.245,0.242	0.406,0.361	0.14
ENSMUSG00000022546	Gpt	chr15	+	76698714	76699151	76698714	76698889	76698995	76699151	2718	26,19	124,91	28,78	89,89	254	149	0.00101944	0.00697885	0.11,0.109	0.156,0.34	0.139
ENSMUSG00000032815	Fanca	chr8	-	123313020	123313373	123313020	123313116	123313239	123313373	623	0,0	44,26	3,6	20,13	271	149	3.78777e-05	0.000467441	0.0,0.0	0.076,0.202	0.139
ENSMUSG00000001750	Tcirg1	chr19	-	3901890	3902556	3901890	3902035	3902343	3902556	864	39,45	30,36	132,96	56,45	298	149	0.0106705	0.0453166	0.394,0.385	0.541,0.516	0.139
ENSMUSG00000019320	Noxo1	chr17	+	24699543	24700015	24699543	24699657	24699897	24700015	3857	113104	115182	177148	132100	298	149	0.000609738	0.00466111	0.329,0.222	0.401,0.425	0.138
ENSMUSG00000038671	Arfrp1	chr2	-	181364013	181364398	181364013	181364096	181364310	181364398	588	41,49	80,86	107,73	92,73	298	149	0.000317111	0.00266878	0.204,0.222	0.368,0.333	0.138
ENSMUSG00000038619	Ensa	chr3	+	95628540	95632102	95628540	95628707	95631431	95632102	166	166197	20,27	127125	5,4	298	149	7.48063e-05	0.000820187	0.806,0.785	0.927,0.94	0.138
ENSMUSG00000005677	Nr1i3	chr1	+	171217075	171217430	171217075	171217221	171217313	171217430	1333	94132	41,48	135100	28,22	240	149	0.00459223	0.024072	0.587,0.631	0.75,0.738	0.135
ENSMUSG00000035478	Mbd3	chr10	-	80392538	80393280	80392538	80393018	80393094	80393280	604	70,76	301277	117157	215256	224	149	7.28831e-08	2.3597e-06	0.134,0.154	0.266,0.29	0.134
ENSMUSG00000001918	Slc1a5	chr7	+	16795757	16796158	16795757	16795952	16796023	16796158	1594	450439	374371	439394	210200	219	149	2.66598e-05	0.000347714	0.45,0.446	0.587,0.573	0.132
ENSMUSG00000020741	Cluh	chr11	+	74665006	74665426	74665006	74665069	74665181	74665426	2826	69,79	210247	137155	229189	260	149	7.99211e-07	1.90877e-05	0.158,0.155	0.255,0.32	0.131
ENSMUSG00000032198	Dock6	chr9	-	21800179	21801332	21800179	21800399	21801170	21801332	772	9,8	78,58	28,18	65,35	298	149	2.05451e-05	0.000287005	0.055,0.065	0.177,0.205	0.131
ENSMUSG00000049482	Ctu2	chr8	+	122481330	122481529	122481330	122481397	122481470	122481529	3615	5,7	67,53	20,17	44,62	221	149	0.000222763	0.00202325	0.048,0.082	0.235,0.156	0.131
ENSMUSG00000033542	Arhgef5	chr6	+	43283892	43285429	43283892	43284054	43285358	43285429	3361	22,28	123113	111,82	172155	298	149	1.93935e-07	5.55947e-06	0.082,0.11	0.244,0.209	0.13
ENSMUSG00000020877	Scrn2	chr11	+	97032754	97033229	97032754	97032970	97033063	97033229	1566	13,11	100121	18,22	57,47	241	149	1.80305e-05	0.000257099	0.074,0.053	0.163,0.224	0.13
ENSMUSG00000019254	Ppp1r12c	chr7	-	4483473	4483733	4483473	4483557	4483642	4483733	2865	19,13	94,58	39,43	99,65	233	149	0.000674513	0.00504419	0.114,0.125	0.201,0.297	0.13
ENSMUSG00000060601	Nr1h2	chr7	-	44551954	44552620	44551954	44552245	44552506	44552620	2874	93104	38,65	179173	49,56	298	149	0.0105321	0.0448673	0.55,0.444	0.646,0.607	0.13
ENSMUSG00000025280	Polr3a	chr14	-	24452192	24452675	24452192	24452324	24452510	24452675	2116	14,10	48,29	22,16	35,19	298	149	0.0111294	0.0466875	0.127,0.147	0.239,0.296	0.13
ENSMUSG00000033106	Slc7a6os	chr8	-	106202230	106204540	106202230	106202351	106204330	106204540	2407	16,23	102107	43,48	87,81	298	149	3.54254e-06	6.81753e-05	0.073,0.097	0.198,0.229	0.129
ENSMUSG00000039233	Tbce	chr13	-	14005787	14006007	14005787	14005852	14005942	14006007	1154	5,10	84,91	19,15	65,37	238	149	3.50408e-05	0.000438631	0.036,0.064	0.155,0.202	0.129
ENSMUSG00000027185	Nat10	chr2	-	103725663	103726239	103725663	103725762	103726119	103726239	290	37,42	59,72	77,70	64,66	298	149	0.00247945	0.0145489	0.239,0.226	0.376,0.347	0.129
ENSMUSG00000002546	Golga2	chr2	+	32299031	32299310	32299031	32299125	32299203	32299310	2762	10,2	45,56	13,14	47,27	226	149	0.00310576	0.0173368	0.128,0.023	0.154,0.255	0.129
ENSMUSG00000015377	Dennd6b	chr15	-	89185361	89186047	89185361	89185647	89185993	89186047	105	12,20	44,48	38,35	46,50	298	149	0.00287241	0.0162987	0.12,0.172	0.292,0.259	0.129
ENSMUSG00000040701	Ap1g2	chr14	-	55103202	55103507	55103202	55103258	55103408	55103507	2923	43,39	94108	98,61	109,77	298	149	0.000131078	0.00133699	0.186,0.153	0.31,0.284	0.128
ENSMUSG00000020538	Srebf1	chr11	-	60203098	60203607	60203098	60203265	60203345	60203607	1914	55,47	203246	80,83	200122	228	149	2.78345e-05	0.000361324	0.15,0.111	0.207,0.308	0.127
ENSMUSG00000019850	Tnfaip3	chr10	-	19003575	19005331	19003575	19003757	19004456	19005331	3606	4,7	23,32	14,10	22,21	298	149	0.0100102	0.043111	0.08,0.099	0.241,0.192	0.127
ENSMUSG00000004947	Dtx2	chr5	+	136026469	136028572	136026469	136026607	136028498	136028572	3407	0,1	16,13	9,5	26,15	298	149	0.0001372	0.00139326	0.0,0.037	0.148,0.143	0.127
ENSMUSG00000059772	Slx1b	chr7	-	126691927	126692659	126691927	126692055	126692320	126692659	2252	7,7	40,37	15,5	27,10	298	149	0.00817284	0.0373108	0.08,0.086	0.217,0.2	0.126
ENSMUSG00000069678	Pcgf1	chr6	+	83080549	83080854	83080549	83080630	83080709	83080854	3175	3,0	37,36	11,7	36,30	227	149	0.000107901	0.0011465	0.051,0.0	0.167,0.133	0.125
ENSMUSG00000027356	Fermt1	chr2	-	132924956	132925794	132924956	132925088	132925686	132925794	3443	43,49	111118	93,70	125,78	298	149	0.000200511	0.00185793	0.162,0.172	0.271,0.31	0.123
ENSMUSG00000030720	Cln3	chr7	-	126575202	126575412	126575202	126575258	126575343	126575412	4012	25,28	84,72	37,46	57,65	233	149	0.00272435	0.0156196	0.16,0.199	0.293,0.312	0.123
ENSMUSG00000024906	Mus81	chr19	-	5483454	5483665	5483454	5483558	5483634	5483665	803	22,14	66,59	36,27	64,44	224	149	0.0060694	0.0300414	0.181,0.136	0.272,0.29	0.123
ENSMUSG00000115987	Vps28	chr15	-	76623170	76624175	76623170	76623494	76624085	76624175	270	53,42	396399	159,93	271323	298	149	1.073e-11	1.09366e-09	0.063,0.05	0.227,0.126	0.12
ENSMUSG00000025494	Sigirr	chr7	-	141092977	141093330	141092977	141093118	141093199	141093330	178	23,16	87,63	34,27	58,52	229	149	0.00298377	0.0168265	0.147,0.142	0.276,0.253	0.12
ENSMUSG00000034022	Cpsf1	chr15	-	76596219	76596571	76596219	76596349	76596415	76596571	558	42,56	226245	91111	206225	214	149	1.49617e-06	3.19183e-05	0.115,0.137	0.235,0.256	0.119
ENSMUSG00000019518	Ap4m1	chr5	+	138176051	138176263	138176051	138176118	138176209	138176263	1783	12,0	57,67	19,21	64,54	239	149	0.000243105	0.00216353	0.116,0.0	0.156,0.195	0.117
ENSMUSG00000019214	Chtf18	chr17	-	25722843	25723313	25722843	25722942	25723219	25723313	531	8,8	35,51	19,19	49,29	298	149	0.00355261	0.0195535	0.103,0.073	0.162,0.247	0.117
ENSMUSG00000051517	Arhgef39	chr4	-	43498895	43499337	43498895	43499016	43499242	43499337	2822	10,16	115124	38,37	107,82	298	149	2.19209e-07	6.21921e-06	0.042,0.061	0.151,0.184	0.116
ENSMUSG00000031386	Hcfc1	chrX	-	73946709	73947050	73946709	73946847	73946934	73947050	1576	14,8	104103	27,40	108,89	235	149	1.64022e-05	0.000241385	0.079,0.047	0.137,0.222	0.116
ENSMUSG00000024188	Luc7l	chr17	+	26253973	26255125	26253973	26254044	26255030	26255125	3343	209290	71,55	430363	74,43	298	149	0.00947175	0.0415068	0.595,0.725	0.744,0.808	0.116
ENSMUSG00000096780	Tmem181b-ps	chr17	-	6447344	6448616	6447344	6447402	6448524	6448616	3647	4,2	33,35	20,15	47,45	298	149	0.00016924	0.00163996	0.057,0.028	0.175,0.143	0.116
ENSMUSG00000023908	Pkmyt1	chr17	+	23732336	23734316	23732336	23732824	23733822	23734316	2480	42,46	94104	85,67	90,89	298	149	0.000834731	0.0059667	0.183,0.181	0.321,0.273	0.115
ENSMUSG00000002825	Qtrt1	chr9	+	21419438	21419712	21419438	21419548	21419624	21419712	1924	22,20	101,96	66,47	142,97	224	149	0.000252249	0.00218987	0.127,0.122	0.236,0.244	0.115
ENSMUSG00000029464	Gpn3	chr5	+	122381189	122381494	122381189	122381305	122381397	122381494	579	13,15	57,54	34,26	52,61	240	149	0.00669859	0.0323981	0.124,0.147	0.289,0.209	0.113
ENSMUSG00000049339	Retreg2	chr1	+	75146429	75147909	75146429	75146719	75146830	75147909	2468	202241	31,31	196216	13,9	259	149	0.000166465	0.00162451	0.789,0.817	0.897,0.932	0.112
ENSMUSG00000031708	Tecr	chr8	-	83573027	83573323	83573027	83573143	83573219	83573323	2365	149171	10961214	280318	922738	224	149	1.66533e-14	2.69588e-12	0.083,0.086	0.168,0.223	0.111
ENSMUSG00000006024	Napa	chr7	+	16113349	16113560	16113349	16113405	16113475	16113560	3453	37,56	255273	105,76	242202	218	149	9.69765e-07	2.24268e-05	0.09,0.123	0.229,0.205	0.111
ENSMUSG00000097195	Snhg5	chr9	-	88521917	88522381	88521917	88521975	88522306	88522381	2253	80,76	148153	165137	172152	298	149	0.000245703	0.00216353	0.213,0.199	0.324,0.311	0.111
ENSMUSG00000010097	Nxf1	chr19	+	8764921	8766833	8764921	8765031	8766796	8766833	2909	168132	110113	180142	89,65	298	149	0.00696682	0.0334019	0.433,0.369	0.503,0.522	0.111
ENSMUSG00000051007	Gatd1	chr7	-	141409845	141410885	141409845	141409940	141410777	141410885	3593	17,33	120,82	67,42	94,88	298	149	0.000218041	0.00198692	0.066,0.168	0.263,0.193	0.111
ENSMUSG00000013155	Enkd1	chr8	-	105704112	105704514	105704112	105704249	105704350	105704514	1560	5,5	47,48	33,15	76,57	249	149	0.000244764	0.00216353	0.06,0.059	0.206,0.136	0.111
ENSMUSG00000059208	Hnrnpm	chr17	-	33666493	33666685	33666493	33666529	33666646	33666685	2071	193276	302378	298252	217276	265	149	0.00162211	0.010058	0.264,0.291	0.436,0.339	0.11
ENSMUSG00000024319	Vps52	chr17	+	33962066	33962546	33962066	33962185	33962422	33962546	3785	9,18	53,59	27,32	58,50	298	149	0.002529	0.0148081	0.078,0.132	0.189,0.242	0.11
ENSMUSG00000028552	Eps15	chr4	+	109361162	109361867	109361162	109361324	109361669	109361867	1236	3,5	80,78	20,16	55,63	298	149	5.93209e-07	1.47073e-05	0.018,0.031	0.154,0.113	0.109
ENSMUSG00000022550	Adck5	chr15	+	76593937	76594447	76593937	76594051	76594152	76594447	3554	6,8	73,69	13,20	62,43	249	149	0.000764333	0.00556466	0.047,0.065	0.111,0.218	0.109
ENSMUSG00000022617	Chkb	chr15	-	89428410	89428827	89428410	89428544	89428713	89428827	20	158159	44,45	284240	45,42	298	149	0.00689508	0.0331735	0.642,0.639	0.759,0.741	0.109
ENSMUSG00000016344	Ppdpf	chr2	+	181187549	181187886	181187549	181187736	181187808	181187886	2975	102134	438469	208158	445284	220	149	1.4628e-06	3.14503e-05	0.136,0.162	0.24,0.274	0.108
ENSMUSG00000030330	Ing4	chr6	+	125047481	125048237	125047481	125047587	125047792	125048237	2053	75,75	89114	104101	82,85	298	149	0.00470553	0.0245258	0.296,0.248	0.388,0.373	0.108
ENSMUSG00000030890	Ilk	chr7	+	105741373	105741707	105741373	105741483	105741579	105741707	1031	29,30	72,97	56,42	70,79	244	149	0.00547235	0.0275318	0.197,0.159	0.328,0.245	0.108
ENSMUSG00000019734	Tmc4	chr7	-	3671273	3672110	3671273	3671441	3671962	3672110	3009	90108	406452	234205	459370	298	149	1.9405e-09	1.00759e-07	0.1,0.107	0.203,0.217	0.107
ENSMUSG00000019139	Isyna1	chr8	+	70595138	70595554	70595138	70595271	70595360	70595554	1208	71,58	321376	105141	271302	237	149	8.52525e-08	2.69672e-06	0.122,0.088	0.196,0.227	0.107
ENSMUSG00000058407	Txndc9	chr1	-	37993991	37995841	37993991	37994110	37995632	37995841	3109	26,23	254230	89,71	224210	298	149	1.94046e-11	1.78005e-09	0.049,0.048	0.166,0.145	0.107
ENSMUSG00000030330	Ing4	chr6	+	125047792	125048237	125047792	125047940	125048175	125048237	2055	21,20	137194	60,51	166115	298	149	5.60971e-08	1.88267e-06	0.071,0.049	0.153,0.181	0.107
ENSMUSG00000040044	Orc3	chr4	-	34597307	34598756	34597307	34597441	34598607	34598756	2713	7,18	55,57	46,15	64,44	298	149	0.00316286	0.0175842	0.06,0.136	0.264,0.146	0.107
ENSMUSG00000068206	Pick1	chr15	+	79247264	79248296	79247264	79247315	79248151	79248296	2535	49,46	87110	105,65	128,71	298	149	0.00233782	0.0138956	0.22,0.173	0.291,0.314	0.106
ENSMUSG00000038520	Tbc1d17	chr7	-	44842815	44843111	44842815	44842916	44842994	44843111	1202	9,12	55,88	33,14	62,62	226	149	0.00355021	0.0195535	0.097,0.082	0.26,0.13	0.106
ENSMUSG00000027134	Lpcat4	chr2	+	112242475	112242761	112242475	112242588	112242700	112242761	639	16,8	50,54	36,39	100,60	260	149	0.00916222	0.0406684	0.155,0.078	0.171,0.271	0.105
ENSMUSG00000027889	Ampd2	chr3	-	108080266	108080774	108080266	108080335	108080643	108080774	121	6,25	50,52	66,46	90,97	298	149	0.00951667	0.0416373	0.057,0.194	0.268,0.192	0.105
ENSMUSG00000007029	Vars	chr17	+	35004771	35005061	35004771	35004893	35004976	35005061	2338	28,18	252241	61,59	227182	231	149	1.25855e-08	5.41176e-07	0.067,0.046	0.148,0.173	0.104
ENSMUSG00000025733	Rhot2	chr17	-	25839984	25840335	25839984	25840107	25840254	25840335	3120	17,20	112165	32,45	126,79	295	149	3.83489e-05	0.000471144	0.071,0.058	0.114,0.223	0.104
ENSMUSG00000068206	Pick1	chr15	+	79245289	79246111	79245289	79245352	79245977	79246111	2533	29,31	104,98	54,51	82,91	298	149	0.000746254	0.00546194	0.122,0.137	0.248,0.219	0.104
ENSMUSG00000068876	Cgn	chr3	-	94777993	94778270	94777993	94778065	94778200	94778270	725	13,24	85,81	36,24	64,54	283	149	0.00124349	0.00812846	0.075,0.135	0.228,0.19	0.104
ENSMUSG00000029625	Cpsf4	chr5	+	145177229	145178928	145177229	145177302	145178832	145178928	2030	19,23	61,56	37,29	48,47	298	149	0.00973712	0.0424668	0.135,0.17	0.278,0.236	0.104
ENSMUSG00000025138	Sirt7	chr11	-	120620423	120621055	120620423	120620883	120620956	120621055	2769	35,29	137127	53,40	101,93	221	149	0.00120024	0.00792104	0.147,0.133	0.261,0.225	0.103
ENSMUSG00000060036	Rpl3	chr15	-	80080895	80081783	80080895	80081211	80081614	80081783	3021	175152	130125	347236	159137	298	149	0.00438459	0.0232493	0.402,0.378	0.522,0.463	0.103
ENSMUSG00000027330	Cdc25b	chr2	+	131192556	131193148	131192556	131192688	131193067	131193148	181	17,18	83,63	29,25	45,57	298	149	0.00294784	0.016658	0.093,0.125	0.244,0.18	0.103
ENSMUSG00000000085	Scmh1	chr4	+	120529133	120530184	120529133	120529248	120529753	120530184	2229	140114	28,11	147176	11,11	298	149	0.0108168	0.0456563	0.714,0.838	0.87,0.889	0.103
ENSMUSG00000051768	Xrcc1	chr7	+	24566218	24566500	24566218	24566293	24566388	24566500	3912	3,7	53,72	25,23	99,74	243	149	0.000125271	0.00129118	0.034,0.056	0.134,0.16	0.102
ENSMUSG00000039637	Coro7	chr16	-	4634298	4634907	4634298	4634430	4634588	4634907	1348	7,4	51,68	20,15	41,67	298	149	0.000333768	0.00275834	0.064,0.029	0.196,0.101	0.102
ENSMUSG00000000134	Tfe3	chrX	+	7772448	7775201	7772448	7772596	7773493	7775201	2577	2,7	53,50	11,12	36,33	298	149	0.000720139	0.00528486	0.019,0.065	0.133,0.154	0.102
ENSMUSG00000026269	Rnpepl1	chr1	+	92917146	92917746	92917146	92917260	92917633	92917746	1404	64,39	163158	97,67	118147	298	149	0.00111951	0.00750846	0.164,0.11	0.291,0.186	0.101
ENSMUSG00000025733	Rhot2	chr17	-	25842179	25842418	25842179	25842288	25842365	25842418	3124	14,20	93117	23,23	53,74	225	149	0.00264605	0.0152342	0.091,0.102	0.223,0.171	0.101
ENSMUSG00000028898	Trnau1ap	chr4	-	132325207	132326045	132325207	132325260	132325945	132326045	1840	12,7	109146	20,28	74,76	298	149	4.61185e-07	1.19734e-05	0.052,0.023	0.119,0.156	0.1
ENSMUSG00000032316	Clk3	chr9	-	57758626	57761040	57758626	57758723	57760823	57761040	3320	59,59	99104	69,64	72,66	298	149	0.0093083	0.0411179	0.23,0.221	0.324,0.327	0.1
ENSMUSG00000052609	Plekhg3	chr12	+	76572394	76573360	76572394	76572658	76573246	76573360	3546	7,2	33,26	7,26	27,47	298	149	0.0053827	0.0271802	0.096,0.037	0.115,0.217	0.1
ENSMUSG00000026509	Capn2	chr1	-	182489964	182491035	182489964	182490048	182490866	182491035	3663	0,0	15,16	6,0	12,15	298	149	0.00651963	0.0317558	0.0,0.0	0.2,0.0	0.1
ENSMUSG00000022999	Lmbr1l	chr15	-	98908519	98908921	98908519	98908759	98908848	98908921	3974	4,2	48,48	11,14	53,47	237	149	0.00059548	0.00457754	0.05,0.026	0.115,0.158	0.099
ENSMUSG00000022214	Dcaf11	chr14	+	55565097	55565541	55565097	55565166	55565483	55565541	225	10,18	143149	50,50	193121	298	149	1.66493e-07	4.87436e-06	0.034,0.057	0.115,0.171	0.098
ENSMUSG00000038023	Atp6v0a2	chr5	+	124712700	124713268	124712700	124712837	124713080	124713268	2857	10,13	147149	32,29	94102	298	149	1.29212e-07	3.90759e-06	0.033,0.042	0.145,0.124	0.097
ENSMUSG00000026965	Anapc2	chr2	+	25272914	25273932	25272914	25273537	25273799	25273932	2058	47,51	130163	61,95	108134	298	149	0.000385657	0.00309571	0.153,0.135	0.22,0.262	0.097
ENSMUSG00000031641	Cbr4	chr8	+	61489939	61491678	61489939	61490060	61491544	61491678	1448	11,13	68,93	19,24	56,51	298	149	0.000677556	0.00505321	0.075,0.065	0.145,0.19	0.097
ENSMUSG00000021235	Coq6	chr12	+	84368142	84368709	84368142	84368201	84368585	84368709	1212	14,15	60,83	33,41	82,76	298	149	0.000943043	0.00662632	0.104,0.083	0.168,0.212	0.097
ENSMUSG00000060073	Psma3	chr12	+	70984492	70984745	70984492	70984594	70984671	70984745	1612	38,48	328397	100,80	318266	225	149	2.10759e-08	7.95188e-07	0.071,0.074	0.172,0.166	0.096
ENSMUSG00000003199	Mpnd	chr17	+	56012270	56012492	56012270	56012343	56012415	56012492	3149	37,32	312326	62,65	261192	220	149	2.69269e-07	7.48514e-06	0.074,0.062	0.139,0.187	0.095
ENSMUSG00000070284	Gmppb	chr9	+	108050848	108051242	108050848	108050976	108051059	108051242	3801	15,19	153135	46,15	92,99	231	149	0.00147502	0.00933163	0.059,0.083	0.244,0.089	0.095
ENSMUSG00000025728	Pigq	chr17	-	25931673	25932231	25931673	25931827	25932104	25932231	1693	16,6	97,99	35,21	78,83	298	149	4.11271e-05	0.000497294	0.076,0.029	0.183,0.112	0.095
ENSMUSG00000002963	Pnkp	chr7	+	44859722	44859945	44859722	44859802	44859887	44859945	306	8,3	74,80	16,7	42,51	233	149	0.00154272	0.00962713	0.065,0.023	0.196,0.081	0.095
ENSMUSG00000079553	Kifc1	chr17	-	33884588	33885218	33884588	33884986	33885167	33885218	49	14,3	55,67	14,35	76,55	298	149	0.00480367	0.0248958	0.113,0.022	0.084,0.241	0.095
ENSMUSG00000013858	Tmem259	chr10	-	79977962	79978320	79977962	79978062	79978187	79978320	1589	98,83	217258	159157	245230	273	149	0.000209571	0.00192889	0.198,0.149	0.262,0.271	0.093
ENSMUSG00000025504	Eps8l2	chr7	+	141357241	141357691	141357241	141357316	141357542	141357691	2383	98,46	241270	118138	245221	298	149	6.39598e-05	0.000721382	0.169,0.078	0.194,0.238	0.092
ENSMUSG00000024130	Abca3	chr17	+	24366085	24366933	24366085	24366213	24366767	24366933	2647	0,0	38,50	3,5	13,28	298	149	0.000515071	0.00403839	0.0,0.0	0.103,0.082	0.092
ENSMUSG00000020741	Cluh	chr11	+	74664030	74664926	74664030	74664131	74664773	74664926	2825	43,34	178196	95,74	223154	298	149	1.53342e-05	0.00022688	0.108,0.08	0.176,0.194	0.091
ENSMUSG00000034022	Cpsf1	chr15	-	76596776	76597093	76596776	76596843	76596916	76597093	560	19,34	171151	58,57	178151	221	149	0.00018956	0.00179268	0.07,0.132	0.18,0.203	0.09
ENSMUSG00000033124	Atg9a	chr1	-	75180864	75182737	75180864	75181931	75182591	75182737	2748	10,23	73,60	27,21	51,43	298	149	0.0117994	0.0484656	0.064,0.161	0.209,0.196	0.09
ENSMUSG00000028943	Espn	chr4	-	152128068	152128553	152128068	152128332	152128407	152128553	1695	79,59	166144	79,77	113112	223	149	0.0115677	0.0477421	0.241,0.215	0.318,0.315	0.089
ENSMUSG00000031634	Ufsp2	chr8	+	45980314	45980639	45980314	45980492	45980572	45980639	1967	4,6	139166	16,16	110,69	228	149	1.00615e-06	2.26962e-05	0.018,0.023	0.087,0.132	0.089
ENSMUSG00000007850	Hnrnph1	chr11	+	50379820	50382715	50379820	50379964	50382536	50382715	2613	296335	61,42	684498	66,45	298	149	0.00405146	0.0217766	0.708,0.8	0.838,0.847	0.089
ENSMUSG00000020897	Aurkb	chr11	+	69048173	69048644	69048173	69048365	69048505	69048644	2448	21,37	195191	68,54	179152	288	149	5.02798e-06	8.98507e-05	0.053,0.091	0.164,0.155	0.088
ENSMUSG00000002329	Mdp1	chr14	-	55659987	55660228	55659987	55660098	55660167	55660228	2531	111127	178192	161119	153140	217	149	0.0109153	0.0460016	0.3,0.312	0.419,0.369	0.088
ENSMUSG00000032316	Clk3	chr9	-	57758283	57761040	57758283	57758350	57758626	57761040	3318	27,43	133132	50,41	88,89	298	149	0.00146605	0.00931774	0.092,0.14	0.221,0.187	0.088
ENSMUSG00000034974	Dapk3	chr10	+	81189938	81190511	81189938	81190299	81190381	81190511	2537	5,9	120123	33,27	153123	230	149	3.72602e-06	7.07173e-05	0.026,0.045	0.123,0.125	0.088
ENSMUSG00000033589	Reep4	chr14	+	70546929	70547235	70546929	70547006	70547114	70547235	3114	36,22	107121	47,35	90,80	256	149	0.00395718	0.0213952	0.164,0.096	0.233,0.203	0.088
ENSMUSG00000038502	Ptov1	chr7	-	44863534	44864487	44863534	44863732	44864382	44864487	3980	86,96	265285	173169	374227	298	149	0.000378599	0.00306078	0.14,0.144	0.188,0.271	0.087
ENSMUSG00000040463	Mybbp1a	chr11	+	72445893	72446257	72445893	72446061	72446157	72446257	2510	23,12	260237	58,59	278220	244	149	1.08094e-08	4.798e-07	0.051,0.03	0.113,0.141	0.087
ENSMUSG00000004100	Ppan	chr9	+	20891082	20891365	20891082	20891206	20891286	20891365	1328	65,47	162192	142135	291229	228	149	0.00149072	0.00939768	0.208,0.138	0.242,0.278	0.087
ENSMUSG00000000561	Wdr77	chr3	+	105965764	105966425	105965764	105965873	105966356	105966425	2495	58,43	129133	76,67	124,94	298	149	0.0039953	0.0215167	0.184,0.139	0.235,0.263	0.087
ENSMUSG00000025736	Jmjd8	chr17	+	25829605	25829853	25829605	25829702	25829784	25829853	2249	13,13	80,92	19,14	50,49	230	149	0.0100876	0.0432413	0.095,0.084	0.198,0.156	0.087
ENSMUSG00000020888	Dvl2	chr11	+	70004804	70005300	70004804	70004874	70005154	70005300	3107	8,3	55,70	17,12	45,51	298	149	0.000570283	0.00439613	0.068,0.021	0.159,0.105	0.087
ENSMUSG00000035086	Becn1	chr11	-	101294000	101295164	101294000	101294147	101294969	101295164	342	72,66	186243	87103	153169	298	149	0.000296205	0.00250048	0.162,0.12	0.221,0.234	0.086
ENSMUSG00000014856	Tmem208	chr8	+	105328321	105328692	105328321	105328458	105328607	105328692	77	118121	166209	140115	130129	297	149	0.00608073	0.0300434	0.263,0.225	0.351,0.309	0.086
ENSMUSG00000038102	Trappc11	chr8	-	47513282	47513959	47513282	47513808	47513880	47513959	3762	8,2	63,54	11,8	40,41	220	149	0.0122325	0.0498723	0.079,0.024	0.157,0.117	0.086
ENSMUSG00000034022	Cpsf1	chr15	-	76596008	76596571	76596008	76596147	76596219	76596571	557	23,10	211220	49,53	233213	220	149	5.85465e-07	1.46473e-05	0.069,0.03	0.125,0.144	0.085
ENSMUSG00000026277	Stk25	chr1	-	93626050	93627133	93626050	93626208	93627024	93627133	3790	169196	181220	289211	195179	298	149	0.00733498	0.0347433	0.318,0.308	0.426,0.371	0.085
ENSMUSG00000024947	Men1	chr19	+	6338282	6338961	6338282	6338419	6338825	6338961	393	3,17	135132	47,20	139,96	298	149	5.32173e-07	1.35358e-05	0.011,0.06	0.145,0.094	0.084
ENSMUSG00000032480	Dhx30	chr9	-	110085684	110086031	110085684	110085878	110085949	110086031	1506	12,9	78,83	27,28	116,80	219	149	0.00478084	0.0248243	0.095,0.069	0.137,0.192	0.083
ENSMUSG00000093445	Lrch4	chr5	+	137633848	137634249	137633848	137633975	137634143	137634249	1512	7,7	71,63	26,20	81,68	298	149	0.000446525	0.00354131	0.047,0.053	0.138,0.128	0.083
ENSMUSG00000073422	H2-Ke6	chr17	-	34026850	34027101	34026850	34026935	34027015	34027101	1768	27,37	162222	51,29	151,87	228	149	0.000947491	0.00663485	0.098,0.098	0.181,0.179	0.082
ENSMUSG00000038781	Stap2	chr17	-	55999742	56000156	55999742	56000015	56000086	56000156	3696	24,36	156186	51,50	156142	219	149	0.00110786	0.00745433	0.095,0.116	0.182,0.193	0.082
ENSMUSG00000022617	Chkb	chr15	-	89428410	89428827	89428410	89428578	89428713	89428827	21	149153	13,16	262230	8,12	283	149	0.00573775	0.0286575	0.858,0.834	0.945,0.91	0.082
ENSMUSG00000039536	Stau1	chr2	-	166951270	166952472	166951270	166951346	166952325	166952472	1962	17,14	61,84	26,35	83,60	298	149	0.00955712	0.0417479	0.122,0.077	0.135,0.226	0.081
ENSMUSG00000038346	Zfp384	chr6	+	125024032	125024552	125024032	125024270	125024504	125024552	1275	11,8	51,65	21,20	57,53	298	149	0.00703273	0.0336008	0.097,0.058	0.156,0.159	0.08
ENSMUSG00000070003	Ssbp4	chr8	-	70598992	70599163	70598992	70599028	70599117	70599163	3767	13,26	220228	45,41	184176	237	149	4.12732e-06	7.62307e-05	0.036,0.067	0.133,0.128	0.079
ENSMUSG00000042396	Rbm7	chr9	-	48488700	48490938	48488700	48489988	48490847	48490938	10	10,8	132143	20,22	85,85	298	149	7.87684e-06	0.000128267	0.036,0.027	0.105,0.115	0.079
ENSMUSG00000037805	Rpl10a	chr17	+	28328966	28329522	28328966	28329280	28329373	28329522	1123	480480	172192	770704	177218	241	149	0.00772102	0.036014	0.633,0.607	0.729,0.666	0.078
ENSMUSG00000024858	Grk2	chr19	-	4291238	4291641	4291238	4291330	4291589	4291641	1256	12,14	114116	27,26	102,76	298	149	0.000272932	0.0023399	0.05,0.057	0.117,0.146	0.078
ENSMUSG00000026199	Ankzf1	chr1	+	75197643	75198376	75197643	75198124	75198264	75198376	1667	25,29	121105	70,39	109136	288	149	0.0102588	0.043839	0.097,0.125	0.249,0.129	0.078
ENSMUSG00000030894	Tpp1	chr7	-	105750179	105751729	105750179	105750330	105751589	105751729	198	11,14	77147	41,21	96104	298	149	0.000162808	0.00160017	0.067,0.045	0.176,0.092	0.078
ENSMUSG00000052926	Rnaseh2a	chr8	-	84965130	84965443	84965130	84965218	84965316	84965443	2726	15,8	217206	21,41	163146	246	149	5.36118e-07	1.35358e-05	0.04,0.023	0.072,0.145	0.077
ENSMUSG00000068735	Trp53i11	chr2	+	93198894	93199458	93198894	93198991	93199356	93199458	949	9,3	56,63	12,17	61,44	298	149	0.0039009	0.0212062	0.074,0.023	0.09,0.162	0.077
ENSMUSG00000001016	Ilf2	chr3	+	90486850	90487097	90486850	90486912	90486982	90487097	2172	27,18	157167	60,44	233141	218	149	0.000832884	0.0059667	0.105,0.069	0.15,0.176	0.076
ENSMUSG00000039356	Exosc2	chr2	+	31675838	31676736	31675838	31675904	31676667	31676736	1071	5,6	99134	16,20	92,74	298	149	5.01328e-06	8.98507e-05	0.025,0.022	0.08,0.119	0.076
ENSMUSG00000016487	Ppfibp1	chr6	+	147010862	147012518	147010862	147010919	147012454	147012518	3075	3,1	33,29	6,8	31,28	298	149	0.00779585	0.0362402	0.043,0.017	0.088,0.125	0.076
ENSMUSG00000022564	Grina	chr15	+	76248448	76248900	76248448	76248649	76248771	76248900	1871	20,11	156193	53,19	142127	270	149	2.27016e-05	0.000306249	0.066,0.03	0.171,0.076	0.075
ENSMUSG00000015377	Dennd6b	chr15	-	89186171	89186819	89186171	89186261	89186362	89186819	106	4,0	18,42	6,11	47,27	249	149	0.00852646	0.0384669	0.117,0.0	0.071,0.196	0.075
ENSMUSG00000034667	Xpot	chr10	-	121611475	121611712	121611475	121611553	121611673	121611712	3128	257282	15,29	203179	3,8	268	149	0.000773975	0.00562	0.905,0.844	0.974,0.926	0.075
ENSMUSG00000005566	Trim28	chr7	+	13028407	13028778	13028407	13028554	13028663	13028778	495	56,44	540612	120115	539442	257	149	1.25891e-10	8.66128e-09	0.057,0.04	0.114,0.131	0.074
ENSMUSG00000001017	Chtop	chr3	-	90506107	90507626	90506107	90506261	90507544	90507626	4001	145168	269291	235169	257227	298	149	0.00450935	0.023819	0.212,0.224	0.314,0.271	0.074
ENSMUSG00000007670	Khsrp	chr17	-	57023504	57023936	57023504	57023593	57023826	57023936	749	55,50	239225	105,76	201225	298	149	0.000211581	0.00193681	0.103,0.1	0.207,0.144	0.074
ENSMUSG00000029032	Arhgef16	chr4	-	154282515	154282912	154282515	154282645	154282759	154282912	1302	6,11	209199	28,33	185146	262	149	4.33241e-08	1.52856e-06	0.016,0.03	0.079,0.114	0.074
ENSMUSG00000019823	Mical1	chr10	+	41486593	41487030	41486593	41486667	41486757	41487030	932	15,27	124131	41,24	109,91	238	149	0.00411973	0.0220574	0.07,0.114	0.191,0.142	0.074
ENSMUSG00000001909	Trmt1	chr8	+	84695427	84696975	84695427	84695540	84696826	84696975	1223	17,33	190167	73,40	200141	298	149	2.91751e-05	0.000376948	0.043,0.09	0.154,0.124	0.073
ENSMUSG00000024287	Thoc1	chr18	+	9986288	9986761	9986288	9986603	9986690	9986761	273	6,9	77,71	16,12	73,45	235	149	0.0119412	0.048975	0.047,0.074	0.122,0.145	0.073
ENSMUSG00000034928	Rnf44	chr13	-	54683960	54684488	54683960	54684086	54684337	54684488	1442	46,62	153162	60,51	97102	298	149	0.0107465	0.045569	0.131,0.161	0.236,0.2	0.072
ENSMUSG00000019823	Mical1	chr10	+	41478009	41478635	41478009	41478314	41478427	41478635	931	8,2	68,72	13,7	47,42	261	149	0.00398487	0.0215027	0.063,0.016	0.136,0.087	0.072
ENSMUSG00000040618	Pck2	chr14	+	55544394	55545047	55544394	55544582	55544884	55545047	3866	37,41	315354	45,55	180169	298	149	3.0174e-06	5.88928e-05	0.055,0.055	0.111,0.14	0.071
ENSMUSG00000034022	Cpsf1	chr15	-	76596008	76596698	76596008	76596571	76596650	76596698	559	17,20	182165	49,44	230164	227	149	0.000274214	0.0023436	0.058,0.074	0.123,0.15	0.071
ENSMUSG00000024097	Srsf7	chr17	-	80204312	80205438	80204312	80204387	80205261	80205438	942	235236	469469	506327	580526	298	149	0.00191034	0.0115544	0.2,0.201	0.304,0.237	0.07
ENSMUSG00000053332	Gas5	chr1	+	161036207	161036579	161036207	161036244	161036548	161036579	1898	398511	15731826	690650	15151386	298	149	8.33677e-07	1.96092e-05	0.112,0.123	0.185,0.19	0.07
ENSMUSG00000028461	Ccdc107	chr4	+	43495508	43495921	43495508	43495621	43495696	43495921	3253	59,36	175192	69,40	139117	223	149	0.011146	0.0466875	0.184,0.111	0.249,0.186	0.07
ENSMUSG00000024911	Fibp	chr19	+	5463786	5464215	5463786	5463850	5464128	5464215	1519	83105	205215	135,91	192143	298	149	0.00976154	0.0425059	0.168,0.196	0.26,0.241	0.069
ENSMUSG00000033589	Reep4	chr14	+	70547666	70548075	70547666	70547780	70547939	70548075	3115	32,23	163168	62,51	165166	298	149	0.000349016	0.00285861	0.089,0.064	0.158,0.133	0.069
ENSMUSG00000030805	Stx4a	chr7	+	127846019	127846276	127846019	127846128	127846199	127846276	1683	18,10	183269	52,30	239194	219	149	2.41739e-06	4.89166e-05	0.063,0.025	0.129,0.095	0.068
ENSMUSG00000026197	Zfand2b	chr1	+	75168833	75169279	75168833	75168906	75169184	75169279	1314	13,7	92,93	14,19	72,54	298	149	0.00458151	0.0240617	0.066,0.036	0.089,0.15	0.068
ENSMUSG00000040940	Arhgef1	chr7	+	24912056	24912352	24912056	24912155	24912309	24912352	3990	15,9	83,96	38,16	81102	298	149	0.00746358	0.0351107	0.083,0.045	0.19,0.073	0.068
ENSMUSG00000007850	Hnrnph1	chr11	+	50379467	50379964	50379467	50379623	50379820	50379964	2611	197204	317383	344261	362376	298	149	0.00727035	0.0345561	0.237,0.21	0.322,0.258	0.067
ENSMUSG00000024446	Rpp21	chr17	-	36257441	36257706	36257441	36257524	36257605	36257706	1977	37,46	292304	89,62	268291	229	149	0.00017204	0.00165544	0.076,0.09	0.178,0.122	0.067
ENSMUSG00000071646	Mta2	chr19	+	8946266	8946750	8946266	8946384	8946647	8946750	3742	11,34	150181	25,48	142114	298	149	0.0016982	0.0104551	0.035,0.086	0.081,0.174	0.067
ENSMUSG00000010358	Ifi35	chr11	+	101457189	101457522	101457189	101457337	101457415	101457522	2357	5,5	88108	25,10	122,75	226	149	0.00025653	0.00222003	0.036,0.03	0.119,0.081	0.067
ENSMUSG00000038580	Sct	chr7	-	141278617	141278934	141278617	141278722	141278832	141278934	3693	2,0	27,21	5,7	32,40	258	149	0.006354	0.0312369	0.041,0.0	0.083,0.092	0.067
ENSMUSG00000032299	Commd4	chr9	-	57155901	57156555	57155901	57155982	57156171	57156555	2586	16,37	240251	57,57	198236	298	149	6.31142e-06	0.000109239	0.032,0.069	0.126,0.108	0.066
ENSMUSG00000000441	Raf1	chr6	-	115620208	115621862	115620208	115620327	115621815	115621862	2913	50,44	144180	64,68	163117	298	149	0.0082965	0.0377388	0.148,0.109	0.164,0.225	0.066
ENSMUSG00000034255	Arhgap27	chr11	-	103338687	103339108	103338687	103338755	103339024	103339108	815	15,29	123102	34,36	85106	298	149	0.00721659	0.0344195	0.057,0.124	0.167,0.145	0.066
ENSMUSG00000028954	Nub1	chr5	+	24694699	24695590	24694699	24694761	24695519	24695590	1093	9,8	89100	16,17	85,56	298	149	0.00257266	0.0150318	0.048,0.038	0.086,0.132	0.066
ENSMUSG00000007880	Arid1a	chr4	-	133695571	133696156	133695571	133695661	133695915	133696156	2519	4,1	73,68	12,11	71,57	298	149	0.000114696	0.00120016	0.027,0.007	0.078,0.088	0.066
ENSMUSG00000023505	Cdca3	chr6	+	124831361	124832439	124831361	124831488	124832145	124832439	2626	72,69	337323	75,80	260162	298	149	0.00107645	0.00727862	0.097,0.097	0.126,0.198	0.065
ENSMUSG00000024944	Arl2	chr19	-	6135978	6137640	6135978	6136059	6137477	6137640	3048	16,24	215178	51,37	179158	298	149	1.88739e-05	0.000266364	0.036,0.063	0.125,0.105	0.065
ENSMUSG00000020516	Rps6kb1	chr11	-	86511588	86511887	86511588	86511666	86511824	86511887	3176	8,5	78,88	18,22	92,82	298	149	0.000660814	0.0049552	0.049,0.028	0.089,0.118	0.065
ENSMUSG00000027933	Ints3	chr3	-	90392527	90392891	90392527	90392600	90392790	90392891	2939	13,10	99,91	27,31	129,91	298	149	0.00303657	0.0170196	0.062,0.052	0.095,0.146	0.064
ENSMUSG00000040532	Abhd11	chr5	+	135011483	135012170	135011483	135011665	135011886	135012170	1674	51,29	426425	133,88	448467	298	149	1.40281e-08	5.84929e-07	0.056,0.033	0.129,0.086	0.063
ENSMUSG00000035325	Sec31a	chr5	-	100363376	100363947	100363376	100363448	100363827	100363947	1072	27,38	306324	94,54	312269	298	149	9.94632e-07	2.26217e-05	0.042,0.055	0.131,0.091	0.063
ENSMUSG00000032115	Hyou1	chr9	+	44387031	44387329	44387031	44387092	44387249	44387329	1526	18,19	183199	44,19	150,96	298	149	5.92282e-05	0.000676332	0.047,0.046	0.128,0.09	0.063
ENSMUSG00000024516	Sec11c	chr18	+	65812664	65814957	65812664	65812814	65814837	65814957	1750	46,45	154198	70,59	187119	298	149	0.0076779	0.0358736	0.13,0.102	0.158,0.199	0.063
ENSMUSG00000000134	Tfe3	chrX	+	7770994	7772596	7770994	7771070	7772448	7772596	2576	0,3	51,49	5,9	32,49	298	149	0.000655365	0.00494127	0.0,0.03	0.072,0.084	0.063
ENSMUSG00000032604	Qars	chr9	+	108512482	108512778	108512482	108512582	108512699	108512778	3821	20,12	362357	63,35	325242	265	149	7.20246e-10	4.12941e-08	0.03,0.019	0.098,0.075	0.062
ENSMUSG00000031917	Nip7	chr8	+	107057092	107057411	107057092	107057179	107057272	107057411	2465	9,13	150115	16,51	181151	241	149	0.00243625	0.0143874	0.036,0.065	0.052,0.173	0.062
ENSMUSG00000026553	Copa	chr1	+	172091163	172092354	172091163	172091240	172092244	172092354	213	17,16	184216	29,34	150133	298	149	4.0237e-05	0.000489965	0.044,0.036	0.088,0.113	0.061
ENSMUSG00000033032	Afap1l1	chr18	-	61743277	61743760	61743277	61743430	61743666	61743760	2178	10,4	73107	17,12	55,81	298	149	0.00291612	0.0165127	0.064,0.018	0.134,0.069	0.061
ENSMUSG00000067212	H2-T23	chr17	-	36030821	36031913	36030821	36031097	36031637	36031913	2709	9,11	84,95	23,18	85,73	298	149	0.00422855	0.022596	0.051,0.055	0.119,0.11	0.061
ENSMUSG00000019338	Zfp687	chr3	-	95009342	95010222	95009342	95009519	95010043	95010222	869	2,3	57,49	16,3	50,48	298	149	0.00190924	0.0115544	0.017,0.03	0.138,0.03	0.061
ENSMUSG00000041945	Mfsd9	chr1	-	40784376	40786210	40784376	40784506	40786166	40786210	1339	0,3	51,54	10,1	35,20	298	149	0.000699631	0.00517577	0.0,0.027	0.125,0.024	0.061
ENSMUSG00000089661	Mia	chr7	-	27180168	27180833	27180168	27180279	27180699	27180833	1391	1,0	27,50	11,6	55,62	298	149	0.000211839	0.00193681	0.018,0.0	0.091,0.046	0.06
ENSMUSG00000004864	Mapk13	chr17	+	28776134	28776416	28776134	28776182	28776301	28776416	2711	324365	844907	502410	943695	267	149	0.00261567	0.0151863	0.176,0.183	0.229,0.248	0.059
ENSMUSG00000031311	Nono	chrX	+	101444687	101445334	101444687	101444790	101445294	101445334	2565	35,26	709765	125107	668680	298	149	0	0	0.024,0.017	0.086,0.073	0.059
ENSMUSG00000001909	Trmt1	chr8	+	84697114	84697348	84697114	84697201	84697268	84697348	1224	9,15	195218	31,35	245190	215	149	0.000108923	0.00115291	0.031,0.046	0.081,0.113	0.059
ENSMUSG00000017210	Med24	chr11	-	98705118	98705602	98705118	98705267	98705521	98705602	1376	4,10	88,70	33,14	113,80	298	149	0.000924772	0.00654234	0.022,0.067	0.127,0.08	0.059
ENSMUSG00000038822	Hace1	chr10	+	45700953	45709994	45700953	45701024	45709880	45709994	415	0,0	42,57	14,1	59,38	298	149	4.40006e-05	0.000524198	0.0,0.0	0.106,0.013	0.059
ENSMUSG00000027465	Tbc1d20	chr2	+	152307988	152308431	152307988	152308175	152308329	152308431	1089	5,8	68,74	18,10	65,58	298	149	0.00862212	0.0387714	0.035,0.051	0.122,0.079	0.058
ENSMUSG00000068882	Ssb	chr2	+	69867271	69867552	69867271	69867379	69867451	69867552	2706	20,14	363385	65,36	399302	220	149	9.85125e-08	3.08075e-06	0.036,0.024	0.099,0.075	0.057
ENSMUSG00000053453	Thoc7	chr14	-	13953410	13954656	13953410	13953538	13954538	13954656	1112	33,25	295362	71,50	339214	298	149	2.22747e-06	4.57461e-05	0.053,0.033	0.095,0.105	0.057
ENSMUSG00000025410	Dctn2	chr10	+	127277866	127278222	127277866	127277938	127278119	127278222	830	26,36	263302	83,46	274251	298	149	2.37327e-05	0.000314002	0.047,0.056	0.132,0.084	0.057
ENSMUSG00000053964	Lgals4	chr7	+	28840580	28840952	28840580	28840610	28840863	28840952	2085	833860	79328053	18441586	73556746	298	149	2.77556e-15	4.77396e-13	0.05,0.051	0.111,0.105	0.057
ENSMUSG00000034022	Cpsf1	chr15	-	76600212	76600609	76600212	76600391	76600467	76600609	564	11,24	146172	37,22	158116	224	149	0.00551943	0.027718	0.048,0.085	0.135,0.112	0.057
ENSMUSG00000021893	Capn7	chr14	+	31370701	31371984	31370701	31370794	31370877	31371984	1324	3,6	49106	17,5	64,76	231	149	0.0116643	0.0480539	0.038,0.035	0.146,0.041	0.057
ENSMUSG00000053553	3110082I17Rik	chr5	-	139359738	139361388	139359738	139360730	139361306	139361388	71	8,9	88,66	17,16	61,73	298	149	0.0117895	0.0484656	0.043,0.064	0.122,0.099	0.057
ENSMUSG00000008690	Ncaph2	chr15	+	89370394	89370675	89370394	89370488	89370603	89370675	30	26,25	238256	62,31	206215	263	149	0.00032713	0.00271983	0.058,0.052	0.146,0.076	0.056
ENSMUSG00000032586	Traip	chr9	+	107962830	107963417	107962830	107962920	107963328	107963417	736	3,0	24,33	11,2	34,30	298	149	0.00817529	0.0373108	0.059,0.0	0.139,0.032	0.056
ENSMUSG00000023262	Acy1	chr9	-	106434529	106434829	106434529	106434598	106434684	106434829	1148	11,4	156149	23,14	136114	234	149	0.000354547	0.00288673	0.043,0.017	0.097,0.073	0.055
ENSMUSG00000001229	Dpp9	chr17	-	56205452	56205870	56205452	56205621	56205696	56205870	635	3,2	76,89	14,5	84,64	223	149	0.000939133	0.00662632	0.026,0.015	0.1,0.05	0.055
ENSMUSG00000002308	Cd320	chr17	+	33847494	33848178	33847494	33847725	33848016	33848178	2871	2,8	48,86	11,16	88,61	298	149	0.0109523	0.0460868	0.02,0.044	0.059,0.116	0.055
ENSMUSG00000021820	Camk2g	chr14	-	20764860	20765479	20764860	20764955	20765395	20765479	2014	0,2	45,20	1,11	33,33	298	149	0.00174825	0.0107153	0.0,0.048	0.015,0.143	0.055
ENSMUSG00000015165	Hnrnpl	chr7	+	28818460	28818924	28818460	28818532	28818643	28818924	2052	224225	625689	316303	760541	259	149	0.00595385	0.0295225	0.171,0.158	0.193,0.244	0.054
ENSMUSG00000025410	Dctn2	chr10	+	127277694	127278222	127277694	127277772	127277866	127278222	829	13,13	278287	53,23	276236	242	149	1.20148e-06	2.64517e-05	0.028,0.027	0.106,0.057	0.054
ENSMUSG00000032590	Apeh	chr9	-	108091970	108092179	108091970	108092011	108092087	108092179	2035	23,24	207195	21,37	118143	224	149	0.0064887	0.0317069	0.069,0.076	0.106,0.147	0.054
ENSMUSG00000039768	Dnajc11	chr4	+	151979271	151979586	151979271	151979329	151979443	151979586	2410	7,9	116117	25,30	164148	262	149	0.000789859	0.00570523	0.033,0.042	0.08,0.103	0.054
ENSMUSG00000024906	Mus81	chr19	-	5485487	5486114	5485487	5485625	5486028	5486114	804	7,3	78,74	6,16	65,55	298	149	0.00764288	0.0357707	0.043,0.02	0.044,0.127	0.054
ENSMUSG00000031388	Naa10	chrX	-	73919501	73919869	73919501	73919546	73919753	73919869	90	12,21	311364	52,49	364260	298	149	2.6684e-08	9.79125e-07	0.019,0.028	0.067,0.086	0.053
ENSMUSG00000025144	Cenpx	chr11	-	120711702	120711895	120711702	120711756	120711843	120711895	3	18,34	193181	46,29	154151	235	149	0.00873743	0.0391619	0.056,0.106	0.159,0.109	0.053
ENSMUSG00000025366	Esyt1	chr10	-	128515685	128515936	128515685	128515772	128515864	128515936	3116	0,1	25,46	6,2	36,47	240	149	0.0112948	0.0470959	0.0,0.013	0.094,0.026	0.053
ENSMUSG00000053332	Gas5	chr1	+	161036819	161037315	161036819	161036852	161037287	161037315	1902	400436	779917	711580	990932	298	149	0.00783019	0.0362773	0.204,0.192	0.264,0.237	0.052
ENSMUSG00000064068	Mtx1	chr3	-	89210106	89210448	89210106	89210183	89210265	89210448	2361	10,10	164163	22,14	128105	230	149	0.00189961	0.0115544	0.038,0.038	0.1,0.08	0.052
ENSMUSG00000031835	Mbtps1	chr8	-	119515577	119518279	119515577	119515709	119518138	119518279	1243	14,10	120113	35,25	173105	298	149	0.00388993	0.0212062	0.055,0.042	0.092,0.106	0.051
ENSMUSG00000031708	Tecr	chr8	-	83572840	83573323	83572840	83572946	83573027	83573323	2363	44,33	12951377	94110	988843	229	149	1.11022e-16	2.35026e-14	0.022,0.015	0.058,0.078	0.05
ENSMUSG00000007411	Mark3	chr12	+	111627075	111627598	111627075	111627312	111627478	111627598	3064	7,1	114138	15,14	109,94	298	149	4.39727e-05	0.000524198	0.03,0.004	0.064,0.069	0.05
ENSMUSG00000046223	Plaur	chr7	+	24471898	24472707	24471898	24472054	24472572	24472707	2854	0,0	49,37	11,10	97106	298	149	0.000232839	0.0021009	0.0,0.0	0.054,0.045	0.05
ENSMUSG00000033916	Chmp2a	chr7	-	13032434	13032821	13032434	13032565	13032791	13032821	3026	685747	13,13	637587	34,25	298	149	6.997e-05	0.00078076	0.963,0.966	0.904,0.922	-0.051
ENSMUSG00000022568	Scrib	chr15	-	76048709	76049093	76048709	76048857	76048933	76049093	2456	23,17	139165	7,5	183135	224	149	7.18306e-05	0.000797088	0.099,0.064	0.025,0.024	-0.057
ENSMUSG00000032292	Nr2e3	chr9	-	59946961	59947553	59946961	59947067	59947312	59947553	182	9,10	80,60	0,2	68,57	298	149	9.51622e-05	0.00102701	0.053,0.077	0.0,0.017	-0.057
ENSMUSG00000027804	Ppid	chr3	+	79595201	79597873	79595201	79595308	79597684	79597873	1572	66104	242258	54,59	359263	298	149	0.000244048	0.00216353	0.12,0.168	0.07,0.101	-0.059
ENSMUSG00000019897	Ccdc59	chr10	+	105842541	105845449	105842541	105842848	105845349	105845449	2285	30,37	104107	24,10	121,81	298	149	0.00820313	0.0373758	0.126,0.147	0.09,0.058	-0.063
ENSMUSG00000021494	Ddx41	chr13	-	55535729	55536045	55535729	55535804	55535885	55536045	727	18,32	87116	15,14	119152	229	149	0.00165368	0.0102268	0.119,0.152	0.076,0.057	-0.069
ENSMUSG00000061111	Mcrip1	chr11	-	120544680	120544928	120544680	120544799	120544876	120544928	2536	3,19	63,64	5,1	70,73	225	149	0.00126635	0.00825828	0.031,0.164	0.045,0.009	-0.071
ENSMUSG00000031939	Taf1d	chr9	+	15315101	15315440	15315101	15315131	15315382	15315440	508	41,43	96,86	32,28	135,98	298	149	0.00745371	0.0351107	0.176,0.2	0.106,0.125	-0.073
ENSMUSG00000026944	Abca2	chr2	+	25446437	25446707	25446437	25446541	25446614	25446707	3523	9,22	55,61	9,9	106,60	221	149	0.00798127	0.0367914	0.099,0.196	0.054,0.092	-0.075
ENSMUSG00000028034	Fubp1	chr3	+	152231876	152234570	152231876	152232022	152232394	152234570	2677	56,69	122145	34,46	186163	298	149	0.000177037	0.00169758	0.187,0.192	0.084,0.124	-0.085
ENSMUSG00000024339	Tap2	chr17	+	34211869	34212358	34211869	34212067	34212229	34212358	3942	8,11	29,50	1,2	37,32	298	149	0.000319984	0.00268186	0.121,0.099	0.013,0.03	-0.088
ENSMUSG00000025207	Sema4g	chr19	+	45001167	45003397	45001167	45002218	45002346	45003397	3814	325424	304304	345297	467322	276	149	0.00150646	0.00944367	0.366,0.43	0.285,0.332	-0.09
ENSMUSG00000022106	Rcbtb2	chr14	+	73154314	73154894	73154314	73154408	73154830	73154894	2330	4,3	23,13	0,0	17,20	298	149	0.00245917	0.0144608	0.08,0.103	0.0,0.0	-0.091
ENSMUSG00000039686	Zer1	chr2	-	30107494	30108122	30107494	30107668	30107975	30108122	427	5,3	22,10	1,1	26,17	298	149	0.00566339	0.0283375	0.102,0.13	0.019,0.029	-0.092
ENSMUSG00000079507	H2-Q1	chr17	+	35320820	35321550	35320820	35321090	35321274	35321550	455	17,18	50,49	4,6	36,54	298	149	0.000967597	0.00670737	0.145,0.155	0.053,0.053	-0.097
ENSMUSG00000025470	Zfp511	chr7	+	140039325	140040602	140039325	140039445	140040242	140040602	454	20,32	53,46	11,14	54,50	298	149	0.00846372	0.0382657	0.159,0.258	0.092,0.123	-0.101
ENSMUSG00000000605	Clcn4	chr7	-	7290398	7291956	7290398	7290585	7291410	7291956	1992	33,28	35,60	14,10	42,43	298	149	0.00645908	0.0316852	0.32,0.189	0.143,0.104	-0.131
ENSMUSG00000003575	Crtc1	chr8	-	70392921	70397954	70392921	70393055	70397745	70397954	1438	8,8	24,21	0,0	13,10	298	149	2.45385e-05	0.00032311	0.143,0.16	0.0,0.0	-0.151
ENSMUSG00000029647	Pan3	chr5	+	147545605	147548496	147545605	147545735	147546364	147548496	4006	63,73	25,26	88,46	53,37	298	149	0.0115712	0.0477421	0.558,0.584	0.454,0.383	-0.152
ENSMUSG00000058388	Phtf1	chr3	+	103997432	103998803	103997432	103997705	103998671	103998803	3155	7,5	8,25	3,0	21,16	298	149	0.00543934	0.0274159	0.304,0.091	0.067,0.0	-0.164
ENSMUSG00000028849	Map7d1	chr4	-	126233892	126234236	126233892	126233997	126234097	126234236	2103	1,10	12,9	0,0	4,9	248	149	0.000194406	0.00181005	0.048,0.4	0.0,0.0	-0.224

## Sheet: SE
GeneID	geneSymbol	chr	strand	exonStart_0base	exonEnd	upstreamES	upstreamEE	downstreamES	downstreamEE	ID	IJC_SAMPLE_1	SJC_SAMPLE_1	IJC_SAMPLE_2	SJC_SAMPLE_2	IncFormLen	SkipFormLen	PValue	FDR	IncLevel1_Ctrl	IncLevel2_KO	IncLevelDifference KO-Ctrl (ΔPSI)
ENSMUSG00000023110	Prmt5	chr14	-	54513290	54513454	54511992	54512154	54514596	54514646	12670	177239	0,0	6,3	14,24	298	149	0	0	1.0,1.0	0.176,0.059	-0.883
ENSMUSG00000116953	9030025P20Rik	chr17	+	14985773	14985910	14984817	14984915	14986717	14986832	26865	8,13	1,0	2,3	5,4	285	149	2.53593e-07	3.91e-05	0.807,1.0	0.173,0.282	-0.676
ENSMUSG00000057637	Prdm2	chr4	-	143194660	143194734	143180876	143180991	143212614	143212705	7690	11,13	0,0	0,12	6,2	222	149	4.81679e-06	0.000421973	1.0,1.0	0.0,0.801	-0.599
ENSMUSG00000046897	Zfp740	chr15	+	102205228	102205305	102204570	102204883	102207770	102207920	19340	22,36	0,17	19,5	25,30	225	149	4.61476e-05	0.00248229	1.0,0.584	0.335,0.099	-0.575
ENSMUSG00000020532	Acaca	chr11	+	84193078	84193125	84179830	84179926	84195437	84195687	22289	34,23	5,1	10,0	4,6	195	149	0.00121738	0.0286478	0.839,0.946	0.656,0.0	-0.565
ENSMUSG00000030761	Myo7a	chr7	-	98099473	98099491	98098186	98098371	98102549	98102702	15528	11,28	8,19	0,0	11,10	166	149	9.88442e-11	6.04122e-08	0.552,0.569	0.0,0.0	-0.56
ENSMUSG00000031684	Slc10a7	chr8	+	78578718	78578757	78531082	78531158	78662986	78663022	10652	34,37	0,1	31,0	3,3	187	149	0.000516643	0.0153422	1.0,0.967	0.892,0.0	-0.538
ENSMUSG00000033364	Usp37	chr1	-	74459914	74459980	74456078	74456220	74461565	74461730	16018	29,24	4,5	16,14	34,25	214	149	7.88629e-11	5.06642e-08	0.835,0.77	0.247,0.281	-0.538
ENSMUSG00000049739	Zfp646	chr7	+	127877902	127878107	127876795	127877212	127878569	127880188	4723	20,16	0,0	29,0	1,3	298	149	0.00132153	0.0304664	1.0,1.0	0.935,0.0	-0.532
ENSMUSG00000040586	Ofd1	chrX	-	166424975	166425082	166414975	166415095	166426819	166426993	24465	18,31	0,0	18,2	3,6	255	149	2.77702e-06	0.000271683	1.0,1.0	0.778,0.163	-0.529
ENSMUSG00000041718	Alg13	chrX	+	144355583	144355652	144353572	144353628	144356795	144356961	16151	15,18	1,0	17,5	6,13	217	149	1.92452e-06	0.000204924	0.912,1.0	0.66,0.209	-0.521
ENSMUSG00000026958	Dpp7	chr2	-	25353607	25353726	25353359	25353516	25354232	25354293	9845	12,38	4,0	4,14	22,8	267	149	7.36038e-05	0.00353757	0.626,1.0	0.092,0.494	-0.52
ENSMUSG00000079173	Zan	chr5	-	137454201	137454321	137453919	137454089	137455251	137455395	17837	7,19	0,0	6,7	5,3	268	149	1.58977e-07	2.74258e-05	1.0,1.0	0.4,0.565	-0.518
ENSMUSG00000038718	Pbx3	chr2	-	34224544	34224646	34213251	34213442	34370823	34370846	11199	10,14	0,0	15,6	6,6	250	149	2.47381e-07	3.84498e-05	1.0,1.0	0.598,0.373	-0.514
ENSMUSG00000038346	Zfp384	chr6	+	125024413	125024552	125024032	125024270	125024745	125024767	9996	24,16	0,0	22,11	18,4	287	149	3.13331e-09	1.02353e-06	1.0,1.0	0.388,0.588	-0.512
ENSMUSG00000061207	Stk19	chr17	-	34824581	34824661	34824223	34824324	34824750	34824848	23420	33,20	1,0	21,22	10,25	228	149	4.55475e-10	2.09009e-07	0.956,1.0	0.578,0.365	-0.506
ENSMUSG00000029823	Luc7l2	chr6	+	38554979	38555063	38551333	38551908	38568846	38568917	13974	26,25	5,2	7,9	12,7	232	149	2.83575e-05	0.0017026	0.77,0.889	0.273,0.452	-0.467
ENSMUSG00000039531	Zup1	chr10	-	33935088	33935257	33930155	33930344	33940157	33940279	22939	23,23	2,1	18,13	16,7	298	149	2.63033e-06	0.000259971	0.852,0.92	0.36,0.481	-0.466
ENSMUSG00000041225	Arhgap12	chr18	-	6115813	6115850	6069830	6070091	6135803	6135888	31480	13,19	0,0	18,8	10,7	185	149	1.59734e-08	3.8482e-06	1.0,1.0	0.592,0.479	-0.465
ENSMUSG00000058388	Phtf1	chr3	+	103969753	103969810	103968587	103969130	103981885	103981955	24840	20,14	0,0	3,9	8,1	205	149	2.54958e-05	0.00156083	1.0,1.0	0.214,0.867	-0.46
ENSMUSG00000042787	Exog	chr9	+	119445687	119445801	119445286	119445321	119446948	119447098	29782	20,8	0,0	8,14	6,4	262	149	5.61565e-07	7.78636e-05	1.0,1.0	0.431,0.666	-0.452
ENSMUSG00000038010	Ccdc138	chr10	+	58509504	58509632	58507520	58507641	58513078	58513257	2121	16,19	0,0	11,8	2,8	276	149	1.12046e-06	0.000132779	1.0,1.0	0.748,0.351	-0.451
ENSMUSG00000069743	Zfp820	chr17	-	21840623	21840714	21823843	21823891	21845643	21845759	23281	22,25	0,0	1,1	5,0	239	149	0.00101082	0.0251051	1.0,1.0	0.111,1.0	-0.445
ENSMUSG00000052446	Zfp961	chr8	+	71965793	71965990	71951069	71951160	71966099	71966160	31225	12,14	0,0	9,14	5,4	298	149	7.43589e-07	9.88358e-05	1.0,1.0	0.474,0.636	-0.445
ENSMUSG00000058952	Cfi	chr3	+	129862129	129862150	129861965	129861992	129865340	129865397	4926	18,51	0,1	29,5	2,19	169	149	0.000101202	0.00448383	1.0,0.978	0.927,0.188	-0.431
ENSMUSG00000039345	Mettl22	chr16	+	8482126	8482167	8477966	8478329	8482255	8482400	8657	37,44	7,8	11,18	20,16	189	149	1.51799e-06	0.000167178	0.806,0.813	0.302,0.47	-0.423
ENSMUSG00000032599	Ip6k2	chr9	+	108796654	108796783	108796063	108796396	108797206	108797345	17765	52,30	15,0	23,26	12,32	277	149	0.000744635	0.0200438	0.651,1.0	0.508,0.304	-0.419
ENSMUSG00000002799	Jag2	chr12	-	112915604	112915718	112915470	112915517	112915879	112915993	3142	35,34	13,17	18,6	38,35	262	149	5.36037e-09	1.58939e-06	0.605,0.532	0.212,0.089	-0.418
ENSMUSG00000004561	Mettl17	chr14	+	51889146	51889397	51888741	51888836	51889527	51889635	26943	36,41	0,2	25,25	14,8	298	149	8.45508e-08	1.55477e-05	1.0,0.911	0.472,0.61	-0.415
ENSMUSG00000052446	Zfp961	chr8	+	71965793	71965916	71951065	71951160	71966099	71966160	31221	12,17	0,0	10,17	5,4	271	149	2.10262e-06	0.000219048	1.0,1.0	0.524,0.7	-0.388
ENSMUSG00000054199	Gon4l	chr3	+	88875906	88875930	88869802	88869843	88880070	88880174	30645	7,43	0,5	31,32	14,33	172	149	3.14057e-05	0.00183419	1.0,0.882	0.657,0.457	-0.384
ENSMUSG00000022779	Top3b	chr16	+	16875068	16875155	16870773	16870829	16877831	16878016	1879	9,16	0,0	12,10	0,21	235	149	0.000722393	0.0196371	1.0,1.0	1.0,0.232	-0.384
ENSMUSG00000027615	Hps3	chr3	-	20019802	20019957	20018810	20018919	20022757	20022839	21078	40,44	1,2	21,23	13,6	298	149	4.55669e-06	0.00040847	0.952,0.917	0.447,0.657	-0.382
ENSMUSG00000052446	Zfp961	chr8	+	71965793	71965916	71951065	71951160	71967898	71969926	31222	15,14	0,2	8,14	7,4	271	149	0.000941988	0.0238066	1.0,0.794	0.386,0.658	-0.375
ENSMUSG00000035401	Emsy	chr7	-	98645166	98645208	98641492	98641668	98646448	98646523	22181	17,10	0,0	13,6	4,4	190	149	4.49991e-06	0.000405266	1.0,1.0	0.718,0.541	-0.371
ENSMUSG00000026319	Relch	chr1	+	105692211	105692303	105691905	105692109	105692883	105693177	15169	68,95	2,0	39,4	2,6	240	149	0.000334537	0.0112522	0.955,1.0	0.924,0.293	-0.369
ENSMUSG00000022635	Zcrb1	chr15	-	93393706	93393764	93391050	93391158	93395586	93395615	13607	10,10	7,9	4,1	15,13	206	149	0.000133923	0.00558678	0.508,0.446	0.162,0.053	-0.369
ENSMUSG00000034903	Cobll1	chr2	-	65105714	65105828	65103159	65103394	65107011	65107086	28229	21,26	17,6	6,4	9,14	262	149	0.00251984	0.047989	0.413,0.711	0.275,0.14	-0.354
ENSMUSG00000026201	Stk16	chr1	+	75213112	75213228	75212885	75213006	75213575	75213697	4681	89124	5,0	89,97	52,22	264	149	1.92719e-10	1.06122e-07	0.909,1.0	0.491,0.713	-0.353
ENSMUSG00000021271	Zfp839	chr12	+	110860795	110861023	110854999	110855872	110863963	110864056	6970	25,15	9,11	3,6	13,13	298	149	0.000182126	0.00707686	0.581,0.405	0.103,0.188	-0.348
ENSMUSG00000020131	Pcsk4	chr10	-	80323482	80323600	80322989	80323175	80323672	80323776	21083	14,19	0,0	15,6	4,2	266	149	5.03896e-05	0.00267537	1.0,1.0	0.677,0.627	-0.348
ENSMUSG00000112489	9230116L04Rik	chr12	-	79098088	79098142	79092723	79092963	79098336	79098395	1226	24,33	4,0	8,15	5,8	202	149	0.000180405	0.00702414	0.816,1.0	0.541,0.58	-0.347
ENSMUSG00000009733	Tfcp2	chr15	-	100522388	100522495	100520562	100520715	100525566	100525672	1344	21,11	1,0	15,15	5,6	255	149	2.38887e-05	0.00150243	0.925,1.0	0.637,0.594	-0.347
ENSMUSG00000022420	Dnal4	chr15	-	79765786	79765853	79764815	79765021	79774358	79774622	1403	21,14	12,8	8,11	27,24	215	149	4.37021e-05	0.00239341	0.548,0.548	0.17,0.241	-0.343
ENSMUSG00000022779	Top3b	chr16	+	16875071	16875155	16870756	16870829	16877831	16878016	1882	17,16	0,0	12,15	0,21	232	149	0.00053535	0.0157708	1.0,1.0	1.0,0.314	-0.343
ENSMUSG00000039987	Phtf2	chr5	-	20803184	20803350	20801901	20802066	20805654	20805813	20845	16,20	0,0	15,21	11,1	298	149	4.0961e-05	0.00228162	1.0,1.0	0.405,0.913	-0.341
ENSMUSG00000004933	Matk	chr10	+	81260088	81260182	81259586	81259806	81260907	81260973	23080	16,6	0,1	4,2	2,1	242	149	0.00193629	0.0397423	1.0,0.787	0.552,0.552	-0.341
ENSMUSG00000028653	Trit1	chr4	+	123049151	123049264	123048768	123048880	123049476	123049554	10389	77,92	15,1	51,17	14,16	261	149	0.000869801	0.0225318	0.746,0.981	0.675,0.378	-0.337
ENSMUSG00000117431	AC091309.2	chr17	+	84011696	84011799	84008893	84008968	84013126	84013388	27325	36,20	2,7	20,19	14,16	251	149	0.0016332	0.035156	0.914,0.629	0.459,0.413	-0.336
ENSMUSG00000025358	Cdk2	chr10	-	128699975	128700119	128699471	128699675	128701342	128701444	26954	114133	55,52	53,45	115,77	292	149	4.44089e-15	9.50992e-12	0.514,0.566	0.19,0.23	-0.33
ENSMUSG00000040430	Pitpnc1	chr11	-	107216677	107216796	107207891	107212658	107226230	107226294	11662	27,12	0,0	12,20	3,6	267	149	2.8987e-06	0.000279333	1.0,1.0	0.691,0.65	-0.33
ENSMUSG00000070003	Ssbp4	chr8	-	70599839	70599899	70599687	70599757	70600395	70600485	29461	166135	30,0	100,87	45,56	208	149	6.48819e-09	1.89285e-06	0.799,1.0	0.614,0.527	-0.329
ENSMUSG00000019813	Cep57l1	chr10	-	41809572	41809663	41745770	41745921	41809787	41809868	15410	13,17	0,0	10,6	0,7	239	149	0.00119495	0.0282581	1.0,1.0	1.0,0.348	-0.326
ENSMUSG00000026927	Entr1	chr2	-	26388491	26388560	26386654	26387671	26388915	26389065	6298	62,69	5,0	38,36	18,13	217	149	9.35622e-09	2.53975e-06	0.895,1.0	0.592,0.655	-0.324
ENSMUSG00000102644	Thap6	chr5	+	91963682	91963785	91963234	91963522	91965095	91965304	31528	26,33	0,0	17,12	3,5	251	149	3.33395e-06	0.000314977	1.0,1.0	0.771,0.588	-0.321
ENSMUSG00000024985	Tcf7l2	chr19	+	55924529	55924580	55923895	55923944	55925976	55926049	27420	20,11	0,0	3,8	1,3	199	149	0.000670307	0.0188321	1.0,1.0	0.692,0.666	-0.321
ENSMUSG00000040481	Bptf	chr11	-	107095001	107095190	107082512	107082700	107095715	107095925	3515	21,12	14,23	0,0	20,20	298	149	1.13265e-09	4.28031e-07	0.429,0.207	0.0,0.0	-0.318
ENSMUSG00000027353	Mcm8	chr2	+	132832762	132832903	132827929	132828125	132834737	132834879	8574	14,12	1,0	23,14	3,9	289	149	0.000290038	0.0102005	0.878,1.0	0.798,0.445	-0.318
ENSMUSG00000024378	Stard4	chr18	-	33205220	33205325	33203404	33203815	33206119	33206246	29471	48,37	6,3	40,24	13,19	253	149	0.000314698	0.0108114	0.825,0.879	0.644,0.427	-0.317
ENSMUSG00000037907	Ankrd13b	chr11	-	77472013	77472179	77470486	77471823	77472301	77472378	22897	13,14	0,0	7,4	6,0	298	149	0.000887964	0.0228793	1.0,1.0	0.368,1.0	-0.316
ENSMUSG00000022558	Mroh1	chr15	+	76432371	76432398	76432148	76432295	76433273	76433396	22470	63,60	0,0	39,30	16,11	175	149	3.80806e-13	6.11607e-10	1.0,1.0	0.675,0.699	-0.313
ENSMUSG00000032860	P2ry2	chr7	-	101003563	101003754	100996567	100999100	101011711	101011998	21208	22,52	1,0	23,8	2,5	298	149	0.000149005	0.0061232	0.917,1.0	0.852,0.444	-0.31
ENSMUSG00000054387	Mdm4	chr1	-	133004653	133004721	133003790	133003890	133009136	133009192	27446	47,70	36,21	24,20	58,28	216	149	0.000143677	0.00594224	0.474,0.697	0.222,0.33	-0.309
ENSMUSG00000038535	Zfp280d	chr9	+	72351524	72351570	72339011	72339048	72360285	72360341	26755	34,24	0,8	16,22	15,10	194	149	0.00242598	0.0466626	1.0,0.697	0.45,0.628	-0.309
ENSMUSG00000005897	Nr2c1	chr10	+	94181493	94181615	94171977	94172137	94188148	94188288	9514	32,46	0,2	31,27	10,7	270	149	3.45989e-06	0.000323701	1.0,0.927	0.631,0.68	-0.308
ENSMUSG00000089917	Uckl1	chr2	-	181572469	181572486	181570499	181570598	181573073	181573135	20301	63108	14,18	72,60	46,67	165	149	3.7928e-08	8.12207e-06	0.803,0.844	0.586,0.447	-0.307
ENSMUSG00000038215	Cep44	chr8	-	56550062	56550121	56547387	56547524	56550687	56550799	26282	16,9	10,13	7,8	33,41	207	149	0.000212377	0.00805736	0.535,0.333	0.132,0.123	-0.307
ENSMUSG00000025372	Baiap2	chr11	+	120003037	120003085	120000551	120000586	120006358	120006782	23637	36,43	5,11	42,40	42,25	196	149	3.42453e-05	0.0019412	0.846,0.748	0.432,0.549	-0.306
ENSMUSG00000004561	Mettl17	chr14	+	51889146	51889217	51888741	51888836	51889527	51889635	26942	51,67	0,2	33,33	14,8	219	149	9.17032e-09	2.52485e-06	1.0,0.958	0.616,0.737	-0.302
ENSMUSG00000038718	Pbx3	chr2	-	34224404	34224646	34213251	34213442	34370823	34370897	11198	32,28	0,0	29,27	6,6	298	149	8.31993e-07	0.000108345	1.0,1.0	0.707,0.692	-0.3
ENSMUSG00000074272	Ceacam1	chr7	-	25465467	25465520	25464848	25464880	25471797	25472073	425	17,39	2,2	25,21	16,8	201	149	3.3535e-05	0.00191786	0.863,0.935	0.537,0.661	-0.3
ENSMUSG00000042790	Rnf214	chr9	-	45866946	45867051	45866565	45866661	45867499	45867632	28980	24,15	28,8	10,5	34,22	253	149	0.000368034	0.0119012	0.335,0.525	0.148,0.118	-0.297
ENSMUSG00000024301	Kifc5b	chr17	+	26921806	26921860	26921019	26921119	26922675	26922723	18003	18,13	13,21	10,1	29,24	202	149	0.000962581	0.0241246	0.505,0.313	0.203,0.03	-0.293
ENSMUSG00000026683	Nuf2	chr1	-	169528735	169528811	169525311	169525449	169531321	169531411	21673	60,71	18,29	26,17	33,18	224	149	1.95723e-05	0.00130075	0.689,0.62	0.344,0.386	-0.289
ENSMUSG00000116673	A630089N07Rik	chr16	-	98066543	98066665	98062511	98064238	98067754	98067815	27065	3,17	0,0	10,8	2,2	270	149	0.00129675	0.0300389	1.0,1.0	0.734,0.688	-0.289
ENSMUSG00000020166	Cnot2	chr10	-	116504034	116504114	116501191	116501317	116517316	116517383	16456	41,65	0,2	61,37	13,14	228	149	6.59714e-08	1.27147e-05	1.0,0.955	0.754,0.633	-0.284
ENSMUSG00000029131	Dnajb6	chr5	+	29756233	29756338	29753541	29753652	29757547	29757960	30299	14,13	0,0	9,13	0,10	253	149	0.0004219	0.013288	1.0,1.0	1.0,0.434	-0.283
ENSMUSG00000033502	Cdc14a	chr3	-	116392821	116392914	116366626	116366706	116422566	116422649	4427	16,6	1,0	11,7	6,1	241	149	0.000581228	0.0167946	0.908,1.0	0.531,0.812	-0.282
ENSMUSG00000020346	Mgat1	chr11	+	49251549	49251674	49245192	49245617	49260570	49260691	12539	44,80	0,0	51,56	5,21	273	149	1.39995e-08	3.45913e-06	1.0,1.0	0.848,0.593	-0.28
ENSMUSG00000071078	Nr2c2ap	chr8	+	70132411	70132517	70131917	70132008	70132586	70132654	4579	141145	21,40	105,83	61,66	254	149	6.75172e-07	9.03653e-05	0.798,0.68	0.502,0.425	-0.276
ENSMUSG00000034518	Hmgxb4	chr8	+	74998834	74998938	74993355	74993749	74999559	74999708	5804	33,51	0,0	38,21	10,4	252	149	6.77239e-08	1.28491e-05	1.0,1.0	0.692,0.756	-0.276
ENSMUSG00000030815	Phkg2	chr7	+	127577974	127578029	127577534	127577646	127579666	127579732	20378	11,20	0,0	33,10	6,4	203	149	2.31604e-05	0.00147187	1.0,1.0	0.801,0.647	-0.276
ENSMUSG00000039804	Ncoa5	chr2	-	165023145	165023201	165012996	165013162	165034682	165034829	3583	31,29	10,9	23,22	16,32	204	149	0.00160704	0.0348789	0.694,0.702	0.512,0.334	-0.275
ENSMUSG00000027405	Nop56	chr2	+	130277031	130277314	130276596	130276653	130277475	130277624	24734	125168	11,18	121117	59,35	298	149	1.43942e-07	2.522e-05	0.85,0.824	0.506,0.626	-0.271
ENSMUSG00000028917	Plekhm2	chr4	-	141630991	141631056	141630571	141630660	141631289	141631380	12307	17,14	0,0	33,8	3,4	213	149	0.000178677	0.00698508	1.0,1.0	0.885,0.583	-0.266
ENSMUSG00000006019	Dhx34	chr7	-	16210513	16210688	16205987	16206181	16212808	16213026	28431	62,53	2,3	77,29	12,12	298	149	0.000279564	0.00994102	0.939,0.898	0.762,0.547	-0.264
ENSMUSG00000053110	Yap1	chr9	-	7950491	7950539	7938407	7938538	7952952	7953134	2641	83109	19,23	61,67	38,56	196	149	2.81467e-07	4.23806e-05	0.769,0.783	0.55,0.476	-0.263
ENSMUSG00000019893	Ros1	chr10	-	52050873	52051037	52045720	52046326	52064673	52064808	23901	10,13	0,0	9,16	5,0	298	149	0.00230814	0.0452082	1.0,1.0	0.474,1.0	-0.263
ENSMUSG00000002010	Idh3g	chrX	-	73782297	73782309	73782005	73782103	73782674	73782716	15276	0,157	129133	0,0	256264	160	149	7.5222e-05	0.0035974	0.0,0.524	0.0,0.0	-0.262
ENSMUSG00000052446	Zfp961	chr8	+	71965793	71965920	71951066	71951160	71967898	71968278	31224	22,23	0,2	16,27	7,4	275	149	0.00148656	0.0330075	1.0,0.862	0.553,0.785	-0.262
ENSMUSG00000047888	Tnrc6b	chr15	+	80918510	80918606	80917950	80918097	80923457	80923682	26013	14,27	0,0	27,14	3,5	244	149	3.40139e-05	0.0019395	1.0,1.0	0.846,0.631	-0.262
ENSMUSG00000047022	Mipol1	chr12	+	57303344	57303551	57230426	57230611	57306010	57306137	11845	27,34	0,0	19,29	8,1	298	149	6.03098e-05	0.00305079	1.0,1.0	0.543,0.935	-0.261
ENSMUSG00000021461	Fancc	chr13	-	63402841	63403038	63400233	63400318	63431449	63431724	4402	20,19	0,0	24,17	6,2	298	149	1.88019e-05	0.00126261	1.0,1.0	0.667,0.81	-0.261
ENSMUSG00000026201	Stk16	chr1	+	75213132	75213228	75212599	75213006	75213575	75213697	4682	153202	5,0	132164	52,22	244	149	1.17143e-11	9.40707e-09	0.949,1.0	0.608,0.82	-0.26
ENSMUSG00000019961	Tmpo	chr10	-	91153277	91153397	91153084	91153180	91158747	91158845	24716	602710	27,20	370339	136,60	268	149	6.66134e-16	2.56768e-12	0.925,0.952	0.602,0.759	-0.258
ENSMUSG00000029089	5730480H06Rik	chr5	+	48380123	48380231	48379329	48379464	48381786	48381867	15991	39,23	4,0	34,28	11,7	256	149	0.0016245	0.0350605	0.85,1.0	0.643,0.7	-0.254
ENSMUSG00000087590	Epb41l4aos	chr18	+	33795382	33795445	33794891	33795124	33795852	33795986	18721	8811016	26,37	625750	194214	211	149	0	0	0.96,0.951	0.695,0.712	-0.252
ENSMUSG00000027282	Mtch2	chr2	+	90852815	90852866	90849597	90849704	90853050	90853113	7778	111145	7,12	97,63	45,20	199	149	1.60268e-09	5.72009e-07	0.922,0.9	0.617,0.702	-0.252
ENSMUSG00000052446	Zfp961	chr8	+	71966099	71966160	71951076	71951160	71967898	71968053	31226	14,19	0,2	15,18	7,4	209	149	0.00166832	0.0358455	1.0,0.871	0.604,0.762	-0.252
ENSMUSG00000015522	Arnt	chr3	+	95466792	95466837	95460376	95460421	95470176	95470390	19251	40,50	11,0	36,47	20,19	193	149	0.00104399	0.0254695	0.737,1.0	0.582,0.656	-0.25
ENSMUSG00000051235	Gen1	chr12	-	11262406	11262593	11260881	11261068	11265586	11265766	27990	15,31	0,0	24,18	4,3	298	149	7.29337e-05	0.00353179	1.0,1.0	0.75,0.75	-0.25
ENSMUSG00000052751	Repin1	chr6	+	48594790	48594976	48593882	48594052	48596292	48599081	21650	20,22	1,1	40,31	5,14	298	149	0.00244437	0.0469695	0.909,0.917	0.8,0.525	-0.25
ENSMUSG00000033364	Usp37	chr1	-	74485980	74486055	74479651	74479749	74486618	74486797	16019	22,27	0,1	35,5	5,2	223	149	0.000739077	0.0199499	1.0,0.947	0.824,0.626	-0.249
ENSMUSG00000098789	Jmjd7	chr2	+	120031306	120031402	120030815	120030872	120031840	120031868	2151	12,17	0,0	10,18	6,0	244	149	0.00138281	0.0315396	1.0,1.0	0.504,1.0	-0.248
ENSMUSG00000073758	Sh3d21	chr4	-	126162175	126162266	126161967	126162023	126162452	126162571	19275	15,8	0,0	6,20	1,5	239	149	0.000157665	0.00638378	1.0,1.0	0.789,0.714	-0.248
ENSMUSG00000026205	Slc23a3	chr1	-	75129397	75129651	75128903	75129009	75131660	75131775	19825	10,13	0,0	19,12	1,4	298	149	0.000641153	0.0182525	1.0,1.0	0.905,0.6	-0.248
ENSMUSG00000027111	Itga6	chr2	+	71853533	71853663	71849380	71849506	71855853	71856758	12383	179177	84,89	78,62	111,81	278	149	2.38788e-09	8.36756e-07	0.533,0.516	0.274,0.291	-0.242
ENSMUSG00000052446	Zfp961	chr8	+	71965793	71965920	71951066	71951160	71966099	71966160	31223	19,28	0,0	32,21	5,4	275	149	1.80999e-05	0.00124791	1.0,1.0	0.776,0.74	-0.242
ENSMUSG00000026991	Pkp4	chr2	+	59289217	59289252	59214677	59214814	59305065	59305197	7909	7,18	2,0	7,15	3,8	183	149	0.00157763	0.0345119	0.74,1.0	0.655,0.604	-0.241
ENSMUSG00000033186	Mzt1	chr14	-	99040514	99040660	99034543	99036510	99045993	99046120	21794	131119	10,9	59,76	13,30	294	149	1.34612e-05	0.000964451	0.869,0.87	0.697,0.562	-0.24
ENSMUSG00000035769	Xylb	chr9	+	119361113	119361183	119359231	119359314	119364496	119364577	9491	65,63	0,0	31,43	5,12	218	149	4.29717e-09	1.3358e-06	1.0,1.0	0.809,0.71	-0.24
ENSMUSG00000024843	Chka	chr19	+	3871002	3871062	3864647	3864759	3875734	3875788	9717	29,27	20,33	14,23	49,55	208	149	0.000420901	0.013288	0.509,0.37	0.17,0.231	-0.239
ENSMUSG00000022020	Naa16	chr14	-	79350688	79350830	79344894	79345108	79351372	79351501	497	38,36	16,22	14,19	30,19	290	149	0.00214174	0.0426865	0.55,0.457	0.193,0.339	-0.238
ENSMUSG00000061207	Stk19	chr17	-	34824513	34824661	34823992	34824324	34824750	34824848	23419	135112	1,0	118,94	10,25	296	149	4.78304e-10	2.1438e-07	0.985,1.0	0.856,0.654	-0.237
ENSMUSG00000029177	Cenpa	chr5	+	30669691	30669828	30666896	30667113	30672463	30672570	4433	278250	108131	105126	132149	285	149	5.28344e-10	2.31427e-07	0.574,0.499	0.294,0.307	-0.236
ENSMUSG00000087165	2010001A14Rik	chr11	-	57796311	57796397	57795518	57795794	57801233	57801414	6062	18,33	2,0	14,19	3,7	234	149	0.000421951	0.013288	0.851,1.0	0.748,0.633	-0.235
ENSMUSG00000052751	Repin1	chr6	+	48594861	48594976	48593899	48594052	48596292	48599081	21651	11,31	1,1	28,34	5,14	263	149	0.000514856	0.015313	0.862,0.946	0.76,0.579	-0.234
ENSMUSG00000040774	Cept1	chr3	-	106512802	106512887	106505720	106505852	106531136	106531278	18441	42,58	1,1	38,12	8,3	233	149	4.37129e-05	0.00239341	0.964,0.974	0.752,0.719	-0.233
ENSMUSG00000050619	Zscan29	chr2	-	121169198	121169403	121166043	121166718	121169809	121170268	29821	28,37	0,0	41,21	9,2	298	149	4.77536e-06	0.000421973	1.0,1.0	0.695,0.84	-0.233
ENSMUSG00000002804	Nudt14	chr12	-	112938355	112938557	112934754	112935050	112938794	112938859	8782	245255	10,4	251157	45,34	298	149	4.79838e-13	7.11379e-10	0.925,0.97	0.736,0.698	-0.231
ENSMUSG00000021223	Papln	chr12	+	83775848	83775914	83775342	83775469	83776353	83776561	3391	122126	36,40	50,32	34,30	214	149	8.51459e-05	0.00391651	0.702,0.687	0.506,0.426	-0.229
ENSMUSG00000036087	Slain2	chr5	+	72965803	72965881	72958148	72958286	72974530	72974702	15604	93,96	22,19	71,45	31,37	226	149	0.000513715	0.0153027	0.736,0.769	0.602,0.445	-0.229
ENSMUSG00000022378	Fam49b	chr15	-	63970929	63970968	63950005	63950127	63997897	63997969	26665	36,63	1,0	43,22	4,11	187	149	4.26775e-06	0.000387983	0.966,1.0	0.895,0.614	-0.229
ENSMUSG00000028760	Eif4g3	chr4	+	138120348	138120454	138105313	138105436	138125809	138126634	27151	44,53	3,0	38,38	12,6	254	149	6.0157e-05	0.00305079	0.896,1.0	0.65,0.788	-0.229
ENSMUSG00000021870	Slmap	chr14	-	26459903	26459954	26459409	26459460	26460041	26460185	20955	35,47	0,4	27,30	14,4	199	149	0.000738684	0.0199499	1.0,0.898	0.591,0.849	-0.229
ENSMUSG00000050323	Ndufaf6	chr4	-	11066650	11066707	11062049	11062152	11070199	11070322	23360	44,35	14,16	53,29	52,28	205	149	0.000756514	0.0201943	0.696,0.614	0.426,0.429	-0.228
ENSMUSG00000043154	Ppp2r3a	chr9	-	101211130	101213562	101194158	101194425	101251661	101251795	5996	86,61	3,2	70,50	12,12	298	149	2.55105e-05	0.00156083	0.935,0.938	0.745,0.676	-0.226
ENSMUSG00000020070	Rufy2	chr10	+	62995309	62995379	62994704	62994770	62997880	62997982	10477	17,18	0,0	14,12	5,1	218	149	8.39834e-05	0.00388156	1.0,1.0	0.657,0.891	-0.226
ENSMUSG00000027763	Mbnl1	chr3	+	60622145	60622240	60615619	60615773	60625123	60625198	9983	79,86	7,13	65,41	25,16	243	149	0.000122805	0.00521328	0.874,0.802	0.615,0.611	-0.225
ENSMUSG00000040599	Mis12	chr11	+	71020005	71020189	71019610	71019723	71024549	71024711	634	43,48	1,1	18,47	5,5	298	149	0.00077613	0.0205754	0.956,0.96	0.643,0.825	-0.224
ENSMUSG00000034321	Exosc1	chr19	-	41926531	41926565	41925188	41925239	41931355	41931430	7227	17,24	0,0	17,18	2,7	182	149	2.25021e-05	0.00144092	1.0,1.0	0.874,0.678	-0.224
ENSMUSG00000068284	Usf3	chr16	+	44198903	44199167	44173396	44173510	44200613	44200678	30249	13,13	0,1	17,11	1,5	298	149	0.00267217	0.0499037	1.0,0.867	0.895,0.524	-0.224
ENSMUSG00000020184	Mdm2	chr10	-	117709653	117709784	117705154	117705229	117709945	117710028	8457	41,46	13,12	34,45	28,28	279	149	0.00193922	0.0397602	0.627,0.672	0.393,0.462	-0.222
ENSMUSG00000079036	Alkbh1	chr12	-	87441642	87441780	87440305	87440414	87443641	87443826	18736	60,63	21,21	56,33	42,31	286	149	0.00048147	0.0146886	0.598,0.61	0.41,0.357	-0.221
ENSMUSG00000073758	Sh3d21	chr4	-	126150876	126150934	126150601	126150796	126151016	126151873	19273	24,10	0,0	15,19	5,2	206	149	9.82997e-05	0.00438549	1.0,1.0	0.685,0.873	-0.221
ENSMUSG00000026566	Mpzl1	chr1	-	165601749	165601864	165593653	165593677	165604609	165604742	21951	126153	39,35	113,84	75,56	263	149	3.16854e-06	0.000300824	0.647,0.712	0.461,0.459	-0.219
ENSMUSG00000039599	Fam149b	chr14	+	20359754	20359916	20358023	20358140	20363262	20363450	5920	106,92	3,4	77,86	21,11	298	149	1.95681e-05	0.00130075	0.946,0.92	0.647,0.796	-0.212
ENSMUSG00000024592	C330018D20Rik	chr18	-	56958522	56958579	56955832	56957921	56973383	56973484	23110	9,18	0,0	17,14	3,3	205	149	0.000531274	0.0156987	1.0,1.0	0.805,0.772	-0.212
ENSMUSG00000025326	Ube3a	chr7	+	59243349	59243469	59228801	59229271	59247172	59247198	22050	27,29	23,26	11,12	29,29	268	149	0.00070482	0.0194335	0.395,0.383	0.174,0.187	-0.209
ENSMUSG00000039648	Kyat1	chr2	-	30187186	30187307	30186832	30186909	30187688	30187817	3040	96119	4,5	101,48	20,11	269	149	7.24131e-06	0.000591363	0.93,0.929	0.737,0.707	-0.208
ENSMUSG00000021338	Carmil1	chr13	-	24022495	24022636	24012658	24013460	24024322	24024535	16285	98,83	13,6	93,97	29,29	289	149	0.00016039	0.00646695	0.795,0.877	0.623,0.633	-0.208
ENSMUSG00000020131	Pcsk4	chr10	-	80322080	80322209	80321282	80321951	80322723	80322848	21081	48,48	3,1	57,57	9,15	277	149	0.000281069	0.00995779	0.896,0.963	0.773,0.671	-0.208
ENSMUSG00000026730	Pter	chr2	+	12974368	12974453	12924040	12924198	12978159	12978617	16300	129103	24,26	64,67	44,29	233	149	0.000215886	0.0081424	0.775,0.717	0.482,0.596	-0.207
ENSMUSG00000049606	Zfp644	chr5	-	106635609	106638635	106619539	106619642	106666784	106666845	4581	12,20	0,0	2,17	0,6	298	149	0.000263813	0.00953933	1.0,1.0	1.0,0.586	-0.207
ENSMUSG00000031939	Taf1d	chr9	+	15306872	15306990	15306257	15306283	15307727	15307821	3748	61,44	1,1	32,15	2,5	266	149	0.00207623	0.0415959	0.972,0.961	0.9,0.627	-0.203
ENSMUSG00000033295	Ptprf	chr4	-	118227818	118227845	118226453	118226571	118230694	118230888	8724	48,40	107100	10,10	128129	175	149	2.57664e-11	1.90998e-08	0.276,0.254	0.062,0.062	-0.203
ENSMUSG00000039804	Ncoa5	chr2	-	165023145	165023212	165012835	165013162	165034682	165034788	3584	86113	10,9	61,77	16,32	215	149	2.39323e-05	0.00150243	0.856,0.897	0.725,0.625	-0.202
ENSMUSG00000020564	Atxn7l1	chr12	+	33364384	33364690	33362972	33363094	33366971	33367914	3924	11,11	20,12	2,3	24,15	298	149	0.000353092	0.0116526	0.216,0.314	0.04,0.091	-0.2
ENSMUSG00000021902	Phf7	chr14	-	31240273	31240433	31239630	31239737	31240858	31240983	29824	63,52	1,0	63,46	9,6	298	149	3.51927e-06	0.000326172	0.969,1.0	0.778,0.793	-0.199
ENSMUSG00000026335	Pam	chr1	-	97822935	97822989	97821093	97821988	97825836	97826037	17793	37,41	1,1	27,25	8,4	202	149	0.000107954	0.00471791	0.965,0.968	0.713,0.822	-0.199
ENSMUSG00000028760	Eif4g3	chr4	+	138120345	138120454	138105313	138105436	138125809	138126634	27150	71,69	3,0	43,64	12,6	257	149	5.59282e-05	0.00289759	0.932,1.0	0.675,0.861	-0.198
ENSMUSG00000022556	Hsf1	chr15	+	76500130	76500196	76499947	76500053	76500266	76500336	11533	125117	7,2	93,54	15,16	214	149	2.21732e-06	0.000228526	0.926,0.976	0.812,0.701	-0.195
ENSMUSG00000022070	Bora	chr14	+	99053517	99053563	99049992	99050099	99056738	99056820	5794	50,48	0,0	34,27	5,6	194	149	2.19113e-06	0.000227041	1.0,1.0	0.839,0.776	-0.193
ENSMUSG00000055720	Ubl7	chr9	+	57911716	57911825	57911050	57911171	57912637	57912850	10944	12,12	0,0	22,8	8,0	257	149	0.000267534	0.00963551	1.0,1.0	0.615,1.0	-0.193
ENSMUSG00000004952	Rasa4	chr5	+	136101944	136102057	136101243	136101689	136102234	136102295	15973	135169	1,1	188131	20,25	261	149	9.64862e-12	8.45263e-09	0.987,0.99	0.843,0.749	-0.192
ENSMUSG00000031901	Dus2	chr8	+	106031697	106031741	106030351	106030443	106033722	106033783	28877	30,28	0,1	10,18	2,4	192	149	0.000611521	0.0175124	1.0,0.956	0.795,0.777	-0.192
ENSMUSG00000020694	Tlk2	chr11	+	105209793	105209837	105208851	105208921	105221185	105221353	26167	22,24	0,0	17,17	6,1	192	149	0.000124349	0.00526718	1.0,1.0	0.687,0.93	-0.192
ENSMUSG00000031644	Nek1	chr8	+	61044258	61044333	61044059	61044107	61049783	61049947	11518	14,28	0,0	24,30	10,0	223	149	0.000356362	0.0117204	1.0,1.0	0.616,1.0	-0.192
ENSMUSG00000079620	Muc4	chr16	+	32763910	32763999	32762433	32762564	32765683	32765863	22195	91101	5,2	68,73	14,15	237	149	5.11982e-06	0.000439809	0.92,0.969	0.753,0.754	-0.191
ENSMUSG00000033499	Larp4b	chr13	+	9158550	9158802	9158122	9158229	9164674	9164720	13587	192241	0,23	190182	47,24	298	149	2.04152e-05	0.00133578	1.0,0.84	0.669,0.791	-0.19
ENSMUSG00000044037	Als2cl	chr9	+	110894295	110894392	110893986	110894160	110894565	110894723	7977	95108	16,12	139126	54,43	245	149	4.29754e-05	0.00237691	0.783,0.846	0.61,0.641	-0.189
ENSMUSG00000024817	Uhrf2	chr19	+	30056234	30056494	30039063	30039297	30071242	30071461	10764	80,52	0,2	61,34	7,6	298	149	4.60546e-05	0.00248229	1.0,0.929	0.813,0.739	-0.189
ENSMUSG00000045302	Preb	chr5	-	30956261	30956334	30955042	30955737	30957887	30958061	5768	151155	0,6	178,90	30,18	221	149	2.59227e-10	1.3878e-07	1.0,0.946	0.8,0.771	-0.187
ENSMUSG00000046111	Cep295	chr9	-	15330504	15330648	15327795	15327951	15330753	15330910	14480	51,54	0,0	66,55	2,13	292	149	1.05335e-05	0.000786869	1.0,1.0	0.944,0.683	-0.186
ENSMUSG00000026566	Mpzl1	chr1	-	165601749	165601855	165592239	165593677	165604609	165604742	21949	279320	39,35	230168	75,56	254	149	1.10421e-07	1.98892e-05	0.808,0.843	0.643,0.638	-0.185
ENSMUSG00000021288	Klc1	chr12	+	111795547	111795678	111789324	111789459	111806007	111806074	2753	100,59	2,3	51,56	16,4	279	149	0.000769433	0.0204542	0.964,0.913	0.63,0.882	-0.182
ENSMUSG00000037300	Ttc13	chr8	-	124699655	124699721	124695660	124695752	124709902	124709948	27126	10,13	30,24	0,7	32,45	214	149	0.000282896	0.0100041	0.188,0.274	0.0,0.098	-0.182
ENSMUSG00000021809	Nudt13	chr14	+	20310621	20310733	20309671	20309797	20311470	20311625	8098	60,67	6,0	59,63	13,11	260	149	0.000777291	0.0205779	0.851,1.0	0.722,0.766	-0.181
ENSMUSG00000035851	Ythdc1	chr5	+	86809304	86809340	86804495	86804591	86815628	86815730	12177	73,47	74,96	19,22	58,97	184	149	0.000482432	0.0146886	0.444,0.284	0.21,0.155	-0.181
ENSMUSG00000047534	Mis18bp1	chr12	-	65161402	65162028	65158394	65158861	65172448	65172580	31204	41,70	3,0	30,27	2,8	298	149	0.00259103	0.0490059	0.872,1.0	0.882,0.628	-0.181
ENSMUSG00000022297	Fzd6	chr15	+	39033849	39033998	39030814	39031832	39034807	39035227	19956	24,39	0,0	23,31	5,1	297	149	0.000331016	0.0111935	1.0,1.0	0.698,0.94	-0.181
ENSMUSG00000030894	Tpp1	chr7	-	105749536	105749712	105748882	105749071	105749859	105749987	1346	80,65	0,0	50,42	5,5	298	149	6.67459e-06	0.00055448	1.0,1.0	0.833,0.808	-0.179
ENSMUSG00000055835	Zfp1	chr8	+	111666060	111666204	111658385	111658441	111669490	111671008	17181	23,32	0,0	21,20	6,0	292	149	0.00071029	0.0194928	1.0,1.0	0.641,1.0	-0.179
ENSMUSG00000002804	Nudt14	chr12	-	112938355	112938593	112934290	112935050	112938794	112938859	8783	396407	10,4	345247	45,34	298	149	1.28786e-14	2.48209e-11	0.952,0.981	0.793,0.784	-0.178
ENSMUSG00000002968	Med25	chr7	-	44880566	44880638	44880251	44880470	44880922	44881111	24287	258235	25,22	233219	75,58	220	149	1.33164e-08	3.33307e-06	0.875,0.879	0.678,0.719	-0.178
ENSMUSG00000039068	Zzz3	chr3	+	152427276	152428832	152422617	152422771	152446798	152446937	23813	69,71	0,0	61,34	6,4	298	149	8.9358e-06	0.000714605	1.0,1.0	0.836,0.81	-0.177
ENSMUSG00000058886	Deaf1	chr7	-	141324441	141324616	141324081	141324179	141327278	141327584	14922	71,63	45,51	42,36	51,84	298	149	0.000314538	0.0108114	0.441,0.382	0.292,0.176	-0.177
ENSMUSG00000066442	Mthfs	chr9	+	89215208	89215470	89211156	89211311	89239841	89240115	14154	64,28	0,0	39,51	0,14	298	149	8.17386e-05	0.00383188	1.0,1.0	1.0,0.646	-0.177
ENSMUSG00000030447	Cyfip1	chr7	+	55898237	55898391	55897818	55897972	55899914	55900071	20251	103106	20,21	102,73	38,35	298	149	0.00128684	0.029941	0.72,0.716	0.573,0.51	-0.176
ENSMUSG00000026670	Uap1	chr1	-	170147995	170148043	170143396	170143463	170149270	170149459	18405	98102	18,14	105,69	31,38	196	149	0.00110639	0.0266544	0.805,0.847	0.72,0.58	-0.176
ENSMUSG00000004980	Hnrnpa2b1	chr6	-	51461919	51462055	51461120	51461433	51463410	51463493	7901	314326	187230	272216	312378	284	149	7.89573e-08	1.47742e-05	0.468,0.426	0.314,0.231	-0.174
ENSMUSG00000025558	Dock9	chr14	-	121577346	121577424	121575912	121576019	121578154	121578212	5720	51,64	3,0	31,26	8,3	226	149	0.000415638	0.0132188	0.918,1.0	0.719,0.851	-0.174
ENSMUSG00000021144	Mta1	chr12	+	113120210	113120261	113116987	113117081	113120826	113120953	2444	44,37	66,57	17,19	93,60	199	149	3.61974e-05	0.00203391	0.333,0.327	0.12,0.192	-0.174
ENSMUSG00000033335	Dnm2	chr9	+	21478898	21479037	21478280	21478348	21480406	21480545	20145	177119	40,39	95,91	50,54	287	149	0.000477968	0.014622	0.697,0.613	0.497,0.467	-0.173
ENSMUSG00000024963	Dnajc4	chr19	-	6989422	6989584	6988188	6988275	6989680	6989865	16730	137119	3,0	114,75	11,11	298	149	6.24927e-07	8.50843e-05	0.958,1.0	0.838,0.773	-0.173
ENSMUSG00000047617	Paxx	chr2	-	25460654	25460715	25460444	25460494	25460786	25461031	7595	67,68	2,0	48,78	13,7	209	149	5.05853e-06	0.000439158	0.96,1.0	0.725,0.888	-0.173
ENSMUSG00000025006	Sorbs1	chr19	-	40321792	40321960	40318021	40318068	40324746	40324832	13003	26,28	0,0	19,15	5,0	298	149	0.00206351	0.041557	1.0,1.0	0.655,1.0	-0.172
ENSMUSG00000031922	Cep57	chr9	-	13812632	13812710	13810626	13810862	13813409	13813514	22460	92135	6,12	52,64	8,24	226	149	0.00106892	0.0260117	0.91,0.881	0.811,0.637	-0.171
ENSMUSG00000034021	Pds5b	chr5	+	150793548	150793611	150792566	150792686	150794267	150794413	15724	43,33	0,1	35,19	3,5	211	149	0.000316939	0.010869	1.0,0.959	0.892,0.729	-0.169
ENSMUSG00000004865	Srpk1	chr17	-	28600242	28600456	28599470	28599869	28602687	28602853	29989	74,96	0,2	51,59	3,11	298	149	2.49557e-05	0.00154616	1.0,0.96	0.895,0.728	-0.168
ENSMUSG00000038346	Zfp384	chr6	+	125024504	125024552	125024032	125024270	125024745	125025082	9997	62,75	0,0	71,56	18,4	196	149	5.75275e-08	1.14302e-05	1.0,1.0	0.75,0.914	-0.168
ENSMUSG00000026924	Sec16a	chr2	-	26413678	26413738	26412835	26412913	26414370	26414445	27740	20,12	39,40	6,4	57,71	208	149	8.46162e-06	0.000679504	0.269,0.177	0.07,0.039	-0.168
ENSMUSG00000020770	Unk	chr11	+	116058242	116058424	116056190	116056379	116058988	116059246	30400	67,77	0,0	96,66	9,7	298	149	9.5104e-07	0.000116176	1.0,1.0	0.842,0.825	-0.167
ENSMUSG00000028107	Tars2	chr3	-	95750866	95750984	95750700	95750765	95753006	95753130	24862	53,89	0,0	57,32	0,9	266	149	0.00019853	0.00760691	1.0,1.0	1.0,0.666	-0.167
ENSMUSG00000055835	Zfp1	chr8	+	111666077	111666204	111658385	111658441	111669490	111671011	17182	28,36	0,0	22,38	6,0	275	149	0.00146253	0.0327378	1.0,1.0	0.665,1.0	-0.167
ENSMUSG00000072761	Gm6712	chr17	+	17316077	17316204	17294442	17294589	17316443	17316504	8145	11,20	0,0	22,1	6,0	275	149	0.000195023	0.0074874	1.0,1.0	0.665,1.0	-0.167
ENSMUSG00000035165	Kcne3	chr7	+	100181150	100181274	100178687	100178766	100184137	100184863	19327	16,15	0,0	33,21	9,0	272	149	0.000366758	0.0119012	1.0,1.0	0.668,1.0	-0.166
ENSMUSG00000030492	Slc7a9	chr7	+	35452368	35452516	35449749	35449886	35453393	35453636	20661	179125	2,9	109,97	20,13	296	149	2.17056e-05	0.0014038	0.978,0.875	0.733,0.79	-0.165
ENSMUSG00000037426	Depdc5	chr5	+	32986935	32986996	32983858	32984030	32990741	32990824	7079	42,48	4,0	57,32	8,9	209	149	0.00198865	0.040515	0.882,1.0	0.836,0.717	-0.165
ENSMUSG00000055835	Zfp1	chr8	+	111666119	111666204	111658385	111658441	111669490	111670682	17183	20,20	0,0	19,15	6,0	233	149	0.000718726	0.0195926	1.0,1.0	0.669,1.0	-0.165
ENSMUSG00000043962	Thrap3	chr4	-	126194316	126194404	126186245	126186588	126202569	126202659	8302	196207	71,74	131121	78101	236	149	0.000163678	0.00657202	0.635,0.638	0.515,0.431	-0.164
ENSMUSG00000032293	Ireb2	chr9	+	54883896	54884115	54882318	54882456	54885874	54885944	24144	178192	2,3	142122	21,11	298	149	2.39133e-08	5.55279e-06	0.978,0.97	0.772,0.847	-0.164
ENSMUSG00000023015	Racgap1	chr15	-	99643392	99643523	99642882	99642971	99651506	99651612	29499	66,77	87107	20,20	69,91	279	149	8.48439e-07	0.000109745	0.288,0.278	0.134,0.105	-0.164
ENSMUSG00000030016	Zfp638	chr6	+	83976201	83977429	83972245	83972283	83978021	83978087	27102	77,62	0,0	86,56	4,9	298	149	6.93919e-06	0.000571534	1.0,1.0	0.915,0.757	-0.164
ENSMUSG00000028760	Eif4g3	chr4	+	138084256	138084370	138082892	138082988	138096751	138096931	27144	13,17	46,31	1,4	53,58	262	149	2.68147e-07	4.10158e-05	0.138,0.238	0.011,0.038	-0.164
ENSMUSG00000053332	Gas5	chr1	+	161037123	161037164	161036819	161036852	161037287	161037315	14631	838984	779917	565461	990932	189	149	3.88892e-10	1.9724e-07	0.459,0.458	0.31,0.281	-0.163
ENSMUSG00000021115	Vrk1	chr12	+	106071569	106071641	106070524	106070615	106073618	106073678	19261	21,24	33,49	3,6	35,20	220	149	0.00113764	0.0272434	0.301,0.249	0.055,0.169	-0.163
ENSMUSG00000021824	Ap3m1	chr14	-	21045487	21045763	21040952	21041090	21052139	21052187	18714	59,37	0,0	32,37	2,5	298	149	0.000140345	0.00581691	1.0,1.0	0.889,0.787	-0.162
ENSMUSG00000039176	Polg	chr7	-	79459512	79459585	79459173	79459300	79459688	79459871	23131	27,28	0,2	38,43	11,4	221	149	0.00140576	0.0319383	1.0,0.904	0.7,0.879	-0.162
ENSMUSG00000023044	Csad	chr15	-	102179828	102179893	102179520	102179602	102179970	102180087	10351	63111	0,0	25,20	6,1	213	149	5.6098e-05	0.0028986	1.0,1.0	0.745,0.933	-0.161
ENSMUSG00000098789	Jmjd7	chr2	+	120031574	120031651	120030815	120030872	120031840	120032000	2153	13,18	0,0	19,13	6,0	225	149	0.000683	0.018931	1.0,1.0	0.677,1.0	-0.161
ENSMUSG00000022139	Mbnl2	chr14	+	120404637	120404732	120396450	120396604	120428934	120429626	12690	123162	45,56	95,64	58,49	243	149	0.0010254	0.0252396	0.626,0.639	0.501,0.445	-0.16
ENSMUSG00000030374	Strn4	chr7	+	16831345	16831580	16831024	16831138	16832925	16833101	1050	86,88	0,2	62,57	6,7	298	149	3.58664e-05	0.00202714	1.0,0.957	0.838,0.803	-0.158
ENSMUSG00000039087	Rreb1	chr13	+	37941542	37941704	37929557	37932489	37946856	37947663	22311	39,47	51,52	20,15	53,59	298	149	9.19679e-05	0.00416824	0.277,0.311	0.159,0.113	-0.158
ENSMUSG00000009207	Lnpk	chr2	-	74554987	74555046	74551060	74551101	74568940	74569128	11402	26,47	0,0	24,19	4,2	207	149	0.000467467	0.0144615	1.0,1.0	0.812,0.872	-0.158
ENSMUSG00000029050	Ski	chr4	-	155160833	155160956	155160579	155160695	155221551	155222201	8444	56150	6,14	70,93	16,25	271	149	0.00129831	0.0300389	0.837,0.855	0.706,0.672	-0.157
ENSMUSG00000022843	Clcn2	chr16	-	20709076	20709315	20708633	20708767	20709569	20709680	25758	94,91	2,0	86,73	6,11	298	149	1.01085e-05	0.000767057	0.959,1.0	0.878,0.768	-0.157
ENSMUSG00000002345	Borcs8	chr8	+	70144497	70144597	70142473	70142538	70145023	70145134	27612	44,20	61,63	12,3	50,84	248	149	1.27443e-05	0.000925929	0.302,0.16	0.126,0.021	-0.157
ENSMUSG00000025474	Tubgcp2	chr7	-	140029826	140029986	140007886	140008094	140031010	140031187	108	82,69	0,2	63,41	3,8	298	149	0.000323338	0.0110112	1.0,0.945	0.913,0.719	-0.156
ENSMUSG00000008855	Hdac5	chr11	-	102218415	102218490	102206906	102207166	102224733	102224955	17448	36,57	0,2	41,38	13,1	223	149	0.000944766	0.0238331	1.0,0.95	0.678,0.962	-0.155
ENSMUSG00000022634	Yaf2	chr15	-	93317538	93317608	93286409	93286562	93336339	93336465	15495	25,34	36,43	18,20	59,58	218	149	0.00182178	0.0379978	0.322,0.351	0.173,0.191	-0.155
ENSMUSG00000037652	Phc3	chr3	-	30948701	30948800	30942408	30942652	30950875	30951031	24507	12,9	1,0	28,30	3,7	247	149	0.00234374	0.0456033	0.879,1.0	0.849,0.721	-0.155
ENSMUSG00000035621	Midn	chr10	+	80153590	80153719	80151660	80151723	80153815	80153868	3754	123100	75,60	74109	108102	277	149	0.000875579	0.0226207	0.469,0.473	0.269,0.365	-0.154
ENSMUSG00000038917	3930402G23Rik	chr8	-	10927284	10927521	10926916	10926995	10928019	10928108	4320	33,31	50,40	15,7	42,49	298	149	0.000211271	0.0080312	0.248,0.279	0.152,0.067	-0.154
ENSMUSG00000020184	Mdm2	chr10	-	117709699	117709784	117705154	117705229	117709945	117710022	8458	119114	13,12	92118	28,28	233	149	0.00052111	0.0154276	0.854,0.859	0.678,0.729	-0.153
ENSMUSG00000025968	Ndufs1	chr1	-	63172153	63172257	63170848	63170914	63176585	63176669	12915	66,74	101107	26,32	114113	252	149	1.67096e-06	0.000181946	0.279,0.29	0.119,0.143	-0.153
ENSMUSG00000022378	Fam49b	chr15	-	63956599	63956682	63950005	63950127	63997897	63997969	26659	73,63	1,0	65,54	4,11	231	149	7.96922e-06	0.000645339	0.979,1.0	0.913,0.76	-0.153
ENSMUSG00000029263	Pigg	chr5	+	108338554	108338746	108336103	108336561	108341794	108342104	13331	29,81	0,0	52,53	2,8	298	149	3.72672e-05	0.00208794	1.0,1.0	0.929,0.768	-0.151
ENSMUSG00000021952	Xpo4	chr14	-	57643334	57643489	57641799	57643223	57648418	57648524	24052	19,10	33,28	3,1	28,22	298	149	5.68586e-05	0.00293004	0.224,0.152	0.051,0.022	-0.151
ENSMUSG00000018861	Fdxr	chr11	-	115270014	115270099	115269696	115269896	115270322	115270430	6105	94,93	4,4	63,54	9,11	233	149	0.000644325	0.0183109	0.938,0.937	0.817,0.758	-0.15
ENSMUSG00000022672	Prkdc	chr16	+	15684136	15684243	15678202	15678362	15687358	15687449	29247	18,13	0,0	19,24	0,6	255	149	0.000817989	0.0214191	1.0,1.0	1.0,0.7	-0.15
ENSMUSG00000027522	Stx16	chr2	+	174092401	174092567	174091481	174091622	174093433	174093525	950	259321	33,20	207210	43,49	298	149	5.5064e-05	0.00287601	0.797,0.889	0.706,0.682	-0.149
ENSMUSG00000034321	Exosc1	chr19	-	41928024	41928113	41925188	41925239	41931355	41931430	7228	67,76	0,0	61,34	2,7	237	149	6.20489e-05	0.00311673	1.0,1.0	0.95,0.753	-0.149
ENSMUSG00000031996	Aplp2	chr9	-	31167560	31167728	31164542	31164673	31168707	31168916	8259	781939	109100	549429	134122	298	149	6.47207e-08	1.25996e-05	0.782,0.824	0.672,0.637	-0.148
ENSMUSG00000022892	App	chr16	-	85040250	85040307	85030231	85030365	85043575	85043743	17195	589701	375414	378323	378399	205	149	9.52413e-07	0.000116176	0.533,0.552	0.421,0.37	-0.147
ENSMUSG00000051285	Pcmtd1	chr1	+	7120193	7120615	7088919	7089216	7147636	7147739	15876	75,80	3,0	59,42	5,6	298	149	0.00130216	0.0300918	0.926,1.0	0.855,0.778	-0.147
ENSMUSG00000026240	Cops7b	chr1	+	86587015	86587235	86582903	86583096	86589163	86589341	2002	46,48	0,0	60,29	0,6	298	149	0.00238902	0.0462285	1.0,1.0	1.0,0.707	-0.147
ENSMUSG00000072980	Oip5	chr2	-	119615531	119615654	119613011	119613093	119617853	119617920	6937	77,57	0,0	69,28	8,2	271	149	1.42952e-05	0.00101517	1.0,1.0	0.826,0.885	-0.145
ENSMUSG00000018363	Smurf2	chr11	-	106875900	106875939	106871501	106871610	106920180	106920261	4095	24,52	0,0	28,23	7,1	187	149	9.59419e-05	0.00429023	1.0,1.0	0.761,0.948	-0.145
ENSMUSG00000027201	Myef2	chr2	-	125097562	125097634	125095911	125096120	125097976	125098075	21096	108106	61,48	81,79	68,77	220	149	0.0024201	0.046596	0.545,0.599	0.447,0.41	-0.144
ENSMUSG00000028098	Rnf115	chr3	+	96757976	96758034	96727663	96727910	96775629	96775841	23323	26,48	0,0	34,25	1,6	206	149	0.00033105	0.0111935	1.0,1.0	0.961,0.751	-0.144
ENSMUSG00000020847	Rph3al	chr11	-	75911606	75911731	75910949	75911059	75925753	75925891	18937	18,22	50,39	8,3	53,40	273	149	9.44347e-05	0.00424252	0.164,0.235	0.076,0.039	-0.142
ENSMUSG00000116207	Nnt	chr13	-	119372395	119372591	119369911	119370145	119381675	119381863	18379	107141	3,3	71,77	10,7	298	149	0.000416838	0.0132351	0.947,0.959	0.78,0.846	-0.14
ENSMUSG00000036155	Mgat5	chr1	+	127249789	127249839	127205017	127205427	127306633	127307016	4501	49,33	2,0	46,34	10,3	198	149	0.000481699	0.0146886	0.949,1.0	0.776,0.895	-0.139
ENSMUSG00000037013	Ss18	chr18	-	14637391	14637484	14636495	14636618	14640256	14640361	14266	32,41	54,67	14,15	69,50	241	149	0.000503417	0.0150892	0.268,0.274	0.111,0.156	-0.138
ENSMUSG00000022884	Eif4a2	chr16	+	23109119	23109259	23108718	23108851	23109984	23110153	281	19952095	236286	14281212	441264	288	149	2.16841e-08	5.09909e-06	0.814,0.791	0.626,0.704	-0.137
ENSMUSG00000062797	Hikeshi	chr7	-	89935726	89935964	89923563	89923715	89940968	89941066	18496	293314	0,38	286258	42,41	298	149	0.000210325	0.00801106	1.0,0.805	0.773,0.759	-0.137
ENSMUSG00000041769	Ppp2r2d	chr7	+	138869689	138869855	138868409	138868507	138870389	138870502	19576	109118	0,2	72112	8,8	298	149	1.01012e-05	0.000767057	1.0,0.967	0.818,0.875	-0.137
ENSMUSG00000021661	Ankra2	chr13	+	98266150	98266532	98263073	98263476	98267315	98267474	8524	76138	1,2	78,56	10,4	298	149	8.99324e-05	0.00411702	0.974,0.972	0.796,0.875	-0.137
ENSMUSG00000056228	Cars2	chr8	-	11542901	11542977	11542518	11542590	11547726	11547844	24760	1,29	55,47	1,1	45,46	224	149	6.46422e-05	0.00318632	0.012,0.291	0.015,0.014	-0.137
ENSMUSG00000045302	Preb	chr5	-	30955929	30956089	30950852	30955737	30957887	30958087	5766	367343	0,6	321204	30,18	298	149	4.39548e-12	4.45864e-09	1.0,0.966	0.843,0.85	-0.136
ENSMUSG00000021111	Papola	chr12	+	105833099	105833162	105829056	105829277	105834709	105834757	31080	238231	0,4	216143	23,20	211	149	4.93516e-12	4.5293e-09	1.0,0.976	0.869,0.835	-0.136
ENSMUSG00000058239	Usf2	chr7	-	30955880	30956000	30955289	30955440	30956148	30956267	5057	186179	8,15	99132	22,17	268	149	0.000771956	0.020493	0.928,0.869	0.714,0.812	-0.136
ENSMUSG00000008140	Emc10	chr7	-	44491162	44491249	44490110	44490970	44491954	44492048	20410	161155	203204	76,75	195200	235	149	5.13449e-06	0.000439809	0.335,0.325	0.198,0.192	-0.135
ENSMUSG00000031878	Nae1	chr8	-	104527377	104527449	104527082	104527162	104528186	104528217	10237	108161	0,0	148,68	0,17	220	149	1.86912e-05	0.00126261	1.0,1.0	1.0,0.73	-0.135
ENSMUSG00000019143	Hars2	chr18	+	36789156	36789284	36788576	36788670	36790133	36790250	21836	63,66	0,0	61,60	0,12	276	149	8.32479e-05	0.00386611	1.0,1.0	1.0,0.73	-0.135
ENSMUSG00000040225	Prrc2c	chr1	-	162674098	162674151	162670724	162673656	162677354	162677458	24634	20,40	0,0	35,22	0,6	201	149	0.00237641	0.0460308	1.0,1.0	1.0,0.731	-0.135
ENSMUSG00000066568	Lsm14a	chr7	-	34357765	34357942	34357433	34357496	34365614	34365737	502	351339	25,34	255272	49,53	298	149	3.00406e-05	0.00177599	0.875,0.833	0.722,0.72	-0.133
ENSMUSG00000063179	Pstk	chr7	+	131373535	131373830	131371140	131371389	131374064	131374263	23038	207225	31,28	165131	39,39	298	149	0.00176099	0.0371736	0.77,0.801	0.679,0.627	-0.133
ENSMUSG00000085683	Tmem238l	chr11	+	66963965	66964069	66956652	66956978	66964155	66964513	27517	143162	17,26	137108	39,30	252	149	0.00248185	0.04752	0.833,0.787	0.675,0.68	-0.133
ENSMUSG00000026405	C4bp	chr1	-	130639068	130639233	130636700	130636876	130642933	130643113	26779	38,48	0,2	80,84	10,7	298	149	0.00140978	0.0319656	1.0,0.923	0.8,0.857	-0.133
ENSMUSG00000044950	Pwwp2a	chr11	+	43717029	43717149	43704533	43705477	43720220	43720411	20398	6,14	21,25	3,3	38,23	268	149	0.00110029	0.0265737	0.137,0.237	0.042,0.068	-0.132
ENSMUSG00000039361	Picalm	chr7	+	90182218	90182368	90177499	90177603	90189149	90189257	14741	624678	51,51	495430	102,68	298	149	2.36705e-07	3.70896e-05	0.86,0.869	0.708,0.76	-0.131
ENSMUSG00000020248	Nfyb	chr10	-	82754964	82755095	82749286	82752604	82756701	82756795	27839	172211	0,2	219172	12,21	279	149	5.10587e-09	1.53758e-06	1.0,0.983	0.907,0.814	-0.131
ENSMUSG00000040407	Akap9	chr5	+	4001404	4001758	3992045	3992138	4003560	4003782	5416	55,88	0,0	76,58	5,5	298	149	5.56586e-05	0.0028914	1.0,1.0	0.884,0.853	-0.131
ENSMUSG00000027881	Prpf38b	chr3	-	108910342	108910395	108908335	108908404	108911163	108911696	27470	46,27	94122	13,16	143132	201	149	2.04025e-05	0.00133578	0.266,0.141	0.063,0.082	-0.131
ENSMUSG00000068284	Usf3	chr16	+	44198903	44199021	44173245	44173510	44200613	44200678	30248	33,35	0,1	26,27	1,5	266	149	0.00240319	0.0464094	1.0,0.951	0.936,0.752	-0.131
ENSMUSG00000024963	Dnajc4	chr19	-	6989422	6989587	6988188	6988275	6989680	6989865	16731	178163	3,0	157108	11,11	298	149	9.47584e-07	0.000116176	0.967,1.0	0.877,0.831	-0.13
ENSMUSG00000026074	Map4k4	chr1	+	40001429	40001591	40000530	40000749	40003756	40003987	28123	56,76	0,2	41,49	0,11	298	149	0.00264125	0.0495665	1.0,0.95	1.0,0.69	-0.13
ENSMUSG00000027881	Prpf38b	chr3	-	108905917	108905988	108905110	108905334	108907786	108907847	27467	27,24	50,82	20,18	159114	219	149	0.000153784	0.00626613	0.269,0.166	0.079,0.097	-0.13
ENSMUSG00000021012	Zc3h14	chr12	+	98752777	98752892	98747006	98747522	98756184	98756225	16073	251341	0,8	205209	20,21	263	149	2.73919e-09	9.42721e-07	1.0,0.96	0.853,0.849	-0.129
ENSMUSG00000030695	Aldoa	chr7	-	126797973	126798126	126797643	126797776	126800001	126800036	29547	230217	22,4	171,99	23,16	298	149	0.00172705	0.0366175	0.839,0.964	0.788,0.756	-0.129
ENSMUSG00000037679	Inf2	chr12	+	112607494	112607595	112606972	112607058	112608328	112608399	9715	74,76	0,0	80,55	10,3	249	149	4.94481e-06	0.000431228	1.0,1.0	0.827,0.916	-0.129
ENSMUSG00000034973	Dop1a	chr9	+	86548169	86548306	86545240	86545393	86548800	86548856	1147	50,46	0,2	66,52	9,4	285	149	0.00103891	0.0254049	1.0,0.923	0.793,0.872	-0.129
ENSMUSG00000033429	Mcee	chr7	+	64400168	64400506	64392644	64392843	64411834	64412125	19741	290305	9,18	168176	16,31	298	149	7.25486e-05	0.00352199	0.942,0.894	0.84,0.739	-0.128
ENSMUSG00000032175	Tyk2	chr9	-	21124410	21124558	21123976	21124140	21124863	21124981	11270	66,83	1,1	46,68	9,1	296	149	0.00188204	0.0389609	0.971,0.977	0.72,0.972	-0.128
ENSMUSG00000020648	Dus4l	chr12	-	31646620	31646738	31642763	31642886	31648765	31648887	873	49,54	0,0	57,50	11,0	266	149	0.000129787	0.0054735	1.0,1.0	0.744,1.0	-0.128
ENSMUSG00000041921	Metap1d	chr2	+	71500778	71500869	71453362	71453398	71506784	71506942	2224	17,23	35,50	6,4	23,39	239	149	0.00264652	0.049569	0.232,0.223	0.14,0.06	-0.128
ENSMUSG00000030834	Abcc6	chr7	-	45989537	45989745	45986330	45986641	45990287	45990414	12809	5,30	1,0	31,33	5,7	298	149	0.00072606	0.0196812	0.714,1.0	0.756,0.702	-0.128
ENSMUSG00000040462	Os9	chr10	-	127096914	127097079	127096629	127096742	127097931	127098121	4313	148211	89129	111118	117121	298	149	0.00078394	0.0206746	0.454,0.45	0.322,0.328	-0.127
ENSMUSG00000054662	Ano9	chr7	-	141108940	141108987	141108784	141108843	141110375	141110512	24973	163124	4,19	128,97	32,19	195	149	0.000509135	0.0152369	0.969,0.833	0.753,0.796	-0.127
ENSMUSG00000000826	Dnajc5	chr2	+	181521234	181521287	181520550	181520697	181546370	181546488	27440	49,39	101113	35,8	122139	201	149	0.000217591	0.00817471	0.265,0.204	0.175,0.041	-0.127
ENSMUSG00000059436	Max	chr12	-	76961262	76961289	76953168	76953276	76961989	76962025	28144	34,41	111150	15,10	142129	175	149	4.48323e-06	0.000405266	0.207,0.189	0.083,0.062	-0.126
ENSMUSG00000011257	Pabpc4	chr4	+	123295749	123295836	123295201	123295321	123295929	123296057	6782	410481	81,79	483403	156142	235	149	1.79801e-05	0.00124651	0.762,0.794	0.663,0.643	-0.125
ENSMUSG00000025332	Kdm5c	chrX	+	152270693	152270831	152270351	152270531	152271011	152271593	3256	174204	4,1	149164	14,15	286	149	8.6439e-07	0.000110327	0.958,0.991	0.847,0.851	-0.125
ENSMUSG00000008855	Hdac5	chr11	-	102218415	102218487	102206906	102207166	102224733	102224955	17446	55,54	0,2	51,51	13,1	220	149	0.000817731	0.0214191	1.0,0.948	0.727,0.972	-0.125
ENSMUSG00000040820	Hlcs	chr16	-	94287791	94287926	94268535	94268698	94290062	94290270	26729	54,31	0,0	25,34	0,6	283	149	0.000950278	0.0239095	1.0,1.0	1.0,0.749	-0.125
ENSMUSG00000045098	Kmt5b	chr19	+	3807224	3807421	3804916	3805053	3814114	3816391	26459	62,77	0,1	88,69	3,9	298	149	0.000159068	0.00642707	1.0,0.975	0.936,0.793	-0.123
ENSMUSG00000040396	Abhd13	chr8	+	9982863	9982970	9977706	9978019	9987384	9992155	31201	43,44	76,71	13,20	81,53	255	149	0.000711017	0.0194928	0.248,0.266	0.086,0.181	-0.123
ENSMUSG00000037788	Vopp1	chr6	-	57808535	57808692	57789976	57790035	57824926	57825150	1465	23,11	35,33	4,7	33,36	298	149	0.00216928	0.0430129	0.247,0.143	0.057,0.089	-0.122
ENSMUSG00000030374	Strn4	chr7	+	16831464	16831580	16831024	16831138	16832925	16833101	1051	112114	0,2	70,76	6,7	264	149	3.28628e-05	0.00189799	1.0,0.97	0.868,0.86	-0.121
ENSMUSG00000039678	Tbc1d13	chr2	+	30135368	30135552	30134796	30134870	30136672	30136676	14783	32,42	68,59	16,14	83,50	298	149	0.000261578	0.00948343	0.19,0.262	0.088,0.123	-0.121
ENSMUSG00000030605	Mfge8	chr7	-	79143277	79143388	79142868	79143050	79145246	79145378	10377	158164	279290	73,76	329274	259	149	3.86848e-08	8.1931e-06	0.246,0.245	0.113,0.138	-0.12
ENSMUSG00000042396	Rbm7	chr9	-	48494282	48494387	48494018	48494181	48495154	48495294	107	35,48	169152	3,5	164176	253	149	1.77636e-15	5.70595e-12	0.109,0.157	0.011,0.016	-0.12
ENSMUSG00000044433	Camsap3	chr8	+	3598685	3598808	3597841	3598095	3598892	3598927	14241	102,95	2,0	78116	9,7	271	149	4.39679e-05	0.00240055	0.966,1.0	0.827,0.901	-0.119
ENSMUSG00000051790	Nlgn2	chr11	-	69830562	69830613	69828364	69828514	69833981	69834677	5762	29,44	0,0	42,24	5,2	199	149	0.000747405	0.0200623	1.0,1.0	0.863,0.9	-0.119
ENSMUSG00000029119	Man2b2	chr5	-	36818461	36818652	36817555	36817697	36820881	36821080	28948	160157	0,4	144127	15,8	298	149	1.01489e-05	0.000767057	1.0,0.952	0.828,0.888	-0.118
ENSMUSG00000026199	Ankzf1	chr1	+	75194177	75194284	75192159	75192677	75194840	75194943	12850	125121	2,0	71,97	4,12	255	149	4.68249e-06	0.000415879	0.973,1.0	0.912,0.825	-0.118
ENSMUSG00000023984	Gm20517	chr17	+	47618808	47619062	47612962	47613117	47649949	47651613	5819	61,57	0,1	59,36	6,2	298	149	0.000683501	0.018931	1.0,0.966	0.831,0.9	-0.118
ENSMUSG00000031379	Pir	chrX	+	164342473	164342518	164330014	164330099	164358147	164358230	26635	59,57	0,1	42,26	0,7	193	149	0.00185028	0.0383859	1.0,0.978	1.0,0.741	-0.118
ENSMUSG00000029004	Kmt2e	chr5	+	23446525	23446598	23434448	23434783	23450151	23450336	12263	5,26	82,65	0,1	37,44	221	149	5.11235e-06	0.000439809	0.039,0.212	0.0,0.015	-0.118
ENSMUSG00000031708	Tecr	chr8	-	83573027	83573045	83572840	83572946	83573219	83573252	18621	217216	3,8	180114	13,28	166	149	7.81499e-07	0.000102969	0.985,0.96	0.926,0.785	-0.117
ENSMUSG00000038671	Arfrp1	chr2	-	181361000	181361071	181359638	181359739	181361390	181361472	4233	144266	18,11	159150	36,25	219	149	0.000129193	0.00546038	0.845,0.943	0.75,0.803	-0.117
ENSMUSG00000003233	Dvl3	chr16	+	20524251	20524345	20523939	20524075	20524518	20524588	20098	85,93	0,0	59,58	8,2	242	149	3.03993e-05	0.0017917	1.0,1.0	0.82,0.947	-0.117
ENSMUSG00000061740	Cyp2d22	chr15	-	82373903	82374056	82373672	82373833	82374297	82374469	9093	96,80	0,0	69,46	2,5	298	149	0.000713246	0.0195261	1.0,1.0	0.945,0.821	-0.117
ENSMUSG00000034107	Ano7	chr1	+	93400443	93400574	93399084	93399182	93401430	93401636	27785	41,38	0,0	37,55	5,1	279	149	0.00264473	0.049569	1.0,1.0	0.798,0.967	-0.117
ENSMUSG00000035069	Oma1	chr4	+	103321639	103321868	103319021	103319528	103325018	103325192	7739	100111	1,0	110111	10,6	298	149	9.17747e-06	0.00072789	0.98,1.0	0.846,0.902	-0.116
ENSMUSG00000036644	Tbc1d9b	chr11	+	50168168	50168225	50163824	50163896	50168695	50168802	2460	49,48	0,0	69,39	10,2	205	149	2.64893e-05	0.0016156	1.0,1.0	0.834,0.934	-0.116
ENSMUSG00000027881	Prpf38b	chr3	-	108906071	108906125	108905110	108905334	108907786	108907847	27468	8,16	50,82	0,0	159114	202	149	6.7646e-11	4.49566e-08	0.106,0.126	0.0,0.0	-0.116
ENSMUSG00000026991	Pkp4	chr2	+	59352261	59352335	59347923	59348041	59354202	59354824	7915	141178	10,7	177139	28,22	222	149	0.000121319	0.00517149	0.904,0.945	0.809,0.809	-0.115
ENSMUSG00000059714	Flot1	chr17	+	35824278	35824369	35823995	35824202	35824565	35824709	23263	127141	2,0	126107	7,14	239	149	1.1069e-06	0.000132505	0.975,1.0	0.918,0.827	-0.115
ENSMUSG00000026991	Pkp4	chr2	+	59289217	59289252	59266387	59266500	59305065	59305197	7910	69108	2,0	87,75	18,4	183	149	2.62974e-06	0.000259971	0.966,1.0	0.797,0.939	-0.115
ENSMUSG00000038611	Phrf1	chr7	+	141260914	141261114	141259189	141260707	141261212	141261542	30049	70,72	1,1	64,58	9,2	298	149	0.000991293	0.0247477	0.972,0.973	0.78,0.935	-0.115
ENSMUSG00000006498	Ptbp1	chr10	+	79860116	79860194	79859780	79859955	79860823	79860969	6446	567504	317357	600309	500368	226	149	0.00104003	0.0254049	0.541,0.482	0.442,0.356	-0.113
ENSMUSG00000026670	Uap1	chr1	-	170147995	170148046	170143396	170143463	170149270	170149459	18406	184206	18,14	192154	31,38	199	149	0.000194397	0.00747828	0.884,0.917	0.823,0.752	-0.113
ENSMUSG00000047517	Dmbt1	chr7	+	131048155	131048188	131046555	131046588	131049909	131050233	21332	14261693	76,76	700574	118,96	181	149	1.11022e-16	5.34933e-13	0.939,0.948	0.83,0.831	-0.113
ENSMUSG00000026047	Kdelc1	chr1	-	44113002	44113175	44112644	44112882	44114440	44114518	26815	59,68	1,0	67,41	9,1	298	149	0.000223454	0.00833138	0.967,1.0	0.788,0.953	-0.113
ENSMUSG00000027751	Supt20	chr3	+	54715156	54715256	54714687	54714796	54715533	54715689	4605	67,57	0,0	60,40	0,7	248	149	0.00114015	0.0272434	1.0,1.0	1.0,0.774	-0.113
ENSMUSG00000056851	Pcbp2	chr15	+	102488775	102488814	102488204	102488277	102489751	102489797	30607	766934	90101	771618	188155	187	149	1.29882e-08	3.30733e-06	0.871,0.881	0.766,0.761	-0.112
ENSMUSG00000037286	Stag1	chr9	+	100786491	100786696	100776755	100776832	100796703	100796791	30357	68,90	0,2	52,49	2,6	298	149	0.00240674	0.0464316	1.0,0.957	0.929,0.803	-0.112
ENSMUSG00000025357	Dgka	chr10	-	128731323	128731412	128731067	128731187	128732982	128733097	2316	89,59	0,1	47,43	8,1	237	149	0.00022162	0.00829376	1.0,0.974	0.787,0.964	-0.112
ENSMUSG00000024811	Tnks2	chr19	+	36876184	36876373	36875263	36875373	36879234	36879487	26936	288263	32,25	198198	38,40	298	149	0.00200745	0.0407689	0.818,0.84	0.723,0.712	-0.111
ENSMUSG00000021891	Mettl6	chr14	-	31482790	31482932	31476819	31479810	31487570	31487618	4146	69,97	2,3	129,87	20,5	290	149	0.00199731	0.0406056	0.947,0.943	0.768,0.899	-0.111
ENSMUSG00000041975	Mettl8	chr2	-	70976073	70976137	70973252	70973392	70980376	70980426	22402	52,92	0,0	52,42	3,5	212	149	0.000276999	0.0098863	1.0,1.0	0.924,0.855	-0.111
ENSMUSG00000021692	Dimt1	chr13	+	106954675	106954739	106953433	106953498	106957093	106957200	3936	61,63	1,0	99118	14,7	212	149	2.03559e-05	0.00133578	0.977,1.0	0.832,0.922	-0.111
ENSMUSG00000030760	Acer3	chr7	-	98218055	98218101	98206388	98216890	98223911	98224016	3537	68,78	0,0	55,37	0,8	194	149	0.000470371	0.0144816	1.0,1.0	1.0,0.78	-0.11
ENSMUSG00000032411	Tfdp2	chr9	+	96287600	96287722	96273838	96273942	96294964	96295127	8605	51,51	0,0	45,23	7,0	270	149	0.000325959	0.0110718	1.0,1.0	0.78,1.0	-0.11
ENSMUSG00000019891	Dcbld1	chr10	+	52261726	52261939	52233618	52233835	52284102	52284237	22378	251276	10,0	119193	7,22	298	149	9.85953e-06	0.000760091	0.926,1.0	0.895,0.814	-0.109
ENSMUSG00000038416	Cdc16	chr8	+	13758997	13759052	13757675	13757854	13759139	13759237	11444	243250	9,15	117113	20,15	203	149	9.22818e-05	0.00416824	0.952,0.924	0.811,0.847	-0.109
ENSMUSG00000001419	Mef2d	chr3	+	88168037	88168344	88167514	88167734	88168631	88168655	12112	114108	1,5	112145	13,11	298	149	0.00145774	0.0326687	0.983,0.915	0.812,0.868	-0.109
ENSMUSG00000078485	Plekhn1	chr4	-	156231546	156231714	156231084	156231173	156231801	156231946	12465	89101	1,3	107,82	6,10	298	149	0.00258609	0.0489604	0.978,0.944	0.899,0.804	-0.109
ENSMUSG00000042605	Atxn2	chr5	+	121781332	121781542	121779417	121779596	121785214	121785412	22909	87,83	0,1	45,40	4,2	298	149	0.00202129	0.0409755	1.0,0.976	0.849,0.909	-0.109
ENSMUSG00000032411	Tfdp2	chr9	+	96223093	96223198	96202130	96202188	96232681	96232748	8593	55,91	0,0	46,51	3,4	253	149	0.000645106	0.0183109	1.0,1.0	0.9,0.882	-0.109
ENSMUSG00000021213	Akr1c13	chr13	+	4192294	4192435	4191183	4191310	4194033	4194201	30772	348366	343398	179225	344371	289	149	2.78062e-05	0.00167471	0.343,0.322	0.212,0.238	-0.108
ENSMUSG00000030505	Prmt3	chr7	+	49798305	49798427	49791972	49792038	49806526	49806626	9293	133114	0,0	65,45	3,4	270	149	0.000543035	0.0159298	1.0,1.0	0.923,0.861	-0.108
ENSMUSG00000025572	Tmc6	chr11	-	117775007	117775198	117774221	117774366	117775588	117775846	12152	100116	0,1	135,81	13,3	298	149	9.58682e-06	0.000748043	1.0,0.983	0.839,0.931	-0.107
ENSMUSG00000042272	Sestd1	chr2	-	77241612	77241721	77234648	77234739	77245016	77245086	12760	86,89	0,1	90,62	8,4	257	149	6.30882e-05	0.00313585	1.0,0.981	0.867,0.9	-0.107
ENSMUSG00000020954	Strn3	chr12	-	51633578	51633719	51629373	51629507	51647993	51648135	5248	11,10	31,32	4,1	26,37	289	149	0.0010281	0.0252539	0.155,0.139	0.073,0.014	-0.104
ENSMUSG00000016495	Plgrkt	chr19	-	29350359	29350469	29348598	29349005	29358316	29358403	9915	9771022	23,37	1023725	92,85	258	149	2.18725e-12	2.34194e-09	0.961,0.941	0.865,0.831	-0.103
ENSMUSG00000047517	Dmbt1	chr7	+	131039016	131039049	131034680	131034707	131040886	131041210	21324	244256	679632	65,62	329340	181	149	1.53685e-06	0.000168293	0.228,0.25	0.14,0.131	-0.103
ENSMUSG00000003680	Taf6l	chr19	-	8773289	8773424	8773027	8773106	8773504	8773692	16659	236199	0,0	193106	4,11	283	149	2.67445e-06	0.000262983	1.0,1.0	0.962,0.835	-0.102
ENSMUSG00000033809	Alg3	chr16	-	20608986	20609086	20608741	20608889	20610542	20610755	24690	101114	1,2	59,59	5,5	248	149	0.00128942	0.029941	0.984,0.972	0.876,0.876	-0.102
ENSMUSG00000022855	Senp2	chr16	+	22011493	22011619	22009511	22009742	22014123	22014257	12055	75,67	1,0	50,78	7,1	274	149	0.00151878	0.0336066	0.976,1.0	0.795,0.977	-0.102
ENSMUSG00000073420	Btnl5-ps	chr17	-	34492368	34492395	34490856	34490883	34492477	34492506	3939	61,73	0,0	32,27	7,0	175	149	0.000649396	0.0183516	1.0,1.0	0.796,1.0	-0.102
ENSMUSG00000001017	Chtop	chr3	-	90502115	90502253	90498955	90500107	90503095	90503282	31303	472484	23,29	256415	29,58	286	149	2.45233e-05	0.00152464	0.914,0.897	0.821,0.788	-0.101
ENSMUSG00000035642	Aamdc	chr7	-	97558130	97558226	97550330	97550741	97579365	97579497	21987	81115	1,2	78,59	10,3	244	149	0.000469425	0.0144768	0.98,0.972	0.826,0.923	-0.101
ENSMUSG00000035382	Pcsk7	chr9	+	45926733	45926828	45925910	45926067	45927574	45927668	19752	56,55	0,1	44,60	5,3	243	149	0.00158991	0.0346241	1.0,0.971	0.844,0.925	-0.101
ENSMUSG00000015095	Fbxw5	chr2	+	25502400	25502558	25501935	25502151	25502870	25503045	14648	180206	4,6	138158	11,15	298	149	0.000634165	0.0180803	0.957,0.945	0.863,0.84	-0.1
ENSMUSG00000038160	Atg5	chr10	+	44319459	44319554	44303566	44303729	44346956	44347074	5753	175183	0,1	162141	18,5	243	149	9.70311e-08	1.76423e-05	1.0,0.991	0.847,0.945	-0.1
ENSMUSG00000024645	Timm21	chr18	-	84948022	84948096	84947833	84947939	84949193	84949291	19798	146126	2,2	110,61	8,7	222	149	0.000214167	0.0080934	0.98,0.977	0.902,0.854	-0.1
ENSMUSG00000020680	Taf15	chr11	+	83497261	83497296	83488924	83489045	83497893	83497926	10648	206218	0,0	78,95	11,4	183	149	2.03477e-07	3.3234e-05	1.0,1.0	0.852,0.951	-0.099
ENSMUSG00000021843	Ktn1	chr14	+	47692438	47692476	47690908	47690977	47693403	47693494	17279	121150	5,2	154,91	11,16	186	149	0.000147517	0.00608799	0.951,0.984	0.918,0.82	-0.099
ENSMUSG00000028456	Unc13b	chr4	+	43241006	43241157	43240224	43240388	43243234	43243303	14840	75110	0,0	70,75	5,3	298	149	0.000444749	0.0138476	1.0,1.0	0.875,0.926	-0.099
ENSMUSG00000037572	Wdhd1	chr14	-	47247995	47248213	47247785	47247898	47250759	47250891	3313	82,88	0,0	77,44	5,2	298	149	0.0008215	0.0214536	1.0,1.0	0.885,0.917	-0.099
ENSMUSG00000066036	Ubr4	chr4	+	139435948	139436032	139435009	139435184	139436121	139436259	25341	15,9	56,58	4,0	62,33	232	149	0.000190321	0.00736558	0.147,0.091	0.04,0.0	-0.099
ENSMUSG00000102163	Gm36945	chr1	-	164707616	164707780	164705418	164705920	164712315	164712513	1108	64,63	93114	47,24	112103	298	149	0.00180743	0.0378653	0.256,0.216	0.173,0.104	-0.098
ENSMUSG00000029528	Pxn	chr5	+	115551487	115551589	115546812	115546948	115551850	115552021	12768	62,37	145151	17,16	123151	250	149	1.12141e-05	0.000828082	0.203,0.127	0.076,0.059	-0.098
ENSMUSG00000030689	Ino80e	chr7	-	126853488	126853580	126852817	126852991	126857225	126857342	7812	31,13	100,62	8,4	82100	240	149	9.93811e-06	0.000763096	0.161,0.115	0.057,0.024	-0.098
ENSMUSG00000002280	Narfl	chr17	+	25781192	25781378	25780879	25780952	25781687	25781845	19243	45,41	0,0	50,31	6,0	298	149	0.00184478	0.0383543	1.0,1.0	0.806,1.0	-0.097
ENSMUSG00000032246	Calml4	chr9	+	62868676	62868817	62858133	62858161	62871265	62871454	23207	401516	0,0	228303	28,0	289	149	3.43172e-08	7.51586e-06	1.0,1.0	0.808,1.0	-0.096
ENSMUSG00000026126	Ptpn18	chr1	+	34463268	34463364	34462701	34462810	34463465	34463504	26939	88111	0,0	70,67	2,7	244	149	0.000165445	0.00660169	1.0,1.0	0.955,0.854	-0.096
ENSMUSG00000021709	Erbin	chr13	-	103827906	103828023	103823313	103823406	103830187	103830331	5947	84,91	0,2	86,67	9,3	265	149	0.000360019	0.0117804	1.0,0.962	0.843,0.926	-0.096
ENSMUSG00000028107	Tars2	chr3	-	95751505	95751630	95750700	95750765	95753006	95753130	24864	83111	0,0	117,70	0,9	273	149	0.000654621	0.0184452	1.0,1.0	1.0,0.809	-0.095
ENSMUSG00000026991	Pkp4	chr2	+	59266387	59266500	59214677	59214814	59305065	59305134	7908	68,85	2,0	73,68	3,8	261	149	0.00102483	0.0252396	0.951,1.0	0.933,0.829	-0.095
ENSMUSG00000072946	Ptgr2	chr12	+	84310902	84310958	84308344	84308432	84313936	84314102	23500	50,43	1,0	35,27	7,0	204	149	0.00171996	0.0365478	0.973,1.0	0.785,1.0	-0.094
ENSMUSG00000074513	Arfip1	chr3	-	84527685	84527798	84519481	84519703	84534586	84534695	10341	130,97	2,0	75,61	3,6	261	149	0.0010105	0.0251051	0.974,1.0	0.935,0.853	-0.093
ENSMUSG00000037313	Tacc3	chr5	+	33671981	33672076	33671664	33671785	33678619	33678995	9060	95115	0,1	84,92	6,6	243	149	9.04066e-05	0.00412893	1.0,0.986	0.896,0.904	-0.093
ENSMUSG00000006307	Kmt2b	chr7	-	30576873	30576952	30576617	30576778	30577030	30577151	10216	107,99	0,0	95,75	3,8	227	149	6.25258e-05	0.00313002	1.0,1.0	0.954,0.86	-0.093
ENSMUSG00000030279	C2cd5	chr6	-	143050124	143050239	143047042	143047138	143061752	143061861	28038	72,83	0,0	76,80	5,4	263	149	0.000437	0.0136948	1.0,1.0	0.896,0.919	-0.093
ENSMUSG00000036768	Kif15	chr9	+	122963479	122963556	122959806	122959990	122965948	122965986	18136	67,69	0,0	46,56	3,4	225	149	0.00125065	0.0292521	1.0,1.0	0.91,0.903	-0.093
ENSMUSG00000007610	Gtpbp3	chr8	+	71491065	71491209	71490334	71490537	71491424	71491590	7301	69,63	0,0	60,92	6,1	292	149	0.002555	0.048467	1.0,1.0	0.836,0.979	-0.093
ENSMUSG00000031878	Nae1	chr8	-	104528186	104528217	104527377	104527449	104530055	104530116	10239	101152	0,0	118,66	15,3	179	149	2.21923e-07	3.56426e-05	1.0,1.0	0.868,0.948	-0.092
ENSMUSG00000030086	Chchd6	chr6	-	89467389	89467473	89418346	89419818	89567586	89567731	24559	69,68	1,0	89,42	3,5	232	149	0.0025998	0.0491234	0.978,1.0	0.95,0.844	-0.092
ENSMUSG00000019254	Ppp1r12c	chr7	-	4497216	4497335	4489171	4489892	4501265	4501529	22514	46,54	0,0	56,37	7,0	267	149	0.000761512	0.0202716	1.0,1.0	0.817,1.0	-0.092
ENSMUSG00000022843	Clcn2	chr16	-	20709101	20709315	20708633	20708767	20709569	20709629	25759	197212	2,0	173138	6,11	298	149	6.87697e-06	0.00056884	0.98,1.0	0.935,0.863	-0.091
ENSMUSG00000035165	Kcne3	chr7	+	100182732	100182823	100181135	100181274	100184137	100184864	19330	112115	0,0	76,81	8,2	239	149	8.19143e-05	0.00383188	1.0,1.0	0.856,0.962	-0.091
ENSMUSG00000060512	0610040J01Rik	chr5	+	63876449	63876499	63812362	63812595	63896429	63896483	30568	89115	0,0	77,67	7,4	198	149	4.62379e-05	0.00248229	1.0,1.0	0.892,0.926	-0.091
ENSMUSG00000030733	Sh2b1	chr7	-	126467949	126468049	126466993	126467773	126468419	126468641	21151	116139	1,0	136128	6,11	248	149	9.84991e-06	0.000760091	0.986,1.0	0.932,0.875	-0.09
ENSMUSG00000087060	Eldr	chr11	-	16937372	16937484	16936454	16936564	16950881	16950930	14208	27,14	67,91	6,2	52,41	260	149	0.00192949	0.0396451	0.188,0.081	0.062,0.027	-0.09
ENSMUSG00000044477	Zfand3	chr17	+	30153302	30153368	30135322	30135505	30192562	30192730	7002	143132	3,3	140107	16,8	214	149	0.00017689	0.00694293	0.971,0.968	0.859,0.903	-0.089
ENSMUSG00000038822	Hace1	chr10	+	45686601	45686733	45677066	45677263	45700576	45700675	3031	76,83	0,0	67,66	5,2	280	149	0.0016344	0.035156	1.0,1.0	0.877,0.946	-0.089
ENSMUSG00000026492	Tfb2m	chr1	-	179537698	179537847	179533632	179533722	179542306	179542457	20323	67,86	0,0	81,64	7,1	297	149	0.000484197	0.0147191	1.0,1.0	0.853,0.97	-0.089
ENSMUSG00000026270	Capn10	chr1	+	92940282	92940500	92939322	92939519	92942481	92942623	31132	70,62	0,0	72,68	1,6	298	149	0.00188203	0.0389609	1.0,1.0	0.973,0.85	-0.089
ENSMUSG00000004865	Srpk1	chr17	-	28600868	28600894	28599470	28599869	28602687	28602853	29990	43,65	0,2	63,67	3,11	174	149	0.000687095	0.0189719	1.0,0.965	0.947,0.839	-0.089
ENSMUSG00000035569	Ankrd11	chr8	-	122900601	122900698	122899978	122900149	122908667	122908806	9276	29,37	98,92	12,11	62,93	245	149	0.00130909	0.0302157	0.153,0.197	0.105,0.067	-0.089
ENSMUSG00000028034	Fubp1	chr3	+	152214824	152214887	152213976	152214067	152215591	152215630	20973	33,45	139187	14,10	138147	211	149	2.32164e-05	0.00147187	0.144,0.145	0.067,0.046	-0.088
ENSMUSG00000041915	Ammecr1l	chr18	+	31780041	31780169	31778856	31778953	31780643	31782743	30870	18,11	55,72	2,4	77,59	276	149	3.06588e-05	0.00180148	0.15,0.076	0.014,0.035	-0.088
ENSMUSG00000020782	Llgl2	chr11	+	115854811	115854859	115854546	115854575	115855062	115855105	30348	174219	7,16	187172	32,19	196	149	0.00078416	0.0206746	0.95,0.912	0.816,0.873	-0.087
ENSMUSG00000021930	Spryd7	chr14	-	61540136	61540239	61531992	61535241	61545681	61545848	21446	175183	1,3	148136	12,8	251	149	3.30889e-05	0.00189799	0.99,0.973	0.88,0.91	-0.087
ENSMUSG00000041997	Tlk1	chr2	-	70768861	70768930	70757473	70757549	70770003	70770075	4512	20,25	84,82	11,7	79,83	217	149	0.00232733	0.0454915	0.141,0.173	0.087,0.055	-0.086
ENSMUSG00000068101	Cenpm	chr15	-	82239292	82239384	82233778	82234509	82239878	82239958	15429	128149	0,1	154128	3,14	240	149	1.86032e-05	0.00126261	1.0,0.989	0.97,0.85	-0.085
ENSMUSG00000040667	Nup88	chr11	-	70944844	70944985	70944672	70944738	70945202	70945361	5992	95117	0,0	125123	8,4	289	149	0.000104349	0.00460209	1.0,1.0	0.89,0.941	-0.085
ENSMUSG00000028898	Trnau1ap	chr4	-	132325945	132326045	132325351	132325489	132328468	132328566	14311	89,71	1,0	43,51	0,7	248	149	0.00169155	0.0361131	0.982,1.0	1.0,0.814	-0.084
ENSMUSG00000057286	St6galnac2	chr11	-	116690311	116690372	116685835	116686010	116694436	116694868	8451	150223	2,0	209188	13,15	209	149	2.09061e-07	3.38591e-05	0.982,1.0	0.92,0.899	-0.082
ENSMUSG00000025860	Xiap	chrX	+	42094366	42095272	42068356	42068482	42096612	42096712	6624	71104	1,0	76,74	9,0	298	149	0.00101502	0.0251523	0.973,1.0	0.809,1.0	-0.082
ENSMUSG00000027634	Ndrg3	chr2	-	156929931	156929970	156927344	156928881	156931215	156931267	11803	13,16	118,94	3,1	94,70	187	149	3.08295e-05	0.00180601	0.081,0.119	0.025,0.011	-0.082
ENSMUSG00000028392	Bspry	chr4	+	62495997	62496571	62494732	62494857	62496981	62497298	1820	145177	0,2	181157	8,9	298	149	5.43391e-05	0.00284586	1.0,0.978	0.919,0.897	-0.081
ENSMUSG00000028898	Trnau1ap	chr4	-	132321678	132321810	132314204	132314367	132325207	132325260	14302	101120	0,0	77106	6,2	280	149	0.00140692	0.0319383	1.0,1.0	0.872,0.966	-0.081
ENSMUSG00000039477	Tnrc18	chr5	-	142764768	142764897	142762989	142763161	142765050	142765187	9289	96108	0,0	95,92	2,7	277	149	0.000517429	0.0153422	1.0,1.0	0.962,0.876	-0.081
ENSMUSG00000028797	Tmem234	chr4	+	129601869	129601961	129600982	129601134	129602194	129602261	13694	58,85	172232	37,38	184256	240	149	8.14483e-05	0.00383188	0.173,0.185	0.111,0.084	-0.081
ENSMUSG00000027628	Aar2	chr2	+	156549884	156550027	156547583	156547883	156550648	156551449	20985	10,12	53,42	0,3	25,27	291	149	0.00188561	0.0389929	0.088,0.128	0.0,0.054	-0.081
ENSMUSG00000015290	Ubl4a	chrX	-	74367700	74368010	74367271	74367586	74368152	74368258	21546	210224	3,6	183213	13,14	298	149	0.000814617	0.0213898	0.972,0.949	0.876,0.884	-0.08
ENSMUSG00000015474	Ppt2	chr17	-	34625636	34625744	34623030	34623114	34625835	34625931	10052	162131	0,0	145109	8,5	256	149	3.30342e-05	0.00189799	1.0,1.0	0.913,0.927	-0.08
ENSMUSG00000030753	Thap12	chr7	+	98707936	98708031	98706996	98707117	98710125	98710233	24939	46,47	150133	23,15	136103	243	149	0.0010922	0.0264946	0.158,0.178	0.094,0.082	-0.08
ENSMUSG00000025261	Huwe1	chrX	+	151906264	151906363	151905355	151905431	151906950	151907084	20521	237250	1,4	138183	10,10	247	149	2.73912e-05	0.0016601	0.993,0.974	0.893,0.917	-0.079
ENSMUSG00000024613	Tcof1	chr18	-	60832165	60832309	60831773	60831995	60832426	60832624	6968	113152	0,0	125106	12,0	292	149	7.98447e-05	0.00378095	1.0,1.0	0.842,1.0	-0.079
ENSMUSG00000052488	Cherp	chr8	-	72468374	72468519	72468199	72468289	72469863	72470015	20125	93104	0,0	117,95	0,9	293	149	0.000875555	0.0226207	1.0,1.0	1.0,0.843	-0.079
ENSMUSG00000015889	Lta4h	chr10	+	93482249	93482332	93480690	93480786	93482961	93483001	23628	486468	35,43	555459	86,68	231	149	0.000350264	0.0115791	0.9,0.875	0.806,0.813	-0.078
ENSMUSG00000028898	Trnau1ap	chr4	-	132325945	132326045	132325207	132325260	132328468	132328566	14309	182209	3,3	112124	4,13	248	149	0.000502515	0.0150856	0.973,0.977	0.944,0.851	-0.078
ENSMUSG00000068921	Dap3	chr3	-	88928446	88928527	88927010	88927070	88929395	88929526	7494	223227	0,0	238194	10,13	229	149	1.61883e-07	2.76104e-05	1.0,1.0	0.939,0.907	-0.077
ENSMUSG00000032498	Mlh1	chr9	-	111252863	111252976	111249219	111249313	111255627	111255716	13225	91133	0,0	119,90	6,4	261	149	0.000340517	0.0113645	1.0,1.0	0.919,0.928	-0.077
ENSMUSG00000037339	Fam53a	chr5	-	33607463	33608227	33600346	33600880	33610431	33610486	19477	191185	2,0	208213	14,6	298	149	1.87609e-05	0.00126261	0.979,1.0	0.881,0.947	-0.076
ENSMUSG00000027634	Ndrg3	chr2	-	156958466	156958502	156950033	156950139	156970036	156970138	11804	122108	0,4	75,69	2,11	184	149	0.00142811	0.0322673	1.0,0.956	0.968,0.836	-0.076
ENSMUSG00000031708	Tecr	chr8	-	83573708	83573922	83573410	83573455	83574477	83574528	18624	484574	0,1	339366	7,23	298	149	4.18001e-10	2.01403e-07	1.0,0.997	0.96,0.888	-0.075
ENSMUSG00000069049	Eif2s3y	chrY	+	1013378	1013473	1012047	1012169	1014633	1014792	705	241283	3,7	161133	19,4	243	149	0.000332464	0.0112217	0.98,0.961	0.839,0.953	-0.075
ENSMUSG00000035953	Pip4p1	chr14	-	50929201	50929307	50928921	50929058	50929583	50929690	11473	212164	4,3	176183	10,15	254	149	0.00051161	0.0152636	0.969,0.97	0.912,0.877	-0.075
ENSMUSG00000059456	Ptk2b	chr14	-	66163024	66163150	66158530	66158677	66165263	66165329	27739	91107	0,0	126,84	12,0	274	149	0.000116959	0.00505414	1.0,1.0	0.851,1.0	-0.075
ENSMUSG00000038695	Josd2	chr7	+	44468305	44468417	44468071	44468190	44468806	44468969	18941	9,14	68,53	1,7	55,89	260	149	0.00143201	0.0322873	0.071,0.131	0.01,0.043	-0.075
ENSMUSG00000021336	Slc17a4	chr13	-	23902970	23903132	23901897	23902030	23903242	23903361	28701	174203	0,2	163139	8,6	298	149	0.000106635	0.0046815	1.0,0.981	0.911,0.921	-0.074
ENSMUSG00000025939	Ube2w	chr1	-	16597950	16598053	16584157	16585431	16602261	16602353	11546	71,86	0,0	89,72	6,2	251	149	0.00152908	0.0337959	1.0,1.0	0.898,0.955	-0.074
ENSMUSG00000028093	Acp6	chr3	+	97171641	97171742	97168093	97168573	97173802	97173869	11727	407430	0,0	295329	20,9	249	149	1.0811e-09	4.16722e-07	1.0,1.0	0.898,0.956	-0.073
ENSMUSG00000024969	Mark2	chr19	-	7281797	7281959	7280997	7281255	7282725	7282818	8743	277291	0,2	258248	11,11	298	149	1.51323e-06	0.000167178	1.0,0.986	0.921,0.919	-0.073
ENSMUSG00000035165	Kcne3	chr7	+	100182681	100183074	100181150	100181274	100184137	100184865	19329	114,99	0,0	127116	8,2	298	149	0.000462837	0.0143644	1.0,1.0	0.888,0.967	-0.073
ENSMUSG00000034889	Cactin	chr10	+	81324302	81324495	81323909	81324024	81324868	81324880	19092	171133	0,0	142120	0,10	298	149	0.000457658	0.0142265	1.0,1.0	1.0,0.857	-0.072
ENSMUSG00000052406	Rexo4	chr2	-	26958478	26958567	26956288	26956363	26960223	26960417	13383	123142	3,0	137110	11,5	237	149	0.000320269	0.0109637	0.963,1.0	0.887,0.933	-0.072
ENSMUSG00000000028	Cdc45	chr16	-	18808731	18808869	18807279	18807423	18810388	18810481	30707	121,95	0,0	98,83	7,1	286	149	0.00135318	0.0310843	1.0,1.0	0.879,0.977	-0.072
ENSMUSG00000059851	Kmt5c	chr7	+	4743246	4743266	4742743	4743110	4745801	4745908	23418	172154	0,2	176131	17,7	168	149	9.07511e-07	0.000113938	1.0,0.986	0.902,0.943	-0.071
ENSMUSG00000031578	Mak16	chr8	-	31166373	31166438	31166061	31166213	31166522	31166632	7549	136168	0,0	151151	7,9	213	149	1.54805e-05	0.00108889	1.0,1.0	0.938,0.921	-0.071
ENSMUSG00000035642	Aamdc	chr7	-	97565150	97565300	97550330	97550741	97579365	97579482	21990	130143	1,2	123130	10,3	298	149	0.00213137	0.0425238	0.985,0.973	0.86,0.956	-0.071
ENSMUSG00000022568	Scrib	chr15	-	76049456	76049540	76049202	76049301	76050049	76050112	19313	41,35	130120	34,23	173191	232	149	0.0021576	0.0429138	0.168,0.158	0.112,0.072	-0.071
ENSMUSG00000002043	Trappc6a	chr7	+	19515024	19515090	19514421	19514539	19515203	19515297	25566	328303	16,9	336242	27,28	214	149	0.000490462	0.0148161	0.935,0.959	0.897,0.858	-0.07
ENSMUSG00000032246	Calml4	chr9	+	62858241	62858272	62858103	62858161	62871265	62871454	23206	289338	0,0	206216	28,0	179	149	3.31794e-08	7.3502e-06	1.0,1.0	0.86,1.0	-0.07
ENSMUSG00000024764	Naa40	chr19	-	7229947	7230106	7229721	7229805	7230187	7230283	8610	124165	2,0	141121	4,8	298	149	0.000680477	0.018931	0.969,1.0	0.946,0.883	-0.07
ENSMUSG00000038611	Phrf1	chr7	+	141260959	141261114	141258031	141260707	141261212	141261542	30050	134128	1,1	117105	9,2	298	149	0.000851655	0.022181	0.985,0.985	0.867,0.963	-0.07
ENSMUSG00000022702	Hira	chr16	+	18895902	18896046	18894773	18894836	18896453	18896564	14504	14,21	71,74	14,1	93,77	292	149	0.0015674	0.0343928	0.091,0.126	0.071,0.007	-0.07
ENSMUSG00000005373	Mlxipl	chr5	+	135123649	135123851	135122069	135122114	135123936	135124017	3298	483522	3,0	530533	29,14	298	149	8.97308e-10	3.52935e-07	0.988,1.0	0.901,0.95	-0.069
ENSMUSG00000017831	Rab5a	chr17	+	53483820	53484075	53479233	53479608	53497526	53497678	22054	429412	1,7	229291	16,8	298	149	2.99521e-05	0.00177599	0.995,0.967	0.877,0.948	-0.069
ENSMUSG00000032212	Sltm	chr9	+	70583931	70584112	70581300	70581464	70584752	70584877	29860	332282	11,12	364307	34,21	298	149	0.00234388	0.0456033	0.938,0.922	0.843,0.88	-0.069
ENSMUSG00000025995	Wdr75	chr1	+	45814540	45814716	45813189	45813305	45816476	45816634	25207	109147	0,0	150119	12,0	298	149	0.000156929	0.00636736	1.0,1.0	0.862,1.0	-0.069
ENSMUSG00000027357	Crls1	chr2	+	132861208	132861294	132849865	132850003	132862334	132862403	14454	112116	0,0	117,74	8,2	234	149	0.000295127	0.0103418	1.0,1.0	0.903,0.959	-0.069
ENSMUSG00000035165	Kcne3	chr7	+	100182681	100182823	100181135	100181274	100184137	100184734	19328	132142	0,0	134117	8,2	290	149	0.000441562	0.0137929	1.0,1.0	0.896,0.968	-0.068
ENSMUSG00000028898	Trnau1ap	chr4	-	132319454	132319574	132314204	132314367	132325207	132325260	14301	164157	0,0	95114	6,2	268	149	0.00188805	0.0390015	1.0,1.0	0.898,0.969	-0.067
ENSMUSG00000027201	Myef2	chr2	-	125097976	125098075	125097562	125097634	125098449	125098518	21099	125133	0,2	112,79	9,2	247	149	0.000589425	0.017006	1.0,0.976	0.882,0.96	-0.067
ENSMUSG00000056851	Pcbp2	chr15	+	102488775	102488814	102488204	102488277	102489754	102489758	30608	391547	18,32	441368	55,40	187	149	8.49616e-05	0.00391651	0.945,0.932	0.865,0.88	-0.066
ENSMUSG00000038005	Hpf1	chr8	+	60895460	60895650	60893700	60893860	60896737	60896836	16501	266355	0,0	271274	3,17	298	149	1.26586e-06	0.000143511	1.0,1.0	0.978,0.89	-0.066
ENSMUSG00000030374	Strn4	chr7	+	16831485	16831580	16831024	16831138	16832925	16833101	1052	164158	0,2	132126	6,7	243	149	0.000261775	0.00948343	1.0,0.98	0.931,0.917	-0.066
ENSMUSG00000024446	Rpp21	chr17	-	36257605	36257706	36257441	36257524	36257782	36258069	15063	301322	3,14	273325	13,32	249	149	0.000398286	0.0127642	0.984,0.932	0.926,0.859	-0.065
ENSMUSG00000032551	1110059G10Rik	chr9	-	122948924	122949069	122945088	122948108	122950804	122951000	28934	199242	2,4	179158	14,4	293	149	0.00144954	0.0325607	0.981,0.969	0.867,0.953	-0.065
ENSMUSG00000029102	Hgfac	chr5	+	35046488	35046628	35045211	35045506	35046883	35046963	23226	203177	2,1	157121	5,7	288	149	0.00114074	0.0272434	0.981,0.989	0.942,0.899	-0.065
ENSMUSG00000027323	Rad51	chr2	+	119134073	119134203	119131503	119131617	119134386	119134508	21958	140138	1,0	131116	4,6	278	149	0.00103412	0.0253541	0.987,1.0	0.946,0.912	-0.065
ENSMUSG00000039176	Polg	chr7	-	79459436	79459585	79459173	79459300	79459688	79459871	23130	118102	0,2	163159	11,4	297	149	0.000927263	0.0236079	1.0,0.962	0.881,0.952	-0.065
ENSMUSG00000025525	Apool	chrX	+	112364156	112364270	112354160	112354252	112364461	112364570	5622	249254	0,0	289218	9,10	262	149	5.74604e-06	0.000485717	1.0,1.0	0.948,0.925	-0.064
ENSMUSG00000024493	Lars	chr18	-	42219857	42219948	42218503	42218644	42221478	42221662	9713	233244	1,0	211138	10,6	239	149	1.30346e-05	0.000940882	0.993,1.0	0.929,0.935	-0.064
ENSMUSG00000020309	Chac2	chr11	-	30979564	30979600	30976706	30977746	30986111	30986350	13462	87100	1,1	50,67	1,8	184	149	0.00146551	0.0327665	0.986,0.988	0.976,0.871	-0.064
ENSMUSG00000021764	Ndufs4	chr13	-	114307816	114307890	114287794	114288866	114316856	114317029	21879	607718	12,10	632569	38,39	222	149	2.16949e-08	5.09909e-06	0.971,0.98	0.918,0.907	-0.063
ENSMUSG00000022453	Naga	chr15	-	82336769	82336941	82335842	82336020	82337386	82337496	14832	442498	1,2	352351	23,4	298	149	1.82905e-07	3.03891e-05	0.995,0.992	0.884,0.978	-0.063
ENSMUSG00000022853	Ehhadh	chr16	-	21777798	21777902	21775344	21775511	21787706	21787807	4802	249221	4,4	175179	13,8	252	149	0.00138827	0.0315894	0.974,0.97	0.888,0.93	-0.063
ENSMUSG00000030590	Fam98c	chr7	-	29154418	29154531	29153321	29153489	29154615	29154693	30434	126136	0,1	146,69	6,3	261	149	0.0018225	0.0379978	1.0,0.987	0.933,0.929	-0.063
ENSMUSG00000021709	Erbin	chr13	-	103824719	103824848	103823313	103823406	103830187	103830331	5942	127145	0,2	145119	9,3	277	149	0.00102861	0.0252539	1.0,0.975	0.897,0.955	-0.062
ENSMUSG00000040774	Cept1	chr3	-	106512802	106512887	106505720	106505852	106520008	106520093	18440	24,24	139133	12,1	97100	233	149	0.00109359	0.0264946	0.099,0.103	0.073,0.006	-0.062
ENSMUSG00000041301	Cftr	chr6	+	18299682	18299934	18285546	18285647	18305831	18305987	5413	404467	4,9	409291	28,9	298	149	5.26654e-05	0.00278401	0.981,0.963	0.88,0.942	-0.061
ENSMUSG00000058239	Usf2	chr7	-	30955799	30956000	30955289	30955440	30956148	30956239	5056	424382	8,15	302289	22,17	298	149	0.00255421	0.048467	0.964,0.927	0.873,0.895	-0.061
ENSMUSG00000025817	Nudt5	chr2	+	5848107	5848190	5845252	5845385	5854815	5854918	29280	17,13	123136	5,0	166145	231	149	7.85371e-07	0.000102969	0.082,0.058	0.019,0.0	-0.061
ENSMUSG00000017548	Suz12	chr11	+	80013363	80013595	80010557	80010643	80015142	80015236	10334	243232	0,0	298195	7,8	298	149	7.49503e-05	0.00359332	1.0,1.0	0.955,0.924	-0.06
ENSMUSG00000001134	Uxt	chrX	-	20959357	20959465	20952207	20952271	20959734	20959802	13443	169156	2,1	179144	11,5	256	149	0.000428662	0.0134554	0.98,0.989	0.905,0.944	-0.06
ENSMUSG00000051412	Vamp7	chrGL456233.1	-	32429	32584	30587	30645	39024	39148	2501	214275	0,1	131136	4,5	298	149	0.00115778	0.0275432	1.0,0.993	0.942,0.932	-0.059
ENSMUSG00000028433	Ubap2	chr4	-	41211704	41211894	41209352	41209569	41216565	41216633	24572	225253	0,2	226156	9,5	298	149	0.000177239	0.00694293	1.0,0.984	0.926,0.94	-0.059
ENSMUSG00000031987	Egln1	chr8	-	124914016	124914153	124911740	124911808	124915660	124915780	21977	470483	13,7	346252	17,16	285	149	0.00111575	0.0268462	0.95,0.973	0.914,0.892	-0.058
ENSMUSG00000034285	Nipsnap1	chr11	+	4888879	4888950	4884021	4884116	4889096	4889131	15550	410487	5,0	267243	24,3	219	149	1.59378e-07	2.74258e-05	0.982,1.0	0.883,0.982	-0.058
ENSMUSG00000033793	Atp6v1h	chr1	+	5084416	5084563	5083079	5083278	5089008	5089111	21226	265312	0,0	280240	8,8	295	149	2.71819e-05	0.00165261	1.0,1.0	0.946,0.938	-0.058
ENSMUSG00000028107	Tars2	chr3	-	95746534	95746697	95746032	95746170	95747438	95747656	24849	215194	0,0	238216	6,8	298	149	0.000149993	0.00615068	1.0,1.0	0.952,0.931	-0.058
ENSMUSG00000026126	Ptpn18	chr1	+	34463106	34463364	34462701	34462810	34463465	34463504	26938	172200	0,0	152142	2,7	298	149	0.0015587	0.0342932	1.0,1.0	0.974,0.91	-0.058
ENSMUSG00000025162	Csnk1d	chr11	-	120964947	120965010	120961748	120963906	120967994	120968134	9126	526483	24,18	415401	44,29	211	149	0.000438844	0.0137303	0.939,0.95	0.869,0.907	-0.056
ENSMUSG00000022536	Glyr1	chr16	-	5036235	5036475	5031886	5031973	5036918	5037057	3769	345436	2,0	313254	7,11	298	149	1.43271e-05	0.00101517	0.989,1.0	0.957,0.92	-0.056
ENSMUSG00000015085	Entpd2	chr2	+	25398290	25398450	25398000	25398151	25398531	25398759	7118	202246	0,3	154146	6,5	298	149	0.00167017	0.0358455	1.0,0.976	0.928,0.936	-0.056
ENSMUSG00000032306	Mpi	chr9	-	57549036	57549178	57548256	57548710	57550572	57550773	24138	182206	0,3	155156	7,5	290	149	0.00180751	0.0378653	1.0,0.972	0.919,0.941	-0.056
ENSMUSG00000040667	Nup88	chr11	-	70944844	70944970	70944672	70944738	70945202	70945361	5991	142172	0,0	196162	8,4	274	149	0.000469467	0.0144768	1.0,1.0	0.93,0.957	-0.056
ENSMUSG00000021264	Yy1	chr12	+	108812918	108812979	108806238	108806641	108815472	108815564	16556	137176	0,1	102126	8,2	209	149	0.00136827	0.0313191	1.0,0.992	0.901,0.978	-0.056
ENSMUSG00000020087	Tysnd1	chr10	+	61698297	61698428	61695513	61696742	61699442	61699628	14933	161210	0,3	171133	7,5	279	149	0.00207435	0.0415959	1.0,0.974	0.929,0.934	-0.055
ENSMUSG00000021709	Erbin	chr13	-	103824719	103824926	103823313	103823406	103830187	103830331	5945	155164	0,2	174145	9,3	298	149	0.00137928	0.0314964	1.0,0.976	0.906,0.96	-0.055
ENSMUSG00000033228	Scaf11	chr15	-	96415728	96415947	96415031	96415151	96416848	96417189	5971	195203	1,2	198126	10,3	298	149	0.00103532	0.0253541	0.99,0.981	0.908,0.955	-0.054
ENSMUSG00000037503	Fam168b	chr1	-	34824019	34824055	34819866	34820009	34828766	34828847	14586	18,7	141155	4,0	152108	184	149	5.74239e-05	0.00294344	0.094,0.035	0.021,0.0	-0.054
ENSMUSG00000024400	Wdr33	chr18	+	31902581	31902677	31902323	31902487	31904235	31904451	10078	207128	0,0	222141	3,8	244	149	0.00161243	0.0349566	1.0,1.0	0.978,0.915	-0.053
ENSMUSG00000031516	Dctn6	chr8	-	34098918	34099101	34097188	34097294	34106341	34106406	9065	20,26	122108	7,12	127116	298	149	0.000947009	0.0238584	0.076,0.107	0.027,0.049	-0.053
ENSMUSG00000032560	Dnajc13	chr9	-	104196201	104196330	104196022	104196107	104197158	104197361	15470	20,4	85,98	4,0	75,71	277	149	0.000305786	0.0106187	0.112,0.021	0.028,0.0	-0.053
ENSMUSG00000000738	Spg7	chr8	+	123094473	123094640	123093590	123093747	123095157	123095235	17173	471463	0,5	538460	17,16	298	149	2.33497e-06	0.000238067	1.0,0.979	0.941,0.935	-0.052
ENSMUSG00000022533	Atp13a3	chr16	-	30338626	30338669	30338431	30338541	30339612	30339692	21061	265277	0,3	153159	16,0	191	149	6.54349e-05	0.00320963	1.0,0.986	0.882,1.0	-0.052
ENSMUSG00000069049	Eif2s3y	chrY	+	1023301	1023474	1016056	1017508	1028187	1028594	707	190230	0,1	148149	6,3	298	149	0.00248288	0.04752	1.0,0.991	0.925,0.961	-0.052
ENSMUSG00000029735	Tpk1	chr6	-	43423620	43423732	43345000	43346900	43469001	43469148	30005	160194	2,1	130120	10,1	260	149	0.00226597	0.0444272	0.979,0.991	0.882,0.986	-0.051
ENSMUSG00000021033	Gstz1	chr12	+	87160049	87160175	87159639	87159720	87161474	87161553	22551	258276	0,0	209157	11,1	274	149	0.000227396	0.00842809	1.0,1.0	0.912,0.988	-0.05
ENSMUSG00000068744	Psrc1	chr3	+	108386292	108386407	108384856	108385408	108386499	108386602	8669	192222	0,0	331339	12,8	263	149	6.54483e-05	0.00320963	1.0,1.0	0.94,0.96	-0.05
ENSMUSG00000017802	Retreg3	chr11	-	101099007	101099140	101096321	101098620	101099672	101099755	20214	212182	0,1	220183	3,9	281	149	0.00109836	0.0265606	1.0,0.99	0.975,0.915	-0.05
ENSMUSG00000018974	Sart3	chr5	-	113744543	113744734	113742445	113743303	113745046	113745199	20290	197216	3,11	306294	0,3	298	149	0.000296004	0.0103537	0.97,0.908	1.0,0.98	0.051
ENSMUSG00000027349	Fam98b	chr2	+	117262838	117262919	117260174	117260353	117263822	117263939	25575	248260	11,14	297207	6,0	229	149	0.000246859	0.00906232	0.936,0.924	0.97,1.0	0.055
ENSMUSG00000027593	Raly	chr2	+	154821006	154821089	154791105	154791231	154857268	154857338	21889	364360	20,24	246284	5,5	231	149	0.00020054	0.00766866	0.922,0.906	0.969,0.973	0.057
ENSMUSG00000031158	Timm17b	chrX	+	7900960	7901060	7899356	7899469	7903672	7903736	11296	274250	9,17	194286	1,5	248	149	0.00031147	0.010758	0.948,0.898	0.991,0.972	0.058
ENSMUSG00000035704	Alg8	chr7	+	97383685	97383806	97382918	97383022	97386801	97386941	20464	120116	0,11	63111	1,0	269	149	0.00162154	0.0350358	1.0,0.854	0.972,1.0	0.059
ENSMUSG00000022498	Txndc11	chr16	-	11116794	11116924	11104565	11104659	11122669	11122767	5544	115153	1,10	82,83	0,0	278	149	0.000682243	0.018931	0.984,0.891	1.0,1.0	0.063
ENSMUSG00000046434	Hnrnpa1	chr15	+	103244255	103245966	103243958	103244028	103246345	103246421	9749	18242051	253258	19712178	156196	298	149	0.000307458	0.0106576	0.783,0.799	0.863,0.847	0.064
ENSMUSG00000034101	Ctnnd1	chr2	-	84603187	84603274	84600070	84602903	84603648	84603752	13665	341415	26,42	348387	19,9	235	149	0.000310099	0.0107299	0.893,0.862	0.921,0.965	0.066
ENSMUSG00000035941	Ibtk	chr9	-	85728405	85728586	85726609	85726733	85728675	85728793	18595	136166	5,6	162118	0,0	298	149	0.000392994	0.0126636	0.932,0.933	1.0,1.0	0.067
ENSMUSG00000040848	Sft2d2	chr1	-	165187968	165188054	165185007	165185089	165188247	165188334	31169	372415	32,41	285312	10,14	234	149	0.000531898	0.0156987	0.881,0.866	0.948,0.934	0.068
ENSMUSG00000036639	Nudt1	chr5	+	140332394	140332473	140331908	140331955	140334454	140334619	6607	78,71	8,0	55,79	0,0	227	149	0.00172652	0.0366175	0.865,1.0	1.0,1.0	0.068
ENSMUSG00000041130	Zfp598	chr17	+	24678595	24678713	24677834	24678052	24679036	24679224	28738	189167	0,15	132134	0,0	266	149	0.000120229	0.00514928	1.0,0.862	1.0,1.0	0.069
ENSMUSG00000032580	Rbm5	chr9	-	107755852	107755913	107754422	107754488	107756908	107756992	352	164159	12,11	208138	2,3	209	149	0.000109857	0.00479023	0.907,0.912	0.987,0.97	0.069
ENSMUSG00000037608	Bclaf1	chr10	+	20332395	20332557	20332085	20332261	20333391	20333572	25953	46,38	147187	79,61	152161	298	149	0.0019852	0.0404876	0.135,0.092	0.206,0.159	0.069
ENSMUSG00000038482	Tfdp1	chr8	+	13370168	13370274	13369458	13369580	13370480	13370646	18233	31,26	252326	102,45	330240	254	149	6.18946e-07	8.50843e-05	0.067,0.045	0.153,0.099	0.07
ENSMUSG00000050668	Gpatch11	chr17	+	78836793	78836920	78835566	78835678	78837830	78837902	5518	78113	3,5	78,87	0,0	275	149	0.00223206	0.0439861	0.934,0.925	1.0,1.0	0.071
ENSMUSG00000023262	Acy1	chr9	-	106434964	106435169	106434684	106434829	106435467	106435524	8836	89,95	0,8	94,84	0,0	298	149	0.00127381	0.0296859	1.0,0.856	1.0,1.0	0.072
ENSMUSG00000062604	Srpk2	chr5	-	23513951	23514044	23503263	23507720	23514633	23514703	8483	75,76	9,0	84,50	1,0	241	149	0.0022225	0.0438426	0.837,1.0	0.981,1.0	0.072
ENSMUSG00000038437	Mllt6	chr11	+	97678313	97678663	97677147	97677236	97678964	97679055	27731	160165	5,8	172167	0,0	298	149	6.30367e-05	0.00313585	0.941,0.912	1.0,1.0	0.074
ENSMUSG00000024589	Nedd4l	chr18	+	65167513	65167573	65165571	65165646	65172274	65172406	27609	72106	9,0	85126	0,0	208	149	0.00114549	0.0273229	0.851,1.0	1.0,1.0	0.075
ENSMUSG00000029767	Calu	chr6	+	29361293	29361487	29356470	29356697	29361559	29361753	1648	47,56	170195	59,63	132114	298	149	0.00236028	0.0458104	0.121,0.126	0.183,0.216	0.076
ENSMUSG00000066800	Rnasel	chr1	+	153753606	153755213	153751967	153752947	153755950	153756036	25209	166176	2,13	131125	0,0	298	149	4.92013e-05	0.00262675	0.976,0.871	1.0,1.0	0.077
ENSMUSG00000033577	Myo6	chr9	+	80296642	80296681	80293944	80293974	80299145	80299249	30861	193204	16,12	191197	1,0	187	149	5.06985e-08	1.0365e-05	0.906,0.931	0.993,1.0	0.078
ENSMUSG00000039176	Polg	chr7	-	79461697	79461893	79460515	79460680	79464603	79465371	23132	124105	0,10	130116	0,0	298	149	0.000367893	0.0119012	1.0,0.84	1.0,1.0	0.08
ENSMUSG00000047221	Fam185a	chr5	+	21438699	21438838	21433690	21433783	21447315	21447357	6431	153156	8,10	103,96	0,2	287	149	0.000272436	0.00974148	0.909,0.89	1.0,0.961	0.081
ENSMUSG00000041130	Zfp598	chr17	+	24678595	24678704	24677834	24678052	24679036	24679224	28737	138132	0,15	116136	0,0	257	149	4.18135e-05	0.0023224	1.0,0.836	1.0,1.0	0.082
ENSMUSG00000022884	Eif4a2	chr16	+	23112350	23112457	23111816	23111896	23113166	23113184	286	387375	674785	428361	575423	255	149	0.000474135	0.0145655	0.251,0.218	0.303,0.333	0.084
ENSMUSG00000022094	Slc39a14	chr14	-	70315663	70315833	70310855	70310975	70316437	70316624	30244	208255	15,11	255196	5,0	298	149	4.72952e-05	0.002532	0.874,0.921	0.962,1.0	0.084
ENSMUSG00000022131	Gpr180	chr14	+	118148084	118148285	118139736	118139895	118153568	118153749	13806	111,90	3,6	93,73	0,0	298	149	0.000858634	0.0223025	0.949,0.882	1.0,1.0	0.085
ENSMUSG00000012114	Med15	chr16	-	17671544	17671673	17655677	17655805	17673068	17673398	20824	96,93	8,4	111,99	0,2	277	149	0.000493989	0.014876	0.866,0.926	1.0,0.964	0.086
ENSMUSG00000036813	Entpd8	chr2	+	25081805	25081947	25080324	25080551	25082927	25083078	20418	107,96	4,6	117,91	0,0	290	149	0.000244079	0.00899452	0.932,0.892	1.0,1.0	0.088
ENSMUSG00000028911	Srsf4	chr4	+	131886130	131886304	131873815	131873870	131891206	131891349	31417	31,38	124127	49,59	91113	298	149	0.00124938	0.0292521	0.111,0.13	0.212,0.207	0.089
ENSMUSG00000066036	Ubr4	chr4	+	139441191	139441296	139440644	139440822	139442685	139442823	25342	99,95	8,6	88,87	1,1	253	149	0.000337879	0.0113449	0.879,0.903	0.981,0.981	0.09
ENSMUSG00000054252	Fgfr3	chr5	+	33731280	33731431	33730143	33730334	33732721	33732743	21118	77,56	5,2	59,47	0,0	298	149	0.00219195	0.0433288	0.885,0.933	1.0,1.0	0.091
ENSMUSG00000031488	Rab11fip1	chr8	-	27151596	27153159	27150694	27150803	27154145	27154935	906	59,68	171183	83,74	119126	298	149	0.000956502	0.0240348	0.147,0.157	0.259,0.227	0.091
ENSMUSG00000019916	P4ha1	chr10	+	59354339	59354410	59352082	59352259	59361860	59361960	1705	53,60	0,9	48,41	0,0	219	149	0.000590605	0.0170114	1.0,0.819	1.0,1.0	0.091
ENSMUSG00000012114	Med15	chr16	-	17663376	17663496	17655677	17655805	17673068	17673398	20823	82,78	8,4	57,74	0,2	268	149	0.00192159	0.039525	0.851,0.916	1.0,0.954	0.094
ENSMUSG00000023262	Acy1	chr9	-	106435095	106435169	106434529	106434829	106435467	106435524	8837	47,50	0,8	56,52	0,0	222	149	0.000563601	0.0164331	1.0,0.808	1.0,1.0	0.096
ENSMUSG00000020022	Ndufa12	chr10	+	94203287	94203375	94199949	94200032	94220680	94220948	19744	161199	11,14	232142	0,0	236	149	1.4731e-08	3.59381e-06	0.902,0.9	1.0,1.0	0.099
ENSMUSG00000021843	Ktn1	chr14	+	47734154	47734264	47733226	47733322	47736099	47736291	17286	39,61	122145	108,49	134,94	258	149	0.00267618	0.0499304	0.156,0.195	0.318,0.231	0.099
ENSMUSG00000053470	Kdm3a	chr6	-	71616817	71616870	71613831	71613995	71619957	71620046	6167	27,27	105120	60,28	117,71	201	149	0.00261726	0.0492121	0.16,0.143	0.275,0.226	0.099
ENSMUSG00000066026	Dhrs3	chr4	+	144893584	144893709	144893136	144893375	144918650	144918794	90	158179	7,19	103100	0,2	273	149	1.66558e-05	0.00116307	0.925,0.837	1.0,0.965	0.101
ENSMUSG00000029478	Ncor2	chr5	-	125124769	125124980	125119481	125119609	125153606	125153652	9084	61,60	2,5	61,41	0,0	298	149	0.00157939	0.0345119	0.938,0.857	1.0,1.0	0.103
ENSMUSG00000030533	Unc45a	chr7	-	80328452	80328519	80327917	80328031	80328692	80328820	2804	39,54	7,0	41,57	0,0	215	149	0.00148104	0.0329228	0.794,1.0	1.0,1.0	0.103
ENSMUSG00000027166	Dnajc24	chr2	-	105980981	105981120	105970447	105970516	106001928	106002008	13496	101134	12,6	115131	1,3	287	149	0.00068365	0.018931	0.814,0.921	0.984,0.958	0.104
ENSMUSG00000036098	Myrf	chr19	-	10228652	10228916	10225448	10225510	10229019	10229107	28559	142178	10,12	124142	2,0	298	149	6.53139e-06	0.000544933	0.877,0.881	0.969,1.0	0.105
ENSMUSG00000032872	Cyb5r4	chr9	+	87049101	87049224	87042779	87042873	87055764	87055905	31085	95,89	0,13	79,99	0,0	271	149	6.94644e-05	0.00338933	1.0,0.79	1.0,1.0	0.105
ENSMUSG00000061288	Taok3	chr5	+	117185526	117185611	117133587	117133775	117193628	117193839	14869	39,76	7,1	52,62	1,0	233	149	0.00204376	0.0412024	0.781,0.98	0.971,1.0	0.105
ENSMUSG00000039983	Ccdc32	chr2	-	119022068	119022225	119017778	119019164	119027137	119027387	9190	69,39	6,2	68,41	1,0	298	149	0.0013411	0.0308436	0.852,0.907	0.971,1.0	0.106
ENSMUSG00000056770	Setd3	chr12	-	108160232	108160381	108158275	108158348	108162972	108163065	4871	261304	28,23	269260	13,0	297	149	1.24827e-05	0.000911283	0.824,0.869	0.912,1.0	0.109
ENSMUSG00000046324	Ermp1	chr19	-	29631342	29631435	29627997	29628816	29632390	29632537	16377	52,71	6,3	68,34	0,0	241	149	0.000267972	0.00963551	0.843,0.936	1.0,1.0	0.111
ENSMUSG00000029647	Pan3	chr5	+	147488110	147488258	147455117	147455188	147503084	147503202	31325	36,49	1,5	66,48	0,0	296	149	0.00167284	0.0358629	0.948,0.831	1.0,1.0	0.111
ENSMUSG00000024340	Btnl2	chr17	+	34360921	34361203	34357951	34358299	34362658	34362679	26317	83119	8,8	69111	2,0	298	149	0.000100489	0.00446251	0.838,0.881	0.945,1.0	0.113
ENSMUSG00000033943	Mga	chr2	+	119941221	119941845	119938638	119938786	119946171	119946247	13393	40,49	6,0	52,46	0,0	298	149	0.00240992	0.0464464	0.769,1.0	1.0,1.0	0.115
ENSMUSG00000020694	Tlk2	chr11	+	105240360	105240456	105221185	105221353	105241568	105241661	26169	49105	5,12	69,44	0,2	244	149	0.000213636	0.0080892	0.857,0.842	1.0,0.931	0.116
ENSMUSG00000024150	Mcfd2	chr17	-	87258749	87258881	87257927	87258089	87265834	87265895	6180	15,13	66,77	23,26	62,40	280	149	0.00170036	0.0362512	0.108,0.082	0.165,0.257	0.116
ENSMUSG00000021495	Fam193b	chr13	-	55549117	55549357	55542783	55543789	55550223	55550407	1013	172171	11,18	219161	6,0	298	149	9.55313e-06	0.000748043	0.887,0.826	0.948,1.0	0.117
ENSMUSG00000037466	Tedc1	chr12	+	113157160	113157363	113156674	113156753	113157577	113157727	24508	99,68	3,9	66,66	0,1	298	149	0.000257743	0.00939033	0.943,0.791	1.0,0.971	0.119
ENSMUSG00000057409	Zfp53	chr17	+	21500210	21500302	21491225	21491316	21504980	21505107	28120	69,47	1,8	49,54	0,0	240	149	0.000312946	0.0107897	0.977,0.785	1.0,1.0	0.119
ENSMUSG00000020883	Fbxl20	chr11	-	98115392	98115447	98113220	98113295	98128314	98128376	202	26,26	6,0	54,22	0,0	203	149	0.00176577	0.0371931	0.761,1.0	1.0,1.0	0.119
ENSMUSG00000004319	Clcn3	chr8	-	60914577	60914828	60910860	60913175	60919339	60919556	3527	19,16	119139	51,30	120,63	298	149	5.21997e-07	7.29018e-05	0.074,0.054	0.175,0.192	0.119
ENSMUSG00000066800	Rnasel	chr1	+	153753634	153755213	153752844	153752947	153755950	153756036	25210	111,99	2,13	86,78	0,0	298	149	1.78926e-05	0.00124492	0.965,0.792	1.0,1.0	0.121
ENSMUSG00000027900	Dram2	chr3	+	106552155	106552280	106547797	106547920	106561748	106561816	17514	29,57	1,7	46,41	0,0	273	149	0.000167704	0.00666423	0.941,0.816	1.0,1.0	0.122
ENSMUSG00000036672	Cenpt	chr8	-	105849012	105849055	105848746	105848899	105849186	105849323	2618	35,41	2,9	32,24	1,0	191	149	0.000465184	0.014414	0.932,0.78	0.961,1.0	0.124
ENSMUSG00000026860	Sh3glb2	chr2	-	30348554	30348617	30347080	30347104	30350287	30350380	10780	141122	31,13	113108	10,0	211	149	0.000204857	0.00781825	0.763,0.869	0.889,1.0	0.128
ENSMUSG00000011960	Ccnt1	chr15	-	98546744	98546908	98546523	98546594	98548665	98548711	13781	41,39	4,3	33,51	0,1	298	149	0.00190657	0.0392997	0.837,0.867	1.0,0.962	0.129
ENSMUSG00000004319	Clcn3	chr8	-	60914752	60914828	60911895	60913175	60919339	60919556	3528	34,26	119139	53,41	120,63	224	149	0.000216452	0.0081478	0.16,0.111	0.227,0.302	0.129
ENSMUSG00000028107	Tars2	chr3	-	95750837	95750984	95750700	95750765	95751505	95751630	24859	50,90	9,0	104,65	0,0	295	149	0.000302958	0.0105395	0.737,1.0	1.0,1.0	0.131
ENSMUSG00000020397	Med7	chr11	+	46439805	46439975	46436973	46437191	46440562	46441527	13287	81,73	4,8	93,72	0,0	298	149	1.05867e-05	0.00078779	0.91,0.82	1.0,1.0	0.135
ENSMUSG00000040040	Ift88	chr14	+	57507204	57507271	57496172	57496279	57516980	57517091	2872	31,39	8,0	36,28	0,0	215	149	0.000535976	0.0157708	0.729,1.0	1.0,1.0	0.135
ENSMUSG00000002524	Puf60	chr15	-	76074606	76074657	76072406	76072568	76075541	76075631	29070	63,64	210216	112,76	155142	199	149	1.03695e-05	0.00077763	0.183,0.182	0.351,0.286	0.136
ENSMUSG00000031309	Rps6ka3	chrX	+	159279166	159279203	159278109	159278203	159285265	159285322	24279	20,38	2,6	6,11	0,0	185	149	0.0006262	0.0178796	0.89,0.836	1.0,1.0	0.137
ENSMUSG00000022094	Slc39a14	chr14	-	70313600	70313770	70310855	70310975	70316437	70316624	30243	131101	15,11	101,62	5,0	298	149	0.00121412	0.028606	0.814,0.821	0.91,1.0	0.138
ENSMUSG00000074513	Arfip1	chr3	-	84529190	84529265	84527685	84527798	84534586	84534695	10343	47,68	12,0	24,33	0,0	223	149	0.000412227	0.013132	0.724,1.0	1.0,1.0	0.138
ENSMUSG00000010608	Rbm25	chr12	+	83642401	83642519	83632252	83632417	83642628	83642698	5654	21,34	122142	68,34	96,76	266	149	3.40485e-06	0.000320106	0.088,0.118	0.284,0.2	0.139
ENSMUSG00000021302	Ggps1	chr13	-	14057795	14057888	14055149	14055220	14063205	14063386	14719	51,71	9,4	66,67	1,0	241	149	3.28978e-05	0.00189799	0.778,0.916	0.976,1.0	0.141
ENSMUSG00000039285	Azi2	chr9	+	118059619	118059666	118059056	118059175	118061713	118062489	26015	11,24	85,96	32,24	51,68	195	149	0.00132771	0.0305722	0.09,0.16	0.324,0.212	0.143
ENSMUSG00000001247	Lsr	chr7	-	30962097	30962244	30959152	30959314	30965968	30966088	25796	616717	269302	810716	206151	295	149	1.23127e-06	0.000142493	0.536,0.545	0.665,0.705	0.145
ENSMUSG00000009073	Nf2	chr11	-	4799860	4799995	4794842	4794917	4803677	4803753	27595	150138	36,23	164144	13,11	283	149	0.000231147	0.00855068	0.687,0.76	0.869,0.873	0.147
ENSMUSG00000035248	Tut7	chr13	-	59778751	59778815	59771560	59772859	59782017	59782343	1808	8,26	74,71	32,46	67,69	212	149	0.00101705	0.0251625	0.071,0.205	0.251,0.319	0.147
ENSMUSG00000039307	Hexdc	chr11	+	121216892	121217076	121215170	121215335	121218087	121218159	24412	44,38	0,8	27,29	0,0	298	149	0.00057648	0.0166824	1.0,0.704	1.0,1.0	0.148
ENSMUSG00000031712	Il15	chr8	-	82379493	82379615	82345599	82345698	82402289	82402366	13554	22,23	3,4	25,11	0,1	270	149	0.00175306	0.0370876	0.802,0.76	1.0,0.859	0.148
ENSMUSG00000026074	Map4k4	chr1	+	40011649	40011841	40010556	40010677	40014105	40014223	28131	171208	39,39	163190	12,18	298	149	0.000155387	0.00631811	0.687,0.727	0.872,0.841	0.149
ENSMUSG00000056167	Cnot10	chr9	-	114597794	114597830	114597478	114597606	114598704	114598835	31513	74,92	21,15	121,84	5,6	184	149	4.30417e-05	0.00237691	0.74,0.832	0.951,0.919	0.149
ENSMUSG00000033187	BC016579	chr16	-	45648832	45648962	45640304	45640432	45653900	45654068	23581	36,58	2,8	30,34	0,0	278	149	7.3576e-05	0.00353757	0.906,0.795	1.0,1.0	0.149
ENSMUSG00000030447	Cyfip1	chr7	+	55897824	55897972	55896667	55896815	55899914	55900071	20249	43,46	1,9	86,86	1,0	296	149	5.99578e-05	0.00304899	0.956,0.72	0.977,1.0	0.15
ENSMUSG00000023044	Csad	chr15	-	102188886	102188962	102188542	102188679	102202443	102202574	10355	21,36	5,1	18,29	0,0	224	149	0.0011173	0.0268501	0.736,0.96	1.0,1.0	0.152
ENSMUSG00000054836	Elp6	chr9	+	110319569	110319716	110315750	110315952	110320814	110321323	5852	40,68	9,0	60,35	0,0	295	149	0.000401179	0.0128224	0.692,1.0	1.0,1.0	0.154
ENSMUSG00000028284	Map3k7	chr4	+	31994873	31995010	31992472	31992516	32002088	32002153	10924	30,23	7,0	34,31	0,0	285	149	0.000347974	0.0115232	0.691,1.0	1.0,1.0	0.155
ENSMUSG00000038975	Rabggtb	chr3	-	153910063	153910161	153909545	153909598	153910260	153910303	7759	123108	110,91	250179	101,94	246	149	8.24484e-05	0.00383823	0.404,0.418	0.6,0.536	0.157
ENSMUSG00000029048	Rer1	chr4	-	155083108	155083236	155082687	155082754	155086204	155086382	12389	127131	252334	150190	168165	276	149	1.20313e-08	3.13351e-06	0.214,0.175	0.325,0.383	0.159
ENSMUSG00000041491	Cep78	chr19	-	15959531	15959700	15955773	15956403	15960942	15961109	7140	46,46	9,1	57,40	0,0	298	149	5.75886e-05	0.00294404	0.719,0.958	1.0,1.0	0.161
ENSMUSG00000109129	Gm44973	chr7	+	5017436	5018039	5015495	5015560	5032762	5033097	9496	38,44	3,5	78,34	0,0	298	149	8.67277e-05	0.00397977	0.864,0.815	1.0,1.0	0.161
ENSMUSG00000029048	Rer1	chr4	-	155083108	155083317	155082666	155082754	155086204	155086371	12390	272236	252334	262326	168165	298	149	4.13969e-06	0.000378125	0.351,0.261	0.438,0.497	0.162
ENSMUSG00000037364	Srrt	chr5	-	137301317	137301647	137300243	137300413	137302125	137302314	4930	62,37	104,87	103,87	98,69	298	149	2.41209e-05	0.00150935	0.23,0.175	0.344,0.387	0.163
ENSMUSG00000029462	Vps29	chr5	+	122356793	122356805	122354384	122354476	122360012	122360204	448	13,80	5,7	91108	1,4	160	149	0.0015392	0.0339416	0.708,0.914	0.988,0.962	0.164
ENSMUSG00000045775	Slc16a5	chr11	+	115464913	115465057	115462477	115462807	115472670	115474398	29532	28,15	7,0	17,19	0,0	292	149	0.000367899	0.0119012	0.671,1.0	1.0,1.0	0.164
ENSMUSG00000031562	Dctd	chr8	+	48138781	48138878	48137257	48137374	48140342	48140609	23048	68,90	13,8	90,67	2,0	245	149	3.06553e-06	0.00029394	0.761,0.872	0.965,1.0	0.166
ENSMUSG00000058388	Phtf1	chr3	+	103987426	103987561	103985752	103985909	103988614	103988774	24842	32,32	2,5	33,38	0,0	283	149	0.000133881	0.00558678	0.894,0.771	1.0,1.0	0.167
ENSMUSG00000000568	Hnrnpd	chr5	-	99976533	99976590	99967218	99967387	99978391	99978449	25471	453490	366277	568825	200254	205	149	3.79343e-07	5.49705e-05	0.474,0.563	0.674,0.702	0.169
ENSMUSG00000000732	Icosl	chr10	+	78071737	78072091	78071160	78071279	78073706	78074000	17938	35,75	9,0	52,36	0,0	298	149	0.000500358	0.0150443	0.66,1.0	1.0,1.0	0.17
ENSMUSG00000024187	Fam234a	chr17	-	26225911	26226023	26220280	26220580	26243989	26244214	28275	157102	33,37	122,94	9,13	260	149	0.000572467	0.0165912	0.732,0.612	0.886,0.806	0.174
ENSMUSG00000033257	Ttll4	chr1	+	74672843	74673010	74661744	74661889	74678897	74678931	2301	86,71	7,19	113,87	6,2	298	149	0.00120521	0.0284308	0.86,0.651	0.904,0.956	0.174
ENSMUSG00000026975	Dph7	chr2	+	24963022	24963156	24962399	24962625	24965556	24965654	17475	28,41	8,0	26,34	0,0	282	149	0.000485433	0.0147193	0.649,1.0	1.0,1.0	0.175
ENSMUSG00000030704	Rab6a	chr7	+	100629837	100629943	100629665	100629771	100631741	100631853	27014	160187	46,55	164168	23,12	254	149	8.97369e-06	0.000714669	0.671,0.666	0.807,0.891	0.18
ENSMUSG00000032579	Hemk1	chr9	-	107331090	107331155	107330772	107330822	107331444	107331579	16226	21,18	2,5	31,19	1,0	213	149	0.000647075	0.0183398	0.88,0.716	0.956,1.0	0.18
ENSMUSG00000032278	Paqr5	chr9	-	61972625	61972831	61968780	61968907	61988992	61989138	30370	23,22	2,3	25,6	0,0	298	149	0.00224813	0.0441674	0.852,0.786	1.0,1.0	0.181
ENSMUSG00000028578	Caap1	chr4	-	94549118	94549194	94521061	94521135	94551264	94551465	10449	14,21	4,1	15,18	0,0	224	149	0.00215202	0.042847	0.7,0.933	1.0,1.0	0.183
ENSMUSG00000038909	Kat7	chr11	-	95291519	95291609	95289771	95289870	95294562	95294645	14143	138129	9,31	129,82	0,0	238	149	8.47809e-10	3.40413e-07	0.906,0.723	1.0,1.0	0.185
ENSMUSG00000035401	Emsy	chr7	-	98602582	98602747	98600671	98600827	98610666	98610865	22179	25,38	5,3	33,37	0,1	298	149	0.000398694	0.0127642	0.714,0.864	1.0,0.949	0.185
ENSMUSG00000037486	Asxl2	chr12	+	3476025	3476169	3474489	3474613	3484444	3484608	30550	31,58	9,2	37,56	1,0	292	149	0.00019197	0.00741451	0.637,0.937	0.95,1.0	0.188
ENSMUSG00000030924	Rexo5	chr7	+	119824044	119824139	119823755	119823894	119825535	119825638	11235	30,20	8,1	27,23	0,0	243	149	5.27246e-05	0.00278401	0.697,0.925	1.0,1.0	0.189
ENSMUSG00000009995	Taz	chrX	+	74288661	74288714	74288447	74288513	74288928	74289019	30456	21,17	5,2	15,13	0,0	201	149	0.000147988	0.0060944	0.757,0.863	1.0,1.0	0.19
ENSMUSG00000037536	Fbxo34	chr14	+	47526204	47526314	47472618	47472717	47529174	47529270	27959	22,16	5,4	31,14	0,2	258	149	0.00260642	0.0491301	0.718,0.698	1.0,0.802	0.193
ENSMUSG00000046711	Hmga1	chr17	+	27556951	27557066	27556496	27556711	27559532	27559670	14543	277339	569551	401432	241406	263	149	2.80034e-08	6.27568e-06	0.216,0.258	0.485,0.376	0.194
ENSMUSG00000033439	Trmt13	chr3	-	116588471	116588639	116585754	116585827	116589490	116589597	16721	21,16	4,1	33,24	0,0	298	149	0.000969165	0.0242581	0.724,0.889	1.0,1.0	0.194
ENSMUSG00000094724	Rnaset2b	chr17	+	6984138	6985113	6981107	6981168	6988721	6988792	23797	85,62	10,10	211,81	5,0	298	149	1.69125e-06	0.000182097	0.81,0.756	0.955,1.0	0.195
ENSMUSG00000023010	Tmbim6	chr15	+	99399656	99399871	99393218	99393383	99401579	99401663	18760	30,41	13,0	30,20	1,0	298	149	0.0021284	0.0425084	0.536,1.0	0.938,1.0	0.201
ENSMUSG00000116876	AC122413.2	chr17	+	6984138	6984191	6981107	6981168	6988721	6988792	10995	48,37	10,10	84,61	5,0	201	149	1.27794e-05	0.000925929	0.781,0.733	0.926,1.0	0.206
ENSMUSG00000026153	Fam135a	chr1	-	24030741	24030896	24028199	24030528	24032662	24032736	28249	95,93	15,32	72,63	5,4	298	149	0.000570965	0.0165726	0.76,0.592	0.878,0.887	0.207
ENSMUSG00000013973	Dedd	chr1	+	171331252	171331285	171329144	171329526	171338251	171338339	1677	20,12	46,41	30,23	32,22	181	149	0.000749956	0.0200749	0.264,0.194	0.436,0.463	0.221
ENSMUSG00000036555	Iqce	chr5	-	140692793	140692928	140691599	140691670	140693414	140693543	13749	11,12	0,5	10,15	0,0	283	149	0.00168639	0.036073	1.0,0.558	1.0,1.0	0.221
ENSMUSG00000002496	Tsc2	chr17	-	24606223	24606352	24604827	24604992	24607436	24607531	5346	43,34	3,16	22,33	1,1	277	149	0.0024529	0.0470864	0.885,0.533	0.922,0.947	0.225
ENSMUSG00000038406	Scaf1	chr7	-	45014204	45014335	45013479	45013593	45016079	45016131	4979	33,32	10,4	49,18	3,0	279	149	0.00246891	0.0473467	0.638,0.81	0.897,1.0	0.225
ENSMUSG00000065952	C330021F23Rik	chr8	+	3580399	3580474	3579722	3579921	3583834	3584776	10393	9,16	0,9	1,14	0,0	223	149	0.000345315	0.0114548	1.0,0.543	1.0,1.0	0.228
ENSMUSG00000029804	Herc3	chr6	+	58832401	58832536	58831502	58831932	58843603	58843714	1366	35,46	8,10	38,24	0,2	283	149	0.000119946	0.00514861	0.697,0.708	1.0,0.863	0.229
ENSMUSG00000033728	Lrrc14	chr15	+	76711355	76711530	76710648	76710836	76712866	76712923	15112	16,14	0,6	7,18	0,0	298	149	0.000924349	0.0235648	1.0,0.538	1.0,1.0	0.231
ENSMUSG00000020271	Fbxw11	chr11	+	32708187	32708250	32652747	32652904	32711771	32711997	14993	28,24	1,12	20,16	0,0	211	149	7.78502e-05	0.00369558	0.952,0.585	1.0,1.0	0.232
ENSMUSG00000045775	Slc16a5	chr11	+	115469335	115470148	115462477	115462807	115472670	115472921	29534	16,11	7,0	12,8	0,0	298	149	0.00044264	0.0138042	0.533,1.0	1.0,1.0	0.234
ENSMUSG00000085396	Firre	chrX	-	50608477	50608604	50603438	50603525	50608686	50608814	1769	19,46	8,7	48,21	1,2	275	149	0.00143235	0.0322873	0.563,0.781	0.963,0.851	0.235
ENSMUSG00000030849	Fgfr2	chr7	-	130242377	130242644	130241028	130241277	130261748	130261857	24046	22,32	21,23	31,43	11,12	298	149	0.00226077	0.0443705	0.344,0.41	0.585,0.642	0.236
ENSMUSG00000050312	Nsun3	chr16	-	62776287	62776383	62770657	62770812	62785787	62785897	13869	27,11	0,6	11,16	0,0	244	149	0.00182054	0.0379978	1.0,0.528	1.0,1.0	0.236
ENSMUSG00000026254	Eif4e2	chr1	+	87214345	87214495	87213978	87214019	87219580	87219695	26409	94127	77107	154174	62,41	298	149	5.27413e-06	0.000449771	0.379,0.372	0.554,0.68	0.241
ENSMUSG00000029822	Osbpl3	chr6	-	50333185	50333293	50328669	50328804	50336214	50336345	20877	36,38	21,11	49,54	5,8	256	149	0.00161944	0.0350297	0.499,0.668	0.851,0.797	0.241
ENSMUSG00000043015	Nemp2	chr1	+	52645260	52645486	52637364	52637480	52648749	52648926	14501	18,13	4,7	32,4	0,1	298	149	0.000166746	0.00663985	0.692,0.481	1.0,0.667	0.247
ENSMUSG00000050312	Nsun3	chr16	-	62776287	62776631	62770657	62770812	62785787	62785897	13870	33,12	0,6	4,22	0,0	298	149	0.00184034	0.0383033	1.0,0.5	1.0,1.0	0.25
ENSMUSG00000033943	Mga	chr2	+	119941728	119941845	119938638	119938786	119946171	119946460	13394	10,16	6,0	20,11	0,0	265	149	0.00123357	0.0289582	0.484,1.0	1.0,1.0	0.258
ENSMUSG00000037685	Atp8a1	chr5	-	67780987	67781061	67776128	67776198	67786625	67786666	19859	24,42	7,11	24,26	1,0	222	149	4.0527e-06	0.000371941	0.697,0.719	0.942,1.0	0.263
ENSMUSG00000030766	Arhgap17	chr7	-	123294471	123294705	123292035	123292205	123296409	123296566	21588	53,51	34,23	81,75	20,8	298	149	0.000359938	0.0117804	0.438,0.526	0.669,0.824	0.264
ENSMUSG00000024130	Abca3	chr17	+	24357918	24357991	24352022	24352251	24360887	24361089	20695	31,37	22,2	27,27	0,1	221	149	0.000110348	0.00480077	0.487,0.926	1.0,0.948	0.267
ENSMUSG00000032806	Slc10a3	chrX	-	74372613	74372682	74369216	74371011	74373190	74373349	1574	20,21	11,11	30,20	4,3	217	149	0.00197869	0.0403976	0.555,0.567	0.837,0.821	0.268
ENSMUSG00000063652	Slc22a21	chr11	-	53959203	53959375	53957973	53958100	53979464	53979870	18054	13,17	5,1	23,12	0,0	298	149	7.76145e-05	0.00369349	0.565,0.895	1.0,1.0	0.27
ENSMUSG00000025217	Btrc	chr19	+	45423132	45423240	45406544	45406586	45456532	45456610	27675	10,16	1,6	6,11	0,0	256	149	4.31882e-05	0.00237819	0.853,0.608	1.0,1.0	0.27
ENSMUSG00000057193	Slc44a2	chr9	+	21353000	21353172	21352466	21352551	21353681	21353978	10689	9,27	25,31	63,39	31,20	298	149	0.000223922	0.00833138	0.153,0.303	0.504,0.494	0.271
ENSMUSG00000051674	Dcun1d4	chr5	+	73555358	73555463	73544046	73544155	73557253	73557285	606	35,23	3,10	25,11	0,0	253	149	1.85368e-05	0.00126261	0.873,0.575	1.0,1.0	0.276
ENSMUSG00000005886	Ncoa2	chr1	-	13164895	13165102	13162072	13162288	13166895	13167106	20607	43,51	9,23	42,35	4,1	298	149	0.000366954	0.0119012	0.705,0.526	0.84,0.946	0.278
ENSMUSG00000031153	Gripap1	chrX	+	7794259	7794286	7792275	7792337	7799289	7799428	25119	10,10	2,8	18,13	2,0	175	149	0.00136452	0.0312704	0.81,0.516	0.885,1.0	0.279
ENSMUSG00000020876	Snx11	chr11	-	96774440	96774495	96773135	96773222	96776967	96777061	11466	18,17	8,3	16,25	0,0	203	149	2.88243e-06	0.000279161	0.623,0.806	1.0,1.0	0.285
ENSMUSG00000028106	Rprd2	chr3	-	95786319	95786397	95785053	95785106	95787283	95787384	30981	16,14	5,8	40,29	0,5	226	149	0.00137557	0.0314488	0.678,0.536	1.0,0.793	0.29
ENSMUSG00000063652	Slc22a21	chr11	-	53960282	53960437	53957973	53958100	53979464	53980332	18055	11,17	5,1	14,1	0,0	298	149	0.000119937	0.00514861	0.524,0.895	1.0,1.0	0.29
ENSMUSG00000086706	Gm15848	chr1	-	130817189	130817422	130809976	130810287	130818458	130818689	692	18,23	6,6	22,18	2,0	298	149	0.000806111	0.0211953	0.6,0.657	0.846,1.0	0.294
ENSMUSG00000026643	Nmt2	chr2	+	3305396	3305439	3304811	3304947	3309466	3309611	8672	15,19	5,6	10,23	0,0	191	149	3.13544e-06	0.000299155	0.701,0.712	1.0,1.0	0.294
ENSMUSG00000031626	Sorbs2	chr8	+	45770545	45770590	45769828	45769895	45772533	45772653	29217	47,36	46,32	55,52	10,18	193	149	1.01216e-05	0.000767057	0.441,0.465	0.809,0.69	0.297
ENSMUSG00000031706	Rfx1	chr8	+	84073730	84074069	84066833	84067048	84079862	84079972	15837	19,24	8,6	48,43	4,1	298	149	0.000420088	0.013288	0.543,0.667	0.857,0.956	0.301
ENSMUSG00000008305	Tle1	chr4	-	72138961	72139063	72138491	72138685	72139688	72139833	24723	7,26	5,2	28,23	1,0	250	149	0.000392824	0.0126636	0.455,0.886	0.943,1.0	0.301
ENSMUSG00000002885	Adgre5	chr8	-	83730110	83730257	83729381	83729525	83733413	83733566	328	4,18	16,19	49,16	15,11	295	149	0.00261634	0.0492121	0.112,0.324	0.623,0.424	0.305
ENSMUSG00000031562	Dctd	chr8	+	48138178	48138878	48137257	48137374	48140342	48141663	23047	36,45	13,8	59,39	2,0	298	149	1.42205e-06	0.000159344	0.581,0.738	0.937,1.0	0.309
ENSMUSG00000060510	Zfp266	chr9	-	20506727	20506882	20505976	20506065	20508018	20508185	4668	20,34	6,6	41,34	0,0	298	149	3.33325e-07	4.90395e-05	0.625,0.739	1.0,1.0	0.318
ENSMUSG00000024505	Dtwd2	chr18	-	49723621	49723814	49700258	49700387	49724112	49724207	25871	17,9	3,3	15,20	0,0	298	149	2.0446e-05	0.00133578	0.739,0.6	1.0,1.0	0.331
ENSMUSG00000033577	Myo6	chr9	+	80293526	80293553	80292356	80292517	80299145	80299249	30854	37,44	126139	37,34	28,24	175	149	4.29682e-10	2.01982e-07	0.2,0.212	0.529,0.547	0.332
ENSMUSG00000016356	Col20a1	chr2	+	181007566	181007725	181007125	181007235	181007795	181007873	9502	20,6	0,6	14,10	0,0	298	149	0.00207433	0.0415959	1.0,0.333	1.0,1.0	0.334
ENSMUSG00000027881	Prpf38b	chr3	-	108905917	108905988	108905110	108905334	108906071	108906125	27466	25,17	7,7	19,13	0,0	219	149	1.24355e-06	0.000142493	0.708,0.623	1.0,1.0	0.335
ENSMUSG00000030852	Tacc2	chr7	+	130674601	130674739	130646229	130646430	130716702	130716771	20188	28,12	8,3	34,29	0,0	286	149	2.36259e-07	3.70896e-05	0.646,0.676	1.0,1.0	0.339
ENSMUSG00000044864	Ankrd50	chr3	-	38454040	38457585	38449650	38452505	38462899	38463129	20142	16,20	3,7	27,38	0,0	298	149	4.14293e-07	5.95871e-05	0.727,0.588	1.0,1.0	0.343
ENSMUSG00000040669	Phc1	chr6	-	122332521	122332677	122325457	122325950	122333290	122333440	5706	6,23	3,5	18,15	0,1	298	149	0.000223658	0.00833138	0.5,0.697	1.0,0.882	0.343
ENSMUSG00000035069	Oma1	chr4	+	103328837	103328966	103325292	103325400	103331304	103331379	7740	42,50	16,18	103,92	3,4	277	149	3.64238e-10	1.89728e-07	0.585,0.599	0.949,0.925	0.345
ENSMUSG00000073403	Gm10499	chr17	-	36142710	36142942	36142498	36142531	36143151	36143427	16036	10,17	5,2	9,36	0,0	298	149	1.13419e-05	0.000834322	0.5,0.81	1.0,1.0	0.345
ENSMUSG00000022607	Ptk2	chr15	-	73365040	73365195	73343132	73343359	73391758	73391880	9447	10,30	10,3	4,16	0,1	298	149	0.000725393	0.0196812	0.333,0.833	1.0,0.889	0.362
ENSMUSG00000033577	Myo6	chr9	+	80296642	80296681	80292356	80292517	80299145	80299249	30859	61,59	126139	55,57	28,24	187	149	6.23723e-13	8.30787e-10	0.278,0.253	0.61,0.654	0.366
ENSMUSG00000090290	Tarbp1	chr8	-	126470018	126470088	126467033	126467182	126471301	126471399	25607	22,9	15,8	13,17	3,1	218	149	0.000748673	0.0200684	0.501,0.435	0.748,0.921	0.367
ENSMUSG00000022674	Ube2v2	chr16	-	15577014	15577140	15552676	15556543	15581058	15581207	2697	18,11	36,19	35,22	15,7	274	149	2.31878e-06	0.000237712	0.214,0.239	0.559,0.631	0.368
ENSMUSG00000030852	Tacc2	chr7	+	130663015	130663141	130645928	130646430	130716702	130716771	20187	15,17	8,3	9,3	0,0	274	149	1.16692e-05	0.000855137	0.505,0.755	1.0,1.0	0.37
ENSMUSG00000005871	Apc	chr18	+	34289837	34289942	34279268	34279352	34296030	34296129	9890	31,48	13,15	33,31	0,0	253	149	5.8912e-10	2.46829e-07	0.584,0.653	1.0,1.0	0.381
ENSMUSG00000046879	Irgm1	chr11	-	48868561	48868780	48865244	48867003	48871093	48871374	22877	18,24	23,43	29,25	10,6	298	149	1.10412e-06	0.000132505	0.281,0.218	0.592,0.676	0.385
ENSMUSG00000035696	Rnf38	chr4	-	44158902	44159052	44152359	44152553	44167465	44167535	31285	16,5	1,5	8,11	0,0	298	149	6.37175e-05	0.00314879	0.889,0.333	1.0,1.0	0.389
ENSMUSG00000044501	Zfp758	chr17	+	22371990	22372088	22361452	22361707	22373642	22373769	22623	12,9	2,8	11,3	0,0	246	149	7.08654e-06	0.000581187	0.784,0.405	1.0,1.0	0.405
ENSMUSG00000028919	Arhgef19	chr4	+	141244817	141244966	141240631	141240744	141246174	141246412	27226	38,45	14,15	83,81	0,0	297	149	3.33067e-15	9.17028e-12	0.577,0.601	1.0,1.0	0.411
ENSMUSG00000074405	Zfp865	chr7	+	5028990	5032207	5020375	5020655	5032762	5036768	20391	2,25	4,7	4,21	1,0	298	149	0.000194003	0.00747802	0.2,0.641	0.667,1.0	0.413
ENSMUSG00000034312	Iqsec1	chr6	-	90664021	90664071	90659597	90662955	90667899	90668076	21969	19,20	15,7	17,25	0,0	198	149	8.40552e-09	2.34782e-06	0.488,0.683	1.0,1.0	0.414
ENSMUSG00000074405	Zfp865	chr7	+	5028990	5031279	5020569	5020655	5032762	5033138	20390	2,23	4,7	4,23	1,0	298	149	0.000131691	0.00553437	0.2,0.622	0.667,1.0	0.422
ENSMUSG00000021816	Ppp3cb	chr14	-	20503246	20503276	20499363	20501662	20508623	20508721	973	76,53	44,37	56,52	0,0	178	149	0	0	0.591,0.545	1.0,1.0	0.432
ENSMUSG00000032567	Aste1	chr9	+	105396797	105397858	105396544	105396705	105401475	105401686	10690	1,19	6,1	15,15	0,1	298	149	0.00088513	0.0228368	0.077,0.905	1.0,0.882	0.45
ENSMUSG00000013973	Dedd	chr1	+	171331252	171331285	171329568	171329692	171338251	171338339	1678	12,12	14,6	18,12	1,0	181	149	2.74023e-07	4.15846e-05	0.414,0.622	0.937,1.0	0.451
ENSMUSG00000033200	Tpsg1	chr17	+	25373174	25373440	25370583	25370700	25373724	25373870	10557	12,17	6,11	13,17	1,0	298	149	1.24673e-06	0.000142493	0.5,0.436	0.867,1.0	0.466
ENSMUSG00000024899	Papss2	chr19	+	32646328	32646343	32641299	32641411	32651895	32652101	5940	127,0	114136	247187	68,38	163	149	6.26248e-08	1.2316e-05	0.505,0.0	0.769,0.818	0.541
ENSMUSG00000023452	Pisd	chr5	-	32745468	32745682	32742209	32742475	32746182	32746312	20686	14,19	30,21	16,7	0,0	298	149	1.07769e-11	9.0306e-09	0.189,0.311	1.0,1.0	0.75

## Sheet: A3SS
GeneID	geneSymbol	chr	strand	longExonStart_0base	longExonEnd	shortES	shortEE	flankingES	flankingEE	ID	IJC_SAMPLE_1	SJC_SAMPLE_1	IJC_SAMPLE_2	SJC_SAMPLE_2	IncFormLen	SkipFormLen	PValue	FDR	IncLevel1_Ctrl	IncLevel2_KO	IncLevelDifference KO-Ctrl (ΔPSI)
ENSMUSG00000023150	Ivns1abp	chr1	+	151355166	151356236	151356128	151356236	151354633	151354759	4507	704,905	423,624	1713,1430	344,289	298	149	0	0.0	0.454,0.42	0.713,0.712	0.275
ENSMUSG00000032562	Gnai2	chr9	-	107614124	107615098	107614124	107614715	107615611	107615825	3770	714,759	119,119	806,777	97,83	298	149	0.0145886360225	0.122787686523	0.75,0.761	0.806,0.824	0.059
ENSMUSG00000021546	Hnrnpk	chr13	-	58391238	58392476	58391238	58392416	58393195	58393365	4986	567,630	384,405	694,544	301,288	208	149	0.00774237534539	0.0795233806662	0.514,0.527	0.623,0.575	0.079
ENSMUSG00000042747	Krtcap2	chr3	+	89246777	89246932	89246780	89246932	89245965	89246515	5142	373,438	63,46	294,227	42,0	151	149	0.00642582768553	0.0713196259603	0.854,0.904	0.874,1.0	0.058
ENSMUSG00000041459	Tardbp	chr4	-	148617565	148617825	148617565	148617705	148618664	148618791	184	243,294	21,34	429,267	14,21	268	149	0.00398825437694	0.0544342827123	0.865,0.828	0.945,0.876	0.064
ENSMUSG00000037313	Tacc3	chr5	+	33671664	33671785	33671725	33671785	33671403	33671510	1593	240,253	5,3	200,199	11,13	209	149	0.000500660479528	0.0144350132096	0.972,0.984	0.928,0.916	-0.056
ENSMUSG00000024393	Prrc2a	chr17	-	35150816	35150905	35150816	35150902	35152617	35152785	2684	233,243	91,111	413,321	123,98	151	149	0.0248808177428	0.170563071857	0.716,0.684	0.768,0.764	0.066
ENSMUSG00000005506	Celf1	chr2	+	91006619	91006695	91006631	91006695	91004700	91004862	4951	150,228	25,37	122,126	32,42	160	149	0.00542553424213	0.0649777421093	0.848,0.852	0.78,0.736	-0.092
ENSMUSG00000028034	Fubp1	chr3	+	152232394	152234570	152234523	152234570	152231876	152232022	3668	147,187	14,10	228,216	2,11	298	149	0.0102208805948	0.09831513715	0.84,0.903	0.983,0.908	0.074
ENSMUSG00000013787	Ehmt2	chr17	+	34905609	34906058	34905909	34906058	34905341	34905456	5051	169,159	148,140	131,107	139,180	298	149	0.0135513352342	0.117960167235	0.363,0.362	0.32,0.229	-0.088
ENSMUSG00000022961	Son	chr16	+	91678100	91679195	91678153	91679195	91677588	91677704	5593	144,169	82,84	165,130	147,88	201	149	0.0172056023702	0.135588078929	0.566,0.599	0.454,0.523	-0.094
ENSMUSG00000022185	Acin1	chr14	-	54646702	54646836	54646702	54646833	54648087	54648130	335	150,154	47,44	228,151	42,33	151	149	0.0396742887033	0.235642877995	0.759,0.775	0.843,0.819	0.064
ENSMUSG00000021548	Ccnh	chr13	+	85202332	85202496	85202440	85202496	85197350	85197561	4139	129,156	9,11	137,110	1,6	256	149	0.01946495082	0.144202447395	0.893,0.892	0.988,0.914	0.058
ENSMUSG00000026977	March7	chr2	+	60233898	60234997	60233933	60234997	60232199	60232367	1738	142,140	4,2	128,104	6,11	183	149	0.00407739708733	0.0554014043704	0.967,0.983	0.946,0.885	-0.059
ENSMUSG00000000339	Rtca	chr3	-	116504344	116504468	116504344	116504446	116506834	116506978	259	125,156	0,3	112,128	9,6	170	149	0.000446857247027	0.0141039318593	1.0,0.979	0.916,0.949	-0.057
ENSMUSG00000052337	Immt	chr6	+	71852729	71852867	71852765	71852867	71851771	71851880	4216	133,147	34,40	191,135	24,22	184	149	0.00510081731078	0.0628271400474	0.76,0.748	0.866,0.832	0.095
ENSMUSG00000052337	Immt	chr6	+	71852729	71852867	71852762	71852867	71851771	71851880	4215	131,147	152,198	189,135	167,128	181	149	0.035017564664	0.215060590563	0.415,0.379	0.482,0.465	0.077
ENSMUSG00000026110	Mgat4a	chr1	-	37466536	37466583	37466536	37466579	37490259	37490393	871	114,163	10,8	98,144	0,3	152	149	0.000463564926168	0.0143326706764	0.918,0.952	1.0,0.979	0.054
ENSMUSG00000006392	Med8	chr4	+	118411657	118411802	118411697	118411802	118410884	118411003	4375	136,131	11,9	152,120	19,25	188	149	0.00637897621903	0.0710599189105	0.907,0.92	0.864,0.792	-0.085
ENSMUSG00000068917	Clk2	chr3	+	89168694	89168923	89168697	89168923	89167034	89167204	4973	125,141	21,16	133,178	25,45	151	149	0.039611280239	0.235642877995	0.855,0.897	0.84,0.796	-0.058
ENSMUSG00000028898	Trnau1ap	chr4	-	132325207	132326045	132325207	132325260	132328468	132328566	2539	139,126	3,3	74,88	4,13	298	149	0.000847259401936	0.0193353880766	0.959,0.955	0.902,0.772	-0.12
ENSMUSG00000004846	Plod3	chr5	+	136991299	136991441	136991330	136991441	136990958	136991084	2432	130,127	3,0	178,94	8,11	179	149	0.000120707676102	0.00554157967559	0.973,1.0	0.949,0.877	-0.073
ENSMUSG00000042520	Ubap2l	chr3	-	90002278	90002476	90002278	90002473	90003244	90003312	3497	114,140	15,15	130,145	41,29	151	149	0.00181617244767	0.0325621450677	0.882,0.902	0.758,0.831	-0.098
ENSMUSG00000074358	Ccdc61	chr7	-	18899557	18899713	18899557	18899682	18900918	18901076	2204	124,117	11,2	112,93	15,13	179	149	0.00614790536005	0.069299433321	0.904,0.98	0.861,0.856	-0.083
ENSMUSG00000037470	Uggt1	chr1	-	36174078	36174210	36174078	36174130	36174895	36175102	4198	124,116	2,14	78,82	2,0	228	149	0.000909259533475	0.0198205495427	0.976,0.844	0.962,1.0	0.071
ENSMUSG00000021819	Zswim8	chr14	+	20722827	20723006	20722895	20723006	20722459	20722579	1428	121,114	0,2	153,129	5,8	216	149	0.00191180772395	0.0329135079748	1.0,0.975	0.955,0.918	-0.051
ENSMUSG00000027329	Spef1	chr2	-	131171901	131172025	131171901	131171949	131172203	131172258	2374	87,141	1,2	127,188	25,0	224	149	0.000947662037657	0.0203646522986	0.983,0.979	0.772,1.0	-0.095
ENSMUSG00000022556	Hsf1	chr15	+	76500130	76500336	76500266	76500336	76499947	76500053	2032	112,111	7,2	118,72	15,16	284	149	0.000114252003158	0.00540911827451	0.894,0.967	0.805,0.702	-0.177
ENSMUSG00000041769	Ppp2r2d	chr7	+	138872873	138873051	138873000	138873051	138870389	138870502	3445	124,91	5,5	146,81	3,0	275	149	0.015564264952	0.127732474519	0.931,0.908	0.963,1.0	0.062
ENSMUSG00000075470	Alg10b	chr15	+	90227323	90233471	90227472	90233471	90225656	90225854	4738	90,114	7,12	94,53	27,7	297	149	0.01435930494	0.121493955929	0.866,0.827	0.636,0.792	-0.133
ENSMUSG00000066800	Rnasel	chr1	+	153753606	153755213	153753634	153755213	153752844	153752947	4461	96,105	15,14	60,65	2,6	176	149	0.0202753861083	0.146621527227	0.844,0.864	0.962,0.902	0.078
ENSMUSG00000030689	Ino80e	chr7	-	126857225	126857342	126857225	126857291	126857675	126857787	1374	118,82	0,0	111,90	3,8	199	149	0.000348993200715	0.011881453912	1.0,1.0	0.965,0.894	-0.071
ENSMUSG00000062753	AI413582	chr17	-	27564148	27564254	27564148	27564215	27564384	27564410	2260	94,105	7,2	121,102	12,10	187	149	0.0329061036222	0.207719779115	0.915,0.977	0.889,0.89	-0.056
ENSMUSG00000026153	Fam135a	chr1	-	24028199	24030528	24028199	24029940	24032662	24032736	5093	88,105	6,5	54,32	1,1	298	149	0.0427335467403	0.247576762186	0.88,0.913	0.964,0.941	0.056
ENSMUSG00000023707	Ogfod2	chr5	+	124114387	124114645	124114478	124114645	124114064	124114192	4096	102,78	12,4	92,71	6,0	239	149	0.0382562286252	0.230028833101	0.841,0.924	0.905,1.0	0.07
ENSMUSG00000046836	Brox	chr1	-	183282485	183282571	183282485	183282555	183284132	183284222	4072	93,82	1,2	92,60	9,5	164	149	0.000825085804639	0.0190840457104	0.988,0.974	0.903,0.916	-0.072
ENSMUSG00000006169	Clint1	chr11	+	45907839	45908044	45907893	45908044	45906180	45906467	2150	82,91	214,228	75,41	263,175	202	149	0.0184533582367	0.140134524955	0.22,0.227	0.174,0.147	-0.063
ENSMUSG00000035545	Leng8	chr7	+	4143258	4143697	4143418	4143697	4142833	4143037	2683	82,90	61,75	36,65	72,84	298	149	0.000778426207843	0.0190081585357	0.402,0.375	0.2,0.279	-0.149
ENSMUSG00000024924	Vldlr	chr19	+	27241234	27241453	27241299	27241453	27240465	27240637	2434	94,75	6,11	70,52	14,14	213	149	0.014637284459	0.122855877869	0.916,0.827	0.778,0.722	-0.121
ENSMUSG00000006763	Saal1	chr7	-	46702401	46702517	46702401	46702492	46702620	46702680	5678	95,72	7,6	81,46	1,1	173	149	0.00183814109447	0.0326998324337	0.921,0.912	0.986,0.975	0.064
ENSMUSG00000006676	Usp19	chr9	+	108495033	108495254	108495039	108495254	108494811	108494927	5217	78,88	15,17	73,73	32,21	154	149	0.018667183903	0.140564514884	0.834,0.834	0.688,0.771	-0.104
ENSMUSG00000026074	Map4k4	chr1	+	40000530	40000749	40000623	40000749	39999887	39999974	5069	76,89	44,55	43,62	52,53	241	149	0.0174832893906	0.135831709881	0.516,0.5	0.338,0.42	-0.129
ENSMUSG00000022387	Brd1	chr15	-	88700772	88701270	88700772	88700877	88707033	88707294	4337	80,83	62,53	135,78	37,30	298	149	0.000208171550538	0.00829947102803	0.392,0.439	0.646,0.565	0.19
ENSMUSG00000003810	Mast2	chr4	-	116306761	116308337	116306761	116308334	116308646	116308840	3051	90,73	28,41	111,98	28,23	151	149	0.0333606558591	0.209453905196	0.76,0.637	0.796,0.808	0.104
ENSMUSG00000041459	Tardbp	chr4	-	148617565	148617737	148617565	148617705	148618664	148618791	183	65,90	21,34	133,78	14,21	180	149	0.00989818862627	0.0961266395436	0.719,0.687	0.887,0.755	0.118
ENSMUSG00000024231	Cul2	chr18	+	3414129	3414224	3414173	3414224	3405684	3405787	3646	102,53	0,0	90,47	0,8	192	149	0.00197414638728	0.0336048514239	1.0,1.0	1.0,0.82	-0.09
ENSMUSG00000026821	Ralgds	chr2	+	28543553	28543747	28543638	28543747	28542890	28542950	1940	65,90	0,0	76,69	0,7	233	149	0.0055046995378	0.0652723493037	1.0,1.0	1.0,0.863	-0.069
ENSMUSG00000025372	Baiap2	chr11	+	119996888	119997090	119997008	119997090	119996522	119996747	4178	84,70	1,0	123,74	3,4	268	149	0.0151422356866	0.125357852815	0.979,1.0	0.958,0.911	-0.055
ENSMUSG00000001751	Naglu	chr11	+	101073846	101074103	101073932	101074103	101072216	101072302	5606	80,73	0,2	53,38	3,4	234	149	0.00499978177403	0.0620874539972	1.0,0.959	0.918,0.858	-0.092
ENSMUSG00000032478	Nme6	chr9	+	109841926	109842087	109841961	109842087	109841475	109841515	5386	77,76	0,0	42,43	5,1	183	149	0.0060543695156	0.0689651865875	1.0,1.0	0.872,0.972	-0.078
ENSMUSG00000026456	Cyb5r1	chr1	+	134407816	134408487	134408403	134408487	134407573	134407703	3379	72,78	63,63	100,72	57,39	298	149	0.0408039451295	0.241005757782	0.364,0.382	0.467,0.48	0.101
ENSMUSG00000020056	Washc3	chr10	+	88219249	88219360	88219252	88219360	88215966	88216074	5383	61,87	21,38	107,70	14,17	151	149	0.00213209356145	0.0349721999605	0.741,0.693	0.883,0.802	0.126
ENSMUSG00000003234	Abcf3	chr16	+	20551473	20551554	20551478	20551554	20550420	20550687	3618	75,73	0,0	48,43	4,2	153	149	0.0149941705573	0.125153464541	1.0,1.0	0.921,0.954	-0.063
ENSMUSG00000032525	Nktr	chr9	+	121742564	121742787	121742639	121742787	121741597	121741743	2269	72,74	28,26	105,62	19,9	223	149	0.00287269084169	0.0418473713958	0.632,0.655	0.787,0.822	0.161
ENSMUSG00000021156	Zmynd11	chr13	-	9695128	9695184	9695128	9695181	9695738	9695826	4800	74,71	1,7	68,61	0,0	151	149	0.00759653907872	0.0785580662407	0.986,0.909	1.0,1.0	0.052
ENSMUSG00000022550	Adck5	chr15	+	76593430	76593631	76593435	76593631	76593233	76593309	5031	91,53	14,17	53,36	27,26	153	149	0.000711082608299	0.0179177619823	0.864,0.752	0.657,0.574	-0.193
ENSMUSG00000029149	Krtcap3	chr5	+	31253093	31253197	31253097	31253197	31252894	31253002	943	76,65	30,25	46,26	30,22	152	149	0.0174302895576	0.135768065192	0.713,0.718	0.6,0.537	-0.147
ENSMUSG00000089832	Shkbp1	chr7	-	27342645	27342760	27342645	27342757	27343242	27343421	567	74,67	9,4	62,51	0,1	151	149	0.000309473946594	0.0111631673593	0.89,0.943	1.0,0.981	0.074
ENSMUSG00000024851	Pitpnm1	chr19	+	4110841	4110990	4110947	4110990	4110494	4110659	4042	54,86	9,4	84,51	18,11	254	149	0.0247621211306	0.170134301646	0.779,0.927	0.732,0.731	-0.121
ENSMUSG00000029003	Mad2l2	chr4	+	148145103	148145196	148145125	148145196	148144653	148144727	2259	73,67	2,1	84,62	3,8	170	149	0.0137279212634	0.11874778105	0.97,0.983	0.961,0.872	-0.06
ENSMUSG00000063952	Brpf3	chr17	+	28831313	28831411	28831317	28831411	28828343	28828441	4169	61,78	2,2	73,82	9,4	152	149	0.0239178587241	0.165837784746	0.968,0.975	0.888,0.953	-0.051
ENSMUSG00000029415	Sdad1	chr5	-	92298191	92298261	92298191	92298258	92300061	92300163	4345	73,65	0,0	34,72	4,2	151	149	0.0271935369986	0.183103149124	1.0,1.0	0.893,0.973	-0.067
ENSMUSG00000040940	Arhgef1	chr7	+	24916800	24916941	24916803	24916941	24916017	24916053	5627	56,81	11,7	85,83	5,2	151	149	0.00591781386488	0.0679203636765	0.834,0.919	0.944,0.976	0.083
ENSMUSG00000048000	Gigyf2	chr1	+	87407534	87407723	87407537	87407723	87407292	87407455	4813	65,71	2,7	37,39	7,7	151	149	0.0224421623993	0.157772046566	0.97,0.909	0.839,0.846	-0.097
ENSMUSG00000030965	Abraxas2	chr7	+	132876597	132876717	132876635	132876717	132874826	132875017	2723	74,62	3,7	59,51	0,0	186	149	0.000401340931234	0.0129204313381	0.952,0.876	1.0,1.0	0.086
ENSMUSG00000022248	Rad1	chr15	+	10492764	10492863	10492787	10492863	10490255	10490514	3917	70,66	4,3	70,50	0,0	171	149	0.0105415810068	0.100443366197	0.938,0.95	1.0,1.0	0.056
ENSMUSG00000068876	Cgn	chr3	-	94777993	94778089	94777993	94778065	94778200	94778270	934	52,83	85,81	108,70	64,54	172	149	0.00551475954513	0.0652723493037	0.346,0.47	0.594,0.529	0.154
ENSMUSG00000027469	Tpx2	chr2	+	152867183	152867357	152867186	152867357	152854920	152855002	1269	65,70	6,12	59,53	15,15	151	149	0.0314929325001	0.200469717385	0.914,0.852	0.795,0.777	-0.097
ENSMUSG00000002297	Dbf4	chr5	-	8404870	8404916	8404870	8404913	8405801	8405838	1115	62,70	10,5	73,59	3,2	151	149	0.0156873138506	0.127823240792	0.86,0.932	0.96,0.967	0.068
ENSMUSG00000085385	Snhg17	chr2	-	158359181	158359432	158359181	158359331	158360458	158360599	3221	68,63	0,0	134,86	3,4	249	149	0.0167684760397	0.132659222977	1.0,1.0	0.964,0.928	-0.054
ENSMUSG00000022779	Top3b	chr16	+	16887831	16888005	16887857	16888005	16887576	16887723	308	66,64	8,6	83,88	15,27	174	149	0.00986117182967	0.0960750824563	0.876,0.901	0.826,0.736	-0.108
ENSMUSG00000040651	Fam208a	chr14	+	27480641	27483555	27480915	27483555	27479923	27480091	3757	54,74	0,8	66,67	1,0	298	149	0.00200969253213	0.0338298242909	1.0,0.822	0.971,1.0	0.075
ENSMUSG00000033857	Engase	chr11	+	118486444	118486553	118486447	118486553	118485756	118485905	237	77,50	139,157	92,81	127,146	151	149	0.0495350840662	0.271904537537	0.353,0.239	0.417,0.354	0.089
ENSMUSG00000063362	Alg11	chr8	+	22064999	22065931	22065125	22065931	22061885	22062116	4310	54,73	0,1	34,54	1,5	274	149	0.00514872378759	0.0631604577992	1.0,0.975	0.949,0.855	-0.086
ENSMUSG00000023991	Foxp4	chr17	-	47875519	47875724	47875519	47875688	47875839	47875923	4320	51,75	175,207	55,37	204,206	184	149	0.0350189263945	0.215060590563	0.191,0.227	0.179,0.127	-0.056
ENSMUSG00000004865	Srpk1	chr17	-	28599470	28600456	28599470	28599869	28602687	28602853	5377	50,75	0,2	163,100	3,11	298	149	0.00869320389273	0.0875096604484	1.0,0.949	0.964,0.82	-0.083
ENSMUSG00000029228	Lnx1	chr5	-	74623481	74623684	74623481	74623654	74627347	74627500	5644	63,60	0,0	70,54	3,7	178	149	0.000221200330493	0.00870437664148	1.0,1.0	0.951,0.866	-0.092
ENSMUSG00000039205	Ciz1	chr2	+	32370031	32370125	32370046	32370125	32367302	32367532	2686	66,52	18,18	84,73	13,7	163	149	0.00433913174898	0.0569535437766	0.77,0.725	0.855,0.905	0.132
ENSMUSG00000038346	Zfp384	chr6	+	125024032	125025082	125024745	125025082	125023678	125023749	1766	60,58	0,0	75,79	1,6	298	149	0.00304808651334	0.0434647698704	1.0,1.0	0.974,0.868	-0.079
ENSMUSG00000032292	Nr2e3	chr9	-	59948602	59948824	59948602	59948816	59948924	59949028	216	73,45	16,1	41,37	0,3	156	149	0.00934223160502	0.0922050871766	0.813,0.977	1.0,0.922	0.066
ENSMUSG00000024963	Dnajc4	chr19	-	6989422	6989587	6989422	6989584	6989680	6989865	2963	58,59	17,15	50,33	7,0	151	149	0.00217247188181	0.0350137755419	0.771,0.795	0.876,1.0	0.155
ENSMUSG00000039656	Rxrb	chr17	+	34036860	34036964	34036872	34036964	34036624	34036757	540	64,53	75,71	45,29	109,70	160	149	0.00147433813947	0.0279202785162	0.443,0.41	0.278,0.278	-0.148
ENSMUSG00000024830	Rps6kb2	chr19	-	4162602	4162723	4162602	4162718	4162821	4162862	5429	61,56	0,10	38,42	0,0	153	149	0.000855096370385	0.0193353880766	1.0,0.845	1.0,1.0	0.078
ENSMUSG00000030979	Uros	chr7	-	133690507	133691166	133690507	133690593	133697668	133697743	1655	59,58	1,0	63,44	3,2	298	149	0.0198550664387	0.146134279165	0.967,1.0	0.913,0.917	-0.069
ENSMUSG00000014418	Hps5	chr7	-	46767093	46767207	46767093	46767139	46768032	46768152	2781	55,61	9,2	99,109	2,0	216	149	0.000140935824214	0.00610050781955	0.808,0.955	0.972,1.0	0.105
ENSMUSG00000034724	Cnot6l	chr5	-	96131058	96131245	96131058	96131241	96134010	96134132	1670	65,50	5,4	30,41	0,0	152	149	0.00200628467377	0.0338298242909	0.927,0.925	1.0,1.0	0.074
ENSMUSG00000030271	Ogg1	chr6	+	113329228	113329408	113329335	113329408	113328364	113328612	1878	52,62	0,1	68,21	4,1	255	149	0.0177442676381	0.137506728756	1.0,0.973	0.909,0.925	-0.069
ENSMUSG00000090266	Mettl23	chr11	+	116845762	116845945	116845818	116845945	116843674	116843774	1952	51,60	4,5	33,46	6,11	204	149	0.0201632714484	0.146621527227	0.903,0.898	0.801,0.753	-0.124
ENSMUSG00000022119	Rbm26	chr14	-	105140315	105140447	105140315	105140438	105141195	105141360	823	46,65	19,21	63,29	11,7	157	149	0.0493449877724	0.271846023546	0.697,0.746	0.845,0.797	0.099
ENSMUSG00000037487	Ubr5	chr15	-	38037815	38038027	38037815	38038009	38040752	38040902	362	51,56	45,47	49,39	19,25	166	149	0.0433141325793	0.249509166759	0.504,0.517	0.698,0.583	0.13
ENSMUSG00000035021	Baz1a	chr12	-	54927563	54927710	54927563	54927624	54929526	54929665	2009	43,64	5,6	69,28	0,2	234	149	0.00186028663562	0.0326998324337	0.846,0.872	1.0,0.899	0.091
ENSMUSG00000010057	Nprl2	chr9	+	107544150	107544287	107544176	107544287	107543506	107543615	4119	48,59	0,0	38,37	7,0	174	149	0.0015204210111	0.028383810916	1.0,1.0	0.823,1.0	-0.089
ENSMUSG00000026790	Odf2	chr2	+	29893000	29893154	29893037	29893154	29892185	29892276	4340	56,51	1,1	62,53	3,5	185	149	0.0166735383661	0.132253458768	0.978,0.976	0.943,0.895	-0.058
ENSMUSG00000040913	Fbxw4	chr19	-	45579120	45579262	45579120	45579207	45579652	45579793	3289	50,55	8,12	61,53	6,2	203	149	0.0128961830831	0.113922550268	0.821,0.771	0.882,0.951	0.12
ENSMUSG00000038346	Zfp384	chr6	+	125024745	125025082	125024862	125025082	125024032	125024270	1768	53,52	0,0	70,64	0,5	265	149	0.047389796477	0.263469877661	1.0,1.0	1.0,0.878	-0.061
ENSMUSG00000047539	Fbxo28	chr1	-	182317809	182318005	182317809	182317958	182326253	182326392	3663	55,49	4,1	64,54	10,13	195	149	0.000815531554336	0.0190081585357	0.913,0.974	0.83,0.76	-0.149
ENSMUSG00000046897	Zfp740	chr15	+	102208235	102208361	102208271	102208361	102207770	102207920	3407	46,58	23,27	40,40	36,30	184	149	0.0342826670817	0.213298729482	0.618,0.635	0.474,0.519	-0.13
ENSMUSG00000052949	Rnf157	chr11	-	116347855	116347967	116347855	116347918	116349333	116349442	226	55,49	0,0	57,35	6,0	197	149	0.0100696967443	0.0974798119336	1.0,1.0	0.878,1.0	-0.061
ENSMUSG00000060601	Nr1h2	chr7	-	44551954	44552343	44551954	44552236	44552506	44552620	3960	47,56	47,45	109,83	46,42	255	149	0.00187781215956	0.0326998324337	0.369,0.421	0.581,0.536	0.163
ENSMUSG00000006010	Odr4	chr1	-	150388522	150388657	150388522	150388619	150390235	150390356	3480	31,71	5,4	34,44	14,5	186	149	0.035062683742	0.215060590563	0.832,0.934	0.66,0.876	-0.115
ENSMUSG00000010453	Kansl3	chr1	-	36365481	36365652	36365481	36365585	36367768	36368034	3297	43,59	0,0	50,37	8,0	215	149	0.000455585698765	0.0142311821367	1.0,1.0	0.812,1.0	-0.094
ENSMUSG00000025224	Gbf1	chr19	+	46268390	46268516	46268419	46268516	46267992	46268116	1603	61,41	2,4	43,36	0,1	177	149	0.0228533780863	0.15992086744	0.963,0.896	1.0,0.968	0.054
ENSMUSG00000029191	Rfc1	chr5	-	65278710	65278823	65278710	65278820	65279456	65279814	3172	58,43	17,29	39,21	30,26	151	149	0.0320152847299	0.203367531932	0.771,0.594	0.562,0.444	-0.179
ENSMUSG00000026959	Grin1	chr2	-	25291180	25292484	25291180	25292128	25294437	25294548	3262	55,45	2,11	36,46	0,1	298	149	0.000170648837954	0.00718147193056	0.932,0.672	1.0,0.958	0.177
ENSMUSG00000024186	Rgs11	chr17	+	26203461	26203512	26203465	26203512	26203213	26203392	2249	40,60	1,1	70,73	2,13	152	149	0.00117059051098	0.0241828312363	0.975,0.983	0.972,0.846	-0.07
ENSMUSG00000020679	Hnf1b	chr11	+	83861715	83861980	83861793	83861980	83855903	83856103	3272	57,42	20,25	29,13	22,16	226	149	0.0386989853467	0.23219391208	0.653,0.526	0.465,0.349	-0.182
ENSMUSG00000034928	Rnf44	chr13	-	54683960	54684150	54683960	54684086	54684337	54684488	1987	43,56	153,162	45,49	97,102	212	149	0.0392621472617	0.234643601978	0.165,0.195	0.246,0.252	0.069
ENSMUSG00000032067	Pts	chr9	-	50524722	50524964	50524722	50524779	50525261	50525284	1145	44,55	132,157	72,32	124,75	298	149	0.0366620264876	0.221728423668	0.143,0.149	0.225,0.176	0.055
ENSMUSG00000034928	Rnf44	chr13	-	54683960	54684150	54683960	54684089	54684337	54684488	1988	43,55	7,12	45,49	6,0	209	149	0.0111579497859	0.103707324697	0.814,0.766	0.842,1.0	0.131
ENSMUSG00000039990	Edrf1	chr7	+	133660070	133660294	133660135	133660294	133658425	133658644	2515	49,49	3,6	53,38	17,5	213	149	0.0257829186308	0.175332479223	0.92,0.851	0.686,0.842	-0.121
ENSMUSG00000044037	Als2cl	chr9	+	110884014	110884146	110884017	110884146	110882713	110882823	1409	47,50	5,11	72,55	0,8	151	149	0.0311246217404	0.198961189606	0.903,0.818	1.0,0.872	0.075
ENSMUSG00000078681	Tm2d3	chr7	+	65695142	65695327	65695169	65695327	65693850	65693943	3603	57,38	0,11	42,57	1,0	175	149	0.000654594827443	0.0170984683375	1.0,0.746	0.973,1.0	0.113
ENSMUSG00000028453	Fancg	chr4	-	43003226	43003344	43003226	43003312	43003782	43003932	2307	56,38	0,0	32,19	3,2	180	149	0.00754160989975	0.0784792186692	1.0,1.0	0.898,0.887	-0.107
ENSMUSG00000026047	Kdelc1	chr1	-	44112644	44113175	44112644	44112882	44114440	44114518	4803	44,50	1,0	85,48	9,1	298	149	0.00102641528276	0.0219016782166	0.957,1.0	0.825,0.96	-0.086
ENSMUSG00000060601	Nr1h2	chr7	-	44551954	44552343	44551954	44552245	44552506	44552620	3961	43,50	38,65	104,80	49,56	246	149	0.00609953410916	0.0692194320253	0.407,0.318	0.562,0.464	0.151
ENSMUSG00000024078	Ttc27	chr17	+	74863333	74863566	74863336	74863566	74862045	74862146	1898	38,54	8,14	76,52	2,7	151	149	0.00223170859805	0.0357781854608	0.824,0.792	0.974,0.88	0.119
ENSMUSG00000004677	Myo9b	chr8	+	71359557	71360712	71359663	71360712	71359324	71359452	967	54,36	18,11	92,43	11,8	254	149	0.0132240577707	0.115806055044	0.638,0.658	0.831,0.759	0.147
ENSMUSG00000030271	Ogg1	chr6	+	113329145	113329408	113329335	113329408	113328364	113328612	1877	39,50	0,1	43,20	4,1	298	149	0.00649965988648	0.0718758009344	1.0,0.962	0.843,0.909	-0.105
ENSMUSG00000021240	Abcd4	chr12	-	84612324	84612896	84612324	84612450	84613904	84614044	4432	40,47	1,3	46,53	12,2	298	149	0.0466799656211	0.261442321316	0.952,0.887	0.657,0.93	-0.126
ENSMUSG00000028760	Eif4g3	chr4	+	138180489	138180607	138180546	138180607	138177916	138178010	4871	57,29	49,52	68,50	27,43	205	149	0.0381766142496	0.230028833101	0.458,0.288	0.647,0.458	0.179
ENSMUSG00000028150	Rorc	chr3	+	94390399	94391206	94391073	94391206	94389474	94389596	4825	38,48	116,111	88,52	69,80	298	149	0.000269751017534	0.0101582046742	0.141,0.178	0.389,0.245	0.158
ENSMUSG00000040410	Fbxl4	chr4	+	22390676	22390921	22390713	22390921	22385906	22386252	205	40,42	0,2	33,17	5,2	185	149	0.00558870416863	0.0656347815153	1.0,0.944	0.842,0.873	-0.115
ENSMUSG00000024795	Kif20b	chr19	+	34936937	34937084	34936966	34937084	34936776	34936848	1583	41,41	1,0	44,37	5,4	177	149	0.000874908361673	0.0193501630355	0.972,1.0	0.881,0.886	-0.103
ENSMUSG00000069601	Ank3	chr10	+	70001922	70002601	70002510	70002601	69999354	69999498	5609	48,33	18,18	39,30	29,31	298	149	0.0220220304842	0.155178493877	0.571,0.478	0.402,0.326	-0.16
ENSMUSG00000067825	Pex26	chr6	+	121193511	121196185	121193514	121196185	121190100	121190247	4102	39,42	4,6	37,23	13,7	151	149	0.0143948284417	0.121493955929	0.906,0.874	0.737,0.764	-0.14
ENSMUSG00000029822	Osbpl3	chr6	-	50336214	50336345	50336214	50336329	50344873	50345030	3643	47,34	2,0	52,31	5,3	164	149	0.0150349376544	0.125153464541	0.955,1.0	0.904,0.904	-0.074
ENSMUSG00000048922	Cdca2	chr14	-	67693625	67693754	67693625	67693751	67694964	67695050	2503	37,42	22,9	41,24	2,3	151	149	0.000501329239654	0.0144350132096	0.624,0.822	0.953,0.888	0.198
ENSMUSG00000027088	Phospho2	chr2	+	69792336	69792491	69792372	69792491	69790285	69790321	2041	42,36	7,7	21,38	1,1	184	149	0.00122146849896	0.0248392587372	0.829,0.806	0.944,0.969	0.139
ENSMUSG00000042323	Pbrm1	chr14	+	31082549	31082735	31082552	31082735	31074770	31074982	4961	43,35	4,6	29,27	0,1	151	149	0.0011927472295	0.0244190817931	0.914,0.852	1.0,0.964	0.099
ENSMUSG00000026269	Rnpepl1	chr1	+	92918905	92919103	92918937	92919103	92918017	92918126	1928	40,38	0,0	35,50	2,4	180	149	0.00719063268951	0.0769880461103	1.0,1.0	0.935,0.912	-0.077
ENSMUSG00000029501	Ankle2	chr5	+	110237654	110237851	110237657	110237851	110236272	110236479	1319	24,53	12,11	49,41	5,4	151	149	0.00730336675696	0.0773748296279	0.664,0.826	0.906,0.91	0.163
ENSMUSG00000041297	Cdk13	chr13	-	17719355	17719805	17719355	17719625	17721087	17721293	2268	36,41	30,23	28,29	59,27	298	149	0.0187527228518	0.140645421389	0.375,0.471	0.192,0.349	-0.153
ENSMUSG00000034101	Ctnnd1	chr2	-	84600780	84602903	84600780	84602900	84603648	84603752	2439	32,45	4,6	26,12	1,0	151	149	0.00246925963923	0.0387660969268	0.888,0.881	0.962,1.0	0.096
ENSMUSG00000057594	Arl16	chr11	-	120466653	120466767	120466653	120466732	120467181	120467240	1253	37,38	3,0	19,34	9,0	183	149	0.0420017442404	0.245212495276	0.909,1.0	0.632,1.0	-0.138
ENSMUSG00000024851	Pitpnm1	chr19	+	4106711	4107975	4107785	4107975	4106563	4106625	4041	41,33	3,2	57,61	0,0	298	149	0.00459810780199	0.0582940026779	0.872,0.892	1.0,1.0	0.118
ENSMUSG00000029370	Rassf6	chr5	-	90608798	90608992	90608798	90608953	90609714	90609812	63	26,47	5,0	39,36	11,4	187	149	0.0352673177193	0.215842186247	0.806,1.0	0.739,0.878	-0.095
ENSMUSG00000090077	Lime1	chr2	+	181382193	181382544	181382486	181382544	181381357	181381394	2465	23,50	0,0	47,19	5,0	298	149	0.00723833711322	0.0770818977395	1.0,1.0	0.825,1.0	-0.088
ENSMUSG00000035851	Ythdc1	chr5	+	86831772	86831836	86831796	86831836	86831663	86831700	2146	31,40	69,61	28,34	126,94	172	149	0.00626784377349	0.0703391356803	0.28,0.362	0.161,0.239	-0.121
ENSMUSG00000029462	Vps29	chr5	+	122360012	122360204	122360028	122360204	122354421	122354476	76	28,43	5,0	33,41	0,0	164	149	0.0349467121204	0.215060590563	0.836,1.0	1.0,1.0	0.082
ENSMUSG00000043411	Usp48	chr4	+	137637759	137637890	137637764	137637890	137634897	137635008	5526	31,38	8,10	49,25	34,14	153	149	0.00413478071615	0.0559302927229	0.791,0.787	0.584,0.635	-0.18
ENSMUSG00000079179	Rab10os	chr12	+	3238028	3238112	3238063	3238112	3237590	3237660	121	32,35	9,8	18,31	0,2	183	149	0.000283241190259	0.0103400097167	0.743,0.781	1.0,0.927	0.202
ENSMUSG00000054256	Msi1	chr5	+	115450786	115450974	115450819	115450974	115450214	115450283	4339	33,34	18,26	29,27	50,25	181	149	0.0298997770355	0.195672406949	0.601,0.518	0.323,0.471	-0.162
ENSMUSG00000032582	Rbm6	chr9	-	107852124	107853674	107852124	107853403	107860348	107860459	4262	32,35	80,85	25,42	32,39	298	149	0.000687033039614	0.0174933622692	0.167,0.171	0.281,0.35	0.146
ENSMUSG00000004815	Dgkq	chr5	-	108656045	108656131	108656045	108656085	108656423	108656523	3698	38,28	4,7	24,21	9,12	194	149	0.0155976949083	0.127732474519	0.879,0.754	0.672,0.573	-0.194
ENSMUSG00000024795	Kif20b	chr19	+	34941212	34941441	34941332	34941441	34940092	34940231	1584	40,26	30,27	23,9	27,37	268	149	0.0158197080188	0.127823240792	0.426,0.349	0.321,0.119	-0.167
ENSMUSG00000025875	Tspan17	chr13	+	54795410	54795458	54795414	54795458	54795052	54795178	2512	27,39	2,7	23,10	0,1	152	149	0.00420009334416	0.0560309830443	0.93,0.845	1.0,0.907	0.066
ENSMUSG00000037907	Ankrd13b	chr11	-	77470486	77471878	77470486	77471823	77472301	77472378	4021	22,42	0,0	23,28	6,0	203	149	0.0017282219345	0.0313563620451	1.0,1.0	0.738,1.0	-0.131
ENSMUSG00000032563	Mrpl3	chr9	+	105054424	105054605	105054444	105054605	105053269	105053512	249	22,41	0,4	16,27	10,6	168	149	0.000715527788733	0.0179177619823	1.0,0.901	0.587,0.8	-0.257
ENSMUSG00000026171	Rnf25	chr1	-	74595208	74595301	74595208	74595298	74595630	74595768	5551	31,32	18,20	60,22	19,5	151	149	0.0207418446934	0.147877151579	0.63,0.612	0.757,0.813	0.164
ENSMUSG00000019854	Reps1	chr10	+	18107667	18107748	18107670	18107748	18104153	18104275	139	26,37	7,9	57,60	4,3	151	149	0.00133606828524	0.0262875773005	0.786,0.802	0.934,0.952	0.149
ENSMUSG00000028327	Stra6l	chr4	+	45859935	45860036	45859970	45860036	45858146	45858222	5654	25,37	3,3	21,34	0,0	183	149	0.00305544421861	0.0434647698704	0.872,0.909	1.0,1.0	0.109
ENSMUSG00000022412	Mief1	chr15	+	80248240	80248503	80248326	80248503	80247873	80248051	2769	30,30	10,12	45,35	5,6	234	149	0.0124518060173	0.11129490334	0.656,0.614	0.851,0.788	0.184
ENSMUSG00000029705	Cux1	chr5	-	136326749	136327010	136326749	136326938	136332623	136332728	1949	31,28	39,44	10,23	46,45	220	149	0.0209744481978	0.148835077375	0.35,0.301	0.128,0.257	-0.133
ENSMUSG00000051169	Rpusd3	chr6	-	113416306	113416446	113416306	113416432	113416788	113416912	4528	34,25	2,4	31,15	1,0	162	149	0.0133445265173	0.116524251722	0.94,0.852	0.966,1.0	0.087
ENSMUSG00000039221	Rpl22l1	chr3	+	28806499	28806592	28806502	28806592	28805564	28805581	3929	15,44	1,2	17,24	2,5	151	149	0.0490386025247	0.270650210655	0.937,0.956	0.893,0.826	-0.087
ENSMUSG00000062822	4833420G17Rik	chr13	+	119465279	119466304	119466010	119466304	119464564	119464690	682	30,28	0,6	39,72	0,2	298	149	0.0182931329755	0.139970184131	1.0,0.7	1.0,0.947	0.124
ENSMUSG00000058503	Fam133b	chr5	+	3559096	3559159	3559137	3559159	3558660	3558693	306	36,21	5,5	44,26	3,1	189	149	0.035868781513	0.217364815969	0.85,0.768	0.92,0.953	0.128
ENSMUSG00000026074	Map4k4	chr1	+	40003756	40003987	40003762	40003987	40001429	40001591	5071	24,32	10,0	18,14	0,0	154	149	0.000550502252827	0.0151046718705	0.699,1.0	1.0,1.0	0.151
ENSMUSG00000036561	Ppp6r2	chr15	+	89256662	89256849	89256708	89256849	89253034	89253261	2517	38,18	2,0	17,27	2,6	194	149	0.0048246042394	0.0604072348983	0.936,1.0	0.867,0.776	-0.146
ENSMUSG00000053411	Cbx7	chr15	-	79918752	79919104	79918752	79918927	79921371	79921438	2412	23,33	3,1	14,35	0,0	298	149	0.0258080150936	0.175332479223	0.793,0.943	1.0,1.0	0.132
ENSMUSG00000022855	Senp2	chr16	+	22035532	22036646	22036469	22036646	22032103	22032164	2122	25,30	72,92	56,45	67,72	298	149	0.000488553916547	0.0144350132096	0.148,0.14	0.295,0.238	0.122
ENSMUSG00000030177	Ccdc77	chr6	-	120350206	120350444	120350206	120350390	120354000	120354054	4651	34,20	19,17	11,1	11,13	202	149	0.0202046063239	0.146621527227	0.569,0.465	0.425,0.054	-0.278
ENSMUSG00000068735	Trp53i11	chr2	+	93197461	93197748	93197611	93197748	93196896	93196978	1250	35,19	53,36	14,21	56,47	298	149	0.0357313663678	0.216966012213	0.248,0.209	0.111,0.183	-0.081
ENSMUSG00000033955	Tnks1bp1	chr2	+	85050860	85050973	85050864	85050973	85048021	85048135	5646	17,36	7,9	16,15	0,3	152	149	0.0153366816362	0.126621649476	0.704,0.797	1.0,0.831	0.165
ENSMUSG00000027469	Tpx2	chr2	+	152867183	152867357	152867186	152867357	152854920	152855015	1270	22,31	3,3	10,10	1,0	151	149	0.0203256793403	0.146635258098	0.879,0.911	0.908,1.0	0.059
ENSMUSG00000016181	Diexf	chr1	-	193113756	193114002	193113756	193113980	193114604	193114717	5192	23,29	12,7	43,35	7,0	170	149	0.00275230466607	0.0410811977251	0.627,0.784	0.843,1.0	0.216
ENSMUSG00000028064	Sema4a	chr3	-	88451344	88451497	88451344	88451450	88451687	88451786	2929	17,35	109,145	49,35	126,114	195	149	0.01261864672	0.11194253151	0.106,0.156	0.229,0.19	0.079
ENSMUSG00000029319	Coq2	chr5	-	100663579	100663828	100663579	100663701	100667891	100668058	5310	27,25	147,167	37,22	90,93	275	149	0.0052642988783	0.06379508641	0.091,0.075	0.182,0.114	0.065
ENSMUSG00000035401	Emsy	chr7	-	98593330	98593810	98593330	98593666	98594751	98595312	3852	19,31	3,1	14,30	0,0	292	149	0.0226418924217	0.15880771768	0.764,0.941	1.0,1.0	0.147
ENSMUSG00000026933	Camsap1	chr2	-	25935461	25935564	25935461	25935561	25935849	25936058	1922	27,23	5,0	30,25	1,0	151	149	0.0285507371002	0.189297009658	0.842,1.0	0.967,1.0	0.063
ENSMUSG00000022016	Akap11	chr14	-	78502938	78503025	78502938	78503022	78507724	78507880	3343	24,24	6,13	38,27	7,0	151	149	0.00563352520393	0.0656522360304	0.798,0.646	0.843,1.0	0.2
ENSMUSG00000028064	Sema4a	chr3	-	88451344	88451497	88451344	88451467	88451687	88451786	2930	17,31	8,11	41,29	5,6	178	149	0.0241891539405	0.167335927945	0.64,0.702	0.873,0.802	0.166
ENSMUSG00000043411	Usp48	chr4	+	137637759	137637890	137637764	137637890	137636933	137636987	5527	23,25	9,3	27,36	3,0	153	149	0.00278474384358	0.0412490508884	0.713,0.89	0.898,1.0	0.148
ENSMUSG00000035086	Becn1	chr11	-	101294000	101294228	101294000	101294147	101294969	101295164	435	22,26	186,243	37,39	153,169	229	149	0.00064272988141	0.0169345351363	0.071,0.065	0.136,0.131	0.066
ENSMUSG00000008305	Tle1	chr4	-	72138491	72138688	72138491	72138685	72139688	72139833	4370	23,24	5,2	18,18	1,0	151	149	0.00437052676686	0.0569535437766	0.819,0.922	0.947,1.0	0.103
ENSMUSG00000015176	Nolc1	chr19	+	46078872	46079021	46078875	46079021	46078702	46078758	5673	24,21	214,193	60,34	304,207	151	149	0.0157561455618	0.127823240792	0.1,0.097	0.163,0.139	0.053
ENSMUSG00000039480	Nt5dc1	chr10	-	34398113	34398198	34398113	34398195	34399737	34399817	3637	23,21	1,3	7,17	4,8	151	149	0.00168074183151	0.0306786009005	0.958,0.874	0.633,0.677	-0.261
ENSMUSG00000030199	Etv6	chr6	+	134137284	134137417	134137287	134137417	134066306	134066465	1106	18,26	0,8	10,24	0,0	151	149	0.000553339464564	0.0151046718705	1.0,0.762	1.0,1.0	0.119
ENSMUSG00000030846	Tial1	chr7	-	128448620	128448770	128448620	128448719	128454935	128455032	1601	22,22	95,85	15,5	121,53	199	149	0.00818248708114	0.0831977713284	0.148,0.162	0.085,0.066	-0.079
ENSMUSG00000034243	Golgb1	chr16	+	36886130	36886228	36886133	36886228	36885010	36885188	3135	19,24	16,24	6,9	17,18	151	149	0.0118778056863	0.108565023786	0.54,0.497	0.258,0.33	-0.224
ENSMUSG00000030929	Eri2	chr7	-	119786738	119787485	119786738	119786827	119787733	119787834	2156	20,23	0,1	20,19	1,3	298	149	0.0201835766854	0.146621527227	1.0,0.92	0.909,0.76	-0.125
ENSMUSG00000036180	Gatad2a	chr8	-	69916283	69916451	69916283	69916448	69916568	69916700	1605	21,22	85,89	23,37	68,79	151	149	0.0431362911458	0.248958023184	0.196,0.196	0.25,0.316	0.087
ENSMUSG00000004896	Rrnad1	chr3	-	87927562	87927755	87927562	87927715	87927923	87928048	720	25,16	2,9	24,41	18,29	188	149	0.0335137560293	0.209453905196	0.908,0.585	0.514,0.528	-0.225
ENSMUSG00000053877	Srcap	chr7	+	127529134	127529224	127529137	127529224	127528395	127528489	132	13,28	16,24	33,15	6,12	151	149	0.0473765240576	0.263469877661	0.445,0.535	0.844,0.552	0.208
ENSMUSG00000029207	Apbb2	chr5	-	66310999	66311083	66310999	66311080	66312158	66312246	257	22,19	0,0	11,13	1,3	151	149	0.0180707758478	0.139294315939	1.0,1.0	0.916,0.81	-0.137
ENSMUSG00000047617	Paxx	chr2	-	25459774	25459915	25459774	25459859	25460008	25460074	1329	22,19	45,41	15,14	54,69	204	149	0.0160896397797	0.128972509345	0.263,0.253	0.169,0.129	-0.109
ENSMUSG00000063889	Crem	chr18	-	3266355	3268129	3266355	3267732	3273421	3273578	323	17,23	1,0	14,23	8,0	298	149	0.00441718903878	0.0569535437766	0.895,1.0	0.467,1.0	-0.214
ENSMUSG00000025340	Rabgef1	chr5	+	130197946	130198116	130197949	130198116	130190876	130191043	2805	14,26	13,27	13,7	23,23	151	149	0.0205561867036	0.147150375795	0.515,0.487	0.358,0.231	-0.207
ENSMUSG00000036733	Rbm42	chr7	-	30645666	30645842	30645666	30645821	30647559	30647634	2771	25,15	54,57	45,27	57,34	169	149	0.00332370226393	0.0466241567579	0.29,0.188	0.41,0.412	0.172
ENSMUSG00000043592	Unc5cl	chr17	+	48464441	48464542	48464473	48464542	48463361	48463463	2389	10,29	0,0	23,31	1,4	180	149	0.0120227091458	0.108565023786	1.0,1.0	0.95,0.865	-0.093
ENSMUSG00000056770	Setd3	chr12	-	108113318	108114947	108113318	108113393	108118241	108118356	846	23,16	179,227	22,33	146,101	298	149	0.000600681752289	0.0159654886793	0.06,0.034	0.07,0.14	0.058
ENSMUSG00000027677	Ttc14	chr3	+	33807838	33807948	33807855	33807948	33806815	33806933	2114	16,21	9,11	23,14	4,3	165	149	0.019110603978	0.142214723848	0.616,0.633	0.839,0.808	0.199
ENSMUSG00000059475	Zfp426	chr9	-	20478132	20478254	20478132	20478158	20486329	20486437	3436	14,23	0,8	23,15	0,0	244	149	0.00027944177751	0.0103257144617	1.0,0.637	1.0,1.0	0.181
ENSMUSG00000000976	Heatr6	chr11	+	83777237	83777362	83777256	83777362	83776613	83776736	4720	12,25	1,2	21,23	4,8	167	149	0.0186688573236	0.140564514884	0.915,0.918	0.824,0.72	-0.145
ENSMUSG00000038671	Arfrp1	chr2	-	181364013	181364195	181364013	181364096	181364310	181364398	727	20,17	80,86	40,23	92,73	247	149	0.0306491577449	0.197589250994	0.131,0.107	0.208,0.16	0.065
ENSMUSG00000031010	Usp9x	chrX	+	13116608	13116757	13116623	13116757	13114507	13114644	2348	15,21	19,23	20,28	15,11	163	149	0.0353325823032	0.215842186247	0.419,0.455	0.549,0.699	0.187
ENSMUSG00000001844	Zdhhc4	chr5	-	143324131	143324398	143324131	143324310	143324884	143324958	3751	23,13	64,56	28,29	58,30	236	149	0.00829155461403	0.0840247842158	0.185,0.128	0.234,0.379	0.15
ENSMUSG00000057649	Brd9	chr13	+	73942630	73942806	73942693	73942806	73941943	73942054	2817	17,18	6,6	7,4	10,7	211	149	0.00145813066423	0.0278134281837	0.667,0.679	0.331,0.288	-0.364
ENSMUSG00000032727	Mier3	chr13	+	111711685	111711780	111711688	111711780	111709725	111709807	829	20,14	1,6	10,10	0,0	151	149	0.000502006932399	0.0144350132096	0.952,0.697	1.0,1.0	0.175
ENSMUSG00000012609	Ttll5	chr12	+	85939325	85939510	85939328	85939510	85933281	85933674	4793	12,22	3,6	15,9	0,1	151	149	0.000874253287557	0.0193501630355	0.798,0.783	1.0,0.899	0.159
ENSMUSG00000024948	Map4k2	chr19	+	6341743	6341834	6341769	6341834	6341458	6341516	1931	21,13	4,0	15,18	0,0	174	149	0.0441357204584	0.253278850358	0.818,1.0	1.0,1.0	0.091
ENSMUSG00000038902	Pogz	chr3	+	94864457	94864667	94864484	94864667	94864087	94864378	1383	21,12	2,5	23,21	0,0	175	149	0.000104713352481	0.00511744287125	0.899,0.671	1.0,1.0	0.215
ENSMUSG00000062906	Hdac10	chr15	-	89124174	89124428	89124174	89124253	89124531	89124588	2591	13,20	25,22	33,29	20,15	298	149	0.00440358491801	0.0569535437766	0.206,0.312	0.452,0.492	0.213
ENSMUSG00000036099	Vezt	chr10	-	93993516	93993666	93993516	93993654	93996837	93997113	2691	11,21	20,24	28,24	14,12	160	149	0.00331662509104	0.0466241567579	0.339,0.449	0.651,0.651	0.257
ENSMUSG00000035021	Baz1a	chr12	-	54927563	54927713	54927563	54927624	54929526	54929665	2010	18,13	5,6	28,9	0,2	237	149	0.00145951652845	0.0278134281837	0.694,0.577	1.0,0.739	0.234
ENSMUSG00000026826	Nr4a2	chr2	-	57108560	57108739	57108560	57108618	57109062	57109265	3301	21,10	1,1	25,14	4,5	269	149	0.0174021986235	0.135768065192	0.921,0.847	0.776,0.608	-0.192
ENSMUSG00000040455	Usp45	chr4	+	21781735	21781908	21781738	21781908	21780340	21780450	1854	8,23	4,0	24,22	0,0	151	149	0.0382622217436	0.230028833101	0.664,1.0	1.0,1.0	0.168
ENSMUSG00000025199	Chuk	chr19	-	44078888	44079266	44078888	44078985	44081945	44081995	2706	11,20	95,142	27,23	103,70	298	149	0.00242715750716	0.0385041217104	0.055,0.066	0.116,0.141	0.068
ENSMUSG00000059495	Arhgef12	chr9	-	43008015	43008111	43008015	43008108	43010178	43010253	128	15,15	16,13	18,31	8,7	151	149	0.00417292036208	0.0560309830443	0.481,0.532	0.689,0.814	0.245
ENSMUSG00000045411	2410002F23Rik	chr7	+	44247237	44247416	44247250	44247416	44246786	44246823	3147	13,17	0,4	20,20	0,0	161	149	0.0410928980628	0.241769866272	1.0,0.797	1.0,1.0	0.101
ENSMUSG00000060288	Ppih	chr4	-	119300009	119300202	119300009	119300183	119310758	119310847	1474	13,16	16,0	14,21	0,0	167	149	0.000469537228536	0.0143706848734	0.42,1.0	1.0,1.0	0.29
ENSMUSG00000042210	Abhd14a	chr9	-	106440620	106440910	106440620	106440856	106443826	106443942	4591	24,5	83,73	13,20	41,50	202	149	0.0305339799808	0.197266437829	0.176,0.048	0.19,0.228	0.097
ENSMUSG00000053091	Lins1	chr7	+	66710158	66710746	66710229	66710746	66709293	66709435	895	5,23	7,11	26,8	8,0	219	149	0.0355411050257	0.216244072747	0.327,0.587	0.689,1.0	0.388
ENSMUSG00000037134	Prmt9	chr8	+	77562413	77562516	77562448	77562516	77560806	77560974	3525	11,17	1,2	14,11	13,4	183	149	0.00164452340216	0.0301994297488	0.9,0.874	0.467,0.691	-0.308
ENSMUSG00000003299	Mrpl4	chr9	+	21007327	21007540	21007433	21007540	21006826	21006856	3837	15,13	2,8	27,23	0,2	254	149	0.000760961445133	0.0188992883504	0.815,0.488	1.0,0.871	0.284
ENSMUSG00000018570	2810408A11Rik	chr11	-	69899705	69899926	69899705	69899810	69900788	69900939	1030	17,11	3,3	16,8	0,0	264	149	0.000116617340704	0.00543616218974	0.762,0.674	1.0,1.0	0.282
ENSMUSG00000003299	Mrpl4	chr9	+	21007363	21007540	21007433	21007540	21006826	21006856	3838	13,15	2,8	22,23	0,2	218	149	0.000797825740423	0.0190081585357	0.816,0.562	1.0,0.887	0.254
ENSMUSG00000006307	Kmt2b	chr7	-	30570700	30570841	30570700	30570838	30573959	30574066	1801	12,16	50,77	28,25	67,54	151	149	0.0120388937268	0.108565023786	0.191,0.17	0.292,0.314	0.122
ENSMUSG00000036073	Galt	chr4	+	41756343	41756422	41756346	41756422	41755960	41756130	283	5,22	53,53	21,21	46,35	151	149	0.0297423987541	0.195063784037	0.085,0.291	0.311,0.372	0.154
ENSMUSG00000036503	Rnf13	chr3	+	57801717	57802537	57802446	57802537	57796197	57796295	1900	12,15	1,4	35,13	0,2	298	149	0.0260381513362	0.176500220467	0.857,0.652	1.0,0.765	0.128
ENSMUSG00000045482	Trrap	chr5	+	144791270	144791368	144791273	144791368	144790820	144791187	3661	16,11	0,5	16,6	1,0	151	149	0.0177934703282	0.137536262996	1.0,0.685	0.94,1.0	0.127
ENSMUSG00000063652	Slc22a21	chr11	-	53960282	53960621	53960282	53960437	53969499	53969603	3187	15,11	4,1	10,11	0,0	298	149	0.000336032352249	0.0116764936856	0.652,0.846	1.0,1.0	0.251
ENSMUSG00000028664	Ephb2	chr4	-	136675367	136675533	136675367	136675530	136683919	136684044	1956	13,13	78,94	7,6	111,90	151	149	0.013795121759	0.11874778105	0.141,0.12	0.059,0.062	-0.07
ENSMUSG00000037475	Thoc2	chrX	-	41812458	41812575	41812458	41812494	41813949	41814008	4398	16,9	36,44	42,34	36,50	229	149	0.000929526320915	0.0201176053741	0.224,0.117	0.432,0.307	0.199
ENSMUSG00000026991	Pkp4	chr2	+	59308084	59308557	59308089	59308557	59305304	59305492	1399	18,7	6,0	17,16	0,0	153	149	0.000681054412024	0.0174880921054	0.745,1.0	1.0,1.0	0.127
ENSMUSG00000007570	Fance	chr17	+	28326093	28326567	28326151	28326567	28320789	28320856	793	15,9	7,5	5,6	8,7	206	149	0.0446386668122	0.255680832592	0.608,0.566	0.311,0.383	-0.24
ENSMUSG00000022552	Sharpin	chr15	-	76347663	76347807	76347663	76347789	76347895	76348004	1134	12,11	2,4	24,12	0,2	166	149	0.0123035747838	0.110330665013	0.843,0.712	1.0,0.843	0.144
ENSMUSG00000029592	Usp30	chr5	+	114111868	114111914	114111871	114111914	114111116	114111215	2970	12,10	14,8	23,9	4,4	151	149	0.00494718642851	0.0616871394172	0.458,0.552	0.85,0.689	0.264
ENSMUSG00000040054	Baz2a	chr10	+	128096379	128096523	128096438	128096523	128091634	128091776	91	14,8	3,1	5,5	0,0	207	149	0.00697661752213	0.0754969681859	0.771,0.852	1.0,1.0	0.189
ENSMUSG00000025665	Rps6ka6	chrX	-	111400207	111400284	111400207	111400269	111404677	111404839	5416	7,14	2,4	8,2	11,10	163	149	0.000403182519577	0.0129204313381	0.762,0.762	0.399,0.155	-0.485
ENSMUSG00000038811	Gngt2	chr11	+	95845031	95845140	95845050	95845140	95837215	95837371	627	11,10	6,5	2,1	9,5	167	149	0.000177568719485	0.00727071918972	0.621,0.641	0.165,0.151	-0.473
ENSMUSG00000020230	Prmt2	chr10	-	76208411	76208673	76208411	76208583	76209337	76209474	1309	3,18	9,10	3,1	15,7	238	149	0.00925108841712	0.0916039147185	0.173,0.53	0.111,0.082	-0.255
ENSMUSG00000006288	Ttc5	chr14	-	50775290	50775450	50775290	50775382	50777261	50777412	71	12,9	60,56	27,18	50,38	216	149	0.000560261386254	0.0151570714317	0.121,0.1	0.271,0.246	0.148
ENSMUSG00000007035	Msh5	chr17	-	35030608	35030758	35030608	35030754	35031147	35031274	2555	10,11	1,0	13,15	2,3	152	149	0.0108289145317	0.101684744124	0.907,1.0	0.864,0.831	-0.106
ENSMUSG00000030231	Plekha5	chr6	+	140579426	140579476	140579429	140579476	140577226	140577338	1071	10,11	122,106	13,21	66,96	151	149	0.00676994246964	0.0740538833322	0.075,0.093	0.163,0.178	0.086
ENSMUSG00000025165	Sectm1a	chr11	-	121068683	121068846	121068683	121068737	121069587	121069896	3138	11,9	0,0	20,19	8,0	257	149	0.000522632143457	0.0146627351359	1.0,1.0	0.592,1.0	-0.204
ENSMUSG00000040734	Ppp1r13l	chr7	+	19368541	19368622	19368545	19368622	19361026	19361316	4185	9,11	1,9	20,26	1,3	152	149	0.0211388724259	0.149302525526	0.898,0.545	0.951,0.895	0.202
ENSMUSG00000008855	Hdac5	chr11	-	102218415	102218781	102218415	102218490	102219144	102219281	3092	9,11	0,0	14,20	0,4	298	149	0.0163660230238	0.130841819953	1.0,1.0	1.0,0.714	-0.143
ENSMUSG00000037876	Jmjd1c	chr10	+	67218037	67218181	67218116	67218181	67215269	67215375	578	11,9	0,1	3,9	0,4	227	149	0.0150830724246	0.125210162867	1.0,0.855	1.0,0.596	-0.129
ENSMUSG00000035632	Cnot3	chr7	+	3653196	3653419	3653199	3653419	3652032	3652128	5150	11,9	114,88	23,16	91,87	151	149	0.00719028515292	0.0769880461103	0.087,0.092	0.2,0.154	0.087

## Sheet: A5SS
GeneID	geneSymbol	chr	strand	longExonStart_0base	longExonEnd	shortES	shortEE	flankingES	flankingEE	ID	IJC_SAMPLE_1	SJC_SAMPLE_1	IJC_SAMPLE_2	SJC_SAMPLE_2	IncFormLen	SkipFormLen	PValue	FDR	IncLevel1_Ctrl	IncLevel2_KO	IncLevelDifference KO-Ctrl (ΔPSI)
ENSMUSG00000068663	Clec16a	chr16	+	10595801	10596033	10595801	10595985	10611002	10611135	1422	2,23	27,10	23,19	4,0	196	149	8.90676870389e-05	0.00191220626865	0.053,0.636	0.814,1.0	0.563
ENSMUSG00000007035	Msh5	chr17	-	35032638	35032869	35032759	35032869	35032340	35032421	1482	11,1	0,6	0,0	7,17	269	149	0.000328128422576	0.00518741206236	1.0,0.085	0.0,0.0	-0.542
ENSMUSG00000066456	Hmgn3	chr9	-	83110992	83111106	83111033	83111106	83109947	83110429	2926	15,6	4,6	0,1	5,5	189	149	7.68448035005e-06	0.000310774682064	0.747,0.441	0.0,0.136	-0.526
ENSMUSG00000097277	2900076A07Rik	chr7	+	81523570	81523723	81523570	81523676	81528786	81528940	1086	11,3	0,0	0,7	8,0	195	149	0.00182461183714	0.0202772934665	1.0,1.0	0.0,1.0	-0.5
ENSMUSG00000090626	Tex9	chr9	-	72479923	72480775	72480596	72480775	72478339	72478422	147	13,10	1,0	23,9	6,12	298	149	3.44997127504e-05	0.00093742188239	0.867,1.0	0.657,0.273	-0.468
ENSMUSG00000046897	Zfp740	chr15	+	102204570	102205086	102204570	102204883	102207770	102207920	2044	57,65	0,17	47,39	25,30	298	149	0.00016570467524	0.00308266535895	1.0,0.657	0.485,0.394	-0.389
ENSMUSG00000055296	Tmem245	chr4	-	56903353	56904049	56903917	56904049	56903211	56903247	331	17,15	2,7	7,3	0,0	298	149	1.94813560367e-05	0.000627371817552	0.81,0.517	1.0,1.0	0.337
ENSMUSG00000024830	Rps6kb2	chr19	-	4158802	4158919	4158828	4158919	4158609	4158717	3162	2,2	21,25	7,14	12,14	174	149	1.06162229487e-05	0.000392514292398	0.075,0.064	0.333,0.461	0.328
ENSMUSG00000027297	Ltk	chr2	-	119753113	119753491	119753426	119753491	119752925	119753023	84	7,10	3,2	12,16	0,1	298	149	0.00100661800939	0.0122413197086	0.538,0.714	1.0,0.889	0.319
ENSMUSG00000022641	Bbx	chr16	-	50432110	50432389	50432241	50432389	50428909	50428981	2069	13,0	4,7	0,0	5,9	279	149	0.00133400111968	0.0156745131562	0.634,0.0	0.0,0.0	-0.317
ENSMUSG00000035762	Tmem161b	chr13	+	84283984	84284185	84283984	84284125	84286684	84286798	190	13,20	41,39	38,17	21,12	208	149	7.62703155233e-06	0.000310774682064	0.185,0.269	0.565,0.504	0.307
ENSMUSG00000029001	Fbxo44	chr4	-	148156579	148156706	148156608	148156706	148156394	148156490	1302	15,9	0,0	7,1	8,0	177	149	0.000378336357964	0.00572110370869	1.0,1.0	0.424,1.0	-0.288
ENSMUSG00000000732	Icosl	chr10	+	78071160	78072091	78071160	78071279	78073706	78074000	1894	14,46	9,0	32,29	0,0	298	149	0.00100057580693	0.0122413197086	0.437,1.0	1.0,1.0	0.281
ENSMUSG00000001909	Trmt1	chr8	+	84689256	84689376	84689256	84689349	84689707	84689908	949	0,1	22,27	6,14	39,13	175	149	1.08342070357e-05	0.000392514292398	0.0,0.031	0.116,0.478	0.281
ENSMUSG00000049658	Bdp1	chr13	-	100049635	100050029	100049859	100050029	100046725	100046839	277	46,55	3,3	26,28	13,5	298	149	0.000854818477573	0.0111551637456	0.885,0.902	0.5,0.737	-0.275
ENSMUSG00000029673	Auts2	chr5	-	131472237	131472479	131472258	131472479	131470413	131470458	188	11,20	15,13	7,9	28,24	169	149	0.00262028375237	0.0263391528634	0.393,0.576	0.181,0.248	-0.27
ENSMUSG00000030815	Phkg2	chr7	+	127577534	127577688	127577534	127577646	127579666	127579732	2156	18,24	0,0	16,19	6,4	190	149	4.86050296733e-06	0.000222431964742	1.0,1.0	0.677,0.788	-0.267
ENSMUSG00000096768	Gm47283	chrY	+	90793295	90793680	90793295	90793417	90816348	90816464	1580	172,155	65,51	319,520	225,892	298	149	5.41618724703e-06	0.000241506400579	0.57,0.603	0.415,0.226	-0.266
ENSMUSG00000054770	Kctd18	chr1	-	57965328	57965540	57965350	57965540	57963067	57963261	34	11,11	3,4	17,4	0,0	170	149	8.63418815642e-05	0.0018768566505	0.763,0.707	1.0,1.0	0.265
ENSMUSG00000034211	Mrps17	chr5	+	129715683	129715941	129715683	129715910	129716726	129716866	2778	11,8	48,38	28,32	42,29	179	149	2.8511607425e-05	0.000852345255395	0.16,0.149	0.357,0.479	0.263
ENSMUSG00000035172	Plekhh3	chr11	-	101165050	101165187	101165059	101165187	101164658	101164791	2498	18,15	39,56	20,36	28,21	157	149	0.00196674650412	0.0213760760667	0.305,0.203	0.404,0.619	0.258
ENSMUSG00000038174	Fam126b	chr1	-	58565767	58565954	58565856	58565954	58557976	58558057	0	0,0	15,17	4,1	3,11	237	149	0.00361091224898	0.0337600881773	0.0,0.0	0.456,0.054	0.255
ENSMUSG00000022983	Scaf4	chr16	-	90249626	90249712	90249638	90249712	90248512	90248703	2250	58,50	38,30	24,16	33,38	160	149	0.000269794132822	0.00451126920171	0.587,0.608	0.404,0.282	-0.254
ENSMUSG00000041215	Yeats2	chr16	+	20156886	20157132	20156886	20157123	20159136	20159252	1540	28,23	6,8	32,17	20,20	157	149	0.00435338239978	0.0388232409909	0.816,0.732	0.603,0.447	-0.249
ENSMUSG00000020910	Adprm	chr11	-	67041392	67042107	67041480	67042107	67040218	67040335	2153	3,2	17,33	19,8	21,14	236	149	8.03848328701e-06	0.000313817966071	0.1,0.037	0.364,0.265	0.246
ENSMUSG00000040669	Phc1	chr6	-	122334965	122335083	122334972	122335083	122334069	122334150	564	3,2	5,15	0,0	23,8	155	149	0.00161884255273	0.0185208368368	0.366,0.114	0.0,0.0	-0.24
ENSMUSG00000026349	Ccnt2	chr1	+	127797840	127798196	127797840	127797886	127799389	127799553	1188	58,51	21,38	56,56	11,10	298	149	0.00220014063353	0.0233295400104	0.58,0.402	0.718,0.737	0.237
ENSMUSG00000036825	Ssx2ip	chr3	+	146404641	146404935	146404641	146404784	146417606	146417790	86	102,104	33,35	66,124	5,16	298	149	4.48254766093e-05	0.00116345528095	0.607,0.598	0.868,0.795	0.229
ENSMUSG00000035696	Rnf38	chr4	-	44158902	44159052	44158989	44159052	44152359	44152553	3258	20,13	3,3	12,16	0,0	235	149	0.000371337249339	0.00566452172457	0.809,0.733	1.0,1.0	0.229
ENSMUSG00000024293	Esco1	chr18	-	10593745	10595875	10595675	10595875	10588438	10588550	2333	32,47	6,8	46,35	2,0	298	149	0.000152769767401	0.00291984694554	0.727,0.746	0.92,1.0	0.224
ENSMUSG00000039205	Ciz1	chr2	+	32370863	32371113	32370863	32371101	32371248	32371408	1588	12,8	32,33	24,19	25,25	160	149	0.00177757593138	0.0199432551269	0.259,0.184	0.472,0.414	0.221
ENSMUSG00000079487	Med12	chrX	+	101293424	101293630	101293424	101293621	101293792	101293870	3030	30,41	19,25	37,14	46,26	157	149	0.00356211602411	0.0334838906266	0.6,0.609	0.433,0.338	-0.219
ENSMUSG00000074358	Ccdc61	chr7	-	18893766	18893849	18893778	18893849	18893184	18893348	1291	50,91	23,17	26,50	17,49	160	149	0.000888120378574	0.0113561863113	0.669,0.833	0.588,0.487	-0.214
ENSMUSG00000030815	Phkg2	chr7	+	127577534	127577710	127577534	127577646	127579666	127579732	2157	20,31	0,0	29,23	6,4	212	149	1.17176710721e-05	0.000407540599888	1.0,1.0	0.773,0.802	-0.212
ENSMUSG00000028797	Tmem234	chr4	+	129600982	129601243	129600982	129601134	129607086	129607179	1416	160,159	20,32	51,95	30,30	257	149	0.00075668776989	0.0102006204019	0.823,0.742	0.496,0.647	-0.211
ENSMUSG00000037280	Galnt6	chr15	-	100729302	100729376	100729306	100729376	100720014	100720235	1620	37,40	16,12	44,46	2,4	152	149	3.03595418513e-05	0.000852345255395	0.694,0.766	0.956,0.919	0.208
ENSMUSG00000030733	Sh2b1	chr7	-	126468419	126468641	126468472	126468641	126467949	126468049	2240	43,36	74,67	88,74	55,68	201	149	0.000106554501865	0.00217997974992	0.301,0.285	0.543,0.447	0.202
ENSMUSG00000026409	Pfkfb2	chr1	-	130714455	130714575	130714465	130714575	130708075	130708201	1238	0,3	27,54	14,6	36,25	158	149	8.12064892075e-06	0.000313817966071	0.0,0.05	0.268,0.185	0.202
ENSMUSG00000042520	Ubap2l	chr3	-	90031295	90031370	90031310	90031370	90028324	90028377	2116	20,31	32,56	17,7	68,51	163	149	0.000262656239187	0.00447803137202	0.364,0.336	0.186,0.111	-0.201
ENSMUSG00000033228	Scaf11	chr15	-	96415728	96415947	96415776	96415947	96415031	96415151	587	92,114	62,58	70,40	88,51	196	149	0.000102950600333	0.00213132254737	0.53,0.599	0.377,0.374	-0.189
ENSMUSG00000030534	Vps33b	chr7	+	80279971	80280033	80279971	80280017	80282484	80282579	3110	4,0	41,18	13,7	31,29	164	149	0.000568935399078	0.00804372893493	0.081,0.0	0.276,0.18	0.188
ENSMUSG00000021693	Kif2a	chr13	-	106987952	106988075	106988009	106988075	106987268	106987369	1799	80,68	39,36	47,34	46,41	205	149	0.00097673868587	0.0121767905677	0.599,0.579	0.426,0.376	-0.188
ENSMUSG00000029478	Ncor2	chr5	-	125028611	125028798	125028620	125028798	125026801	125027217	911	25,25	27,42	13,14	53,37	157	149	0.00431548176526	0.0387478386588	0.468,0.361	0.189,0.264	-0.188
ENSMUSG00000024369	Nelfe	chr17	+	34850407	34850674	34850407	34850462	34850910	34850993	1050	27,38	22,24	11,17	20,27	298	149	0.00496904776549	0.0433243780125	0.38,0.442	0.216,0.239	-0.184
ENSMUSG00000043923	Ccdc84	chr9	-	44413442	44413533	44413470	44413533	44413136	44413201	2850	25,24	5,4	42,26	0,0	176	149	2.95602606376e-05	0.000852345255395	0.809,0.836	1.0,1.0	0.177
ENSMUSG00000029439	Sfswap	chr5	+	129543213	129543379	129543213	129543295	129549453	129549684	1454	86,95	12,27	133,100	13,0	232	149	0.000152792450859	0.00291984694554	0.822,0.693	0.868,1.0	0.176
ENSMUSG00000014763	Fam120b	chr17	+	15401744	15404397	15401744	15403129	15405754	15405935	677	26,44	44,59	60,34	42,22	298	149	0.00135779262012	0.0158469890362	0.228,0.272	0.417,0.436	0.176
ENSMUSG00000041130	Zfp598	chr17	+	24678595	24678713	24678595	24678704	24679036	24679224	3013	91,74	34,37	71,52	50,56	157	149	0.00288096038426	0.0284658528877	0.718,0.655	0.574,0.468	-0.165
ENSMUSG00000040599	Mis12	chr11	+	71019610	71020189	71019610	71019723	71024549	71024711	72	55,76	1,1	31,58	5,5	298	149	0.000478004374651	0.00698529081948	0.965,0.974	0.756,0.853	-0.165
ENSMUSG00000024012	Mtch1	chr17	-	29336166	29336311	29336217	29336311	29333957	29334005	260	266,295	284,333	378,433	271,194	199	149	8.6014183489e-05	0.0018768566505	0.412,0.399	0.511,0.626	0.163
ENSMUSG00000056962	Jmjd6	chr11	-	116840409	116840545	116840447	116840545	116839837	116839926	1909	29,31	7,6	44,44	0,4	186	149	0.00194480367019	0.0212705256759	0.768,0.805	1.0,0.898	0.163
ENSMUSG00000038520	Tbc1d17	chr7	-	44842185	44842300	44842202	44842300	44841982	44842099	937	4,4	68,65	19,11	54,43	165	149	1.31637781596e-05	0.000442259942558	0.05,0.053	0.241,0.188	0.163
ENSMUSG00000042642	Flad1	chr3	-	89411783	89411870	89411817	89411870	89411157	89411380	1421	27,33	0,0	23,16	0,6	182	149	0.00145825880053	0.0169060803608	1.0,1.0	1.0,0.686	-0.157
ENSMUSG00000044465	Fam160a2	chr7	-	105384945	105385151	105384987	105385151	105383780	105384572	164	101,77	63,79	156,108	68,44	190	149	0.00397065233638	0.0365342032432	0.557,0.433	0.643,0.658	0.156
ENSMUSG00000047284	Neurl4	chr11	+	69907836	69908012	69907836	69908006	69908095	69908227	340	51,59	24,9	60,50	0,9	154	149	0.00308197988334	0.0301099045906	0.673,0.864	1.0,0.843	0.153
ENSMUSG00000000416	Cttnbp2	chr6	-	18433819	18435446	18433982	18435446	18427438	18427642	1641	11,23	0,5	42,5	0,0	298	149	0.00190415423889	0.0209577482369	1.0,0.697	1.0,1.0	0.151
ENSMUSG00000030815	Phkg2	chr7	+	127577534	127578029	127577534	127577688	127579666	127579732	2160	46,82	4,7	95,50	0,0	298	149	1.36465862093e-05	0.00044776251732	0.852,0.854	1.0,1.0	0.147
ENSMUSG00000024097	Srsf7	chr17	-	80204121	80204232	80204130	80204232	80202690	80202744	709	239,239	350,406	524,397	450,358	157	149	2.91787696782e-06	0.000150253995491	0.393,0.358	0.525,0.513	0.144
ENSMUSG00000032567	Aste1	chr9	+	105396544	105397858	105396544	105396705	105401475	105401686	1054	28,31	6,1	25,25	0,1	298	149	0.00215080313403	0.0229462984667	0.7,0.939	1.0,0.926	0.144
ENSMUSG00000022906	Parp9	chr16	+	35943368	35943510	35943368	35943402	35947500	35948354	1882	2,1	27,36	7,4	16,14	256	149	0.000405544590053	0.00607967277674	0.041,0.016	0.203,0.143	0.144
ENSMUSG00000019082	Slc25a22	chr7	-	141432613	141432753	141432662	141432753	141432020	141432139	2780	0,7	40,37	14,4	30,17	197	149	0.00224271700107	0.0236368779689	0.0,0.125	0.261,0.151	0.144
ENSMUSG00000030980	Knop1	chr7	-	118852402	118853340	118852888	118853340	118850620	118850689	1429	114,112	4,6	68,86	13,9	298	149	0.00234912774934	0.0244953325769	0.934,0.903	0.723,0.827	-0.144
ENSMUSG00000059890	Ube4a	chr9	-	44965472	44965549	44965484	44965549	44963336	44963432	476	11,2	22,20	1,2	34,19	160	149	0.00421244183558	0.0381533143337	0.318,0.085	0.027,0.089	-0.144
ENSMUSG00000020697	Lig3	chr11	+	82781192	82781276	82781192	82781272	82783345	82783899	2523	37,14	10,6	10,34	3,0	152	149	0.00533925136876	0.0457387100013	0.784,0.696	0.766,1.0	0.143
ENSMUSG00000035165	Kcne3	chr7	+	100182681	100183074	100182681	100182823	100184137	100184865	2041	90,99	73,96	114,148	71,58	298	149	0.00474233553078	0.0416511186264	0.381,0.34	0.445,0.561	0.142
ENSMUSG00000058594	Fbh1	chr2	-	11769749	11769931	11769775	11769931	11767121	11767711	1357	19,19	69,116	23,17	53,31	174	149	0.0031981352232	0.0308975397397	0.191,0.123	0.271,0.32	0.138
ENSMUSG00000038671	Arfrp1	chr2	-	181361000	181361472	181361390	181361472	181359638	181359739	425	103,208	18,11	134,128	36,25	298	149	0.00403177641618	0.036901364146	0.741,0.904	0.65,0.719	-0.138
ENSMUSG00000030435	U2af2	chr7	+	5075140	5075239	5075140	5075227	5075467	5075716	698	123,118	348,439	157,191	325,258	160	149	4.71143750848e-05	0.00117045568961	0.248,0.2	0.31,0.408	0.135
ENSMUSG00000022106	Rcbtb2	chr14	+	73154314	73154410	73154314	73154408	73154830	73154894	1933	1,5	23,13	0,1	17,20	150	149	0.00498267717223	0.0433243780125	0.041,0.276	0.0,0.047	-0.135
ENSMUSG00000027469	Tpx2	chr2	+	152854920	152855015	152854920	152855002	152867183	152867357	730	25,30	65,68	10,10	59,53	161	149	0.00328085598712	0.031521594263	0.263,0.29	0.136,0.149	-0.134
ENSMUSG00000052609	Plekhg3	chr12	+	76572394	76572745	76572394	76572658	76573246	76573360	2918	1,1	33,26	4,21	27,47	235	149	1.11455993794e-05	0.000395555047363	0.019,0.024	0.086,0.221	0.132
ENSMUSG00000025885	Myo5b	chr18	+	74714825	74714974	74714825	74714959	74715958	74716078	374	19,20	93,73	4,5	93,77	163	149	1.32245641248e-05	0.000442259942558	0.157,0.2	0.038,0.056	-0.132
ENSMUSG00000037971	1110032A03Rik	chr9	-	50764695	50764926	50764764	50764926	50764223	50764290	2991	46,72	6,7	48,52	0,1	217	149	7.57178213038e-05	0.00173254330589	0.84,0.876	1.0,0.973	0.128
ENSMUSG00000051517	Arhgef39	chr4	-	43497880	43498029	43497958	43498029	43497581	43497710	2346	16,12	79,89	31,22	74,46	226	149	0.000322942420015	0.00518741206236	0.118,0.082	0.216,0.24	0.128
ENSMUSG00000037376	Trmt6	chr2	-	132810086	132810289	132810205	132810289	132809828	132809953	656	7,3	43,53	23,11	42,39	267	149	0.000166630559943	0.00308266535895	0.083,0.031	0.234,0.136	0.128
ENSMUSG00000030815	Phkg2	chr7	+	127577534	127577710	127577534	127577646	127577974	127578029	2155	38,65	1,0	44,37	7,3	212	149	0.000114446163506	0.00228760779698	0.964,1.0	0.815,0.897	-0.126
ENSMUSG00000027405	Nop56	chr2	+	130277031	130277314	130277031	130277132	130277475	130277624	2585	234,290	287,332	379,306	249,219	298	149	2.79780146138e-05	0.000852345255395	0.29,0.304	0.432,0.411	0.124
ENSMUSG00000052752	Traf7	chr17	-	24519113	24519246	24519130	24519246	24518741	24518799	2504	28,16	194,151	28,41	71,161	165	149	0.000214505682028	0.00384562248502	0.115,0.087	0.263,0.187	0.124
ENSMUSG00000041130	Zfp598	chr17	+	24677834	24678713	24677834	24678052	24679036	24679224	3012	130,96	0,15	139,102	0,0	298	149	3.03883874839e-05	0.000852345255395	1.0,0.762	1.0,1.0	0.119
ENSMUSG00000042198	Chchd7	chr4	+	3938913	3939131	3938913	3938962	3939423	3939526	1025	67,85	8,2	53,58	0,0	298	149	0.000183113120434	0.00335193385721	0.807,0.955	1.0,1.0	0.119
ENSMUSG00000054662	Ano9	chr7	-	141103061	141103234	141103086	141103234	141102424	141102526	2612	36,35	197,247	58,56	189,131	173	149	2.95604326859e-05	0.000852345255395	0.136,0.109	0.209,0.269	0.116
ENSMUSG00000068329	Htra2	chr6	-	83053000	83053070	83053037	83053070	83052697	83052803	882	3,3	94,76	12,8	48,48	185	149	3.92404085002e-05	0.00104983185203	0.025,0.031	0.168,0.118	0.115
ENSMUSG00000030815	Phkg2	chr7	+	127577534	127578029	127577534	127577646	127579666	127579732	2158	53,94	0,0	102,60	6,4	298	149	0.000143513096937	0.00280414916375	1.0,1.0	0.895,0.882	-0.111
ENSMUSG00000030733	Sh2b1	chr7	-	126468419	126468641	126468472	126468641	126466998	126467773	2239	19,16	0,0	61,43	3,6	201	149	0.000993520194043	0.0122413197086	1.0,1.0	0.938,0.842	-0.11
ENSMUSG00000070003	Ssbp4	chr8	-	70602400	70602462	70602434	70602462	70602231	70602316	3080	287,278	27,25	189,188	34,47	182	149	6.00532719678e-05	0.00141125189124	0.897,0.901	0.82,0.766	-0.106
ENSMUSG00000060657	Marf1	chr16	-	14152025	14152712	14152562	14152712	14151141	14151316	3168	64,56	3,4	90,63	0,0	298	149	0.000870885531338	0.0112182958444	0.914,0.875	1.0,1.0	0.105
ENSMUSG00000032091	Tmprss4	chr9	-	45185814	45185928	45185878	45185928	45184240	45184393	2293	277,316	25,16	305,209	41,43	212	149	6.19899537878e-05	0.00143734039516	0.886,0.933	0.839,0.774	-0.103
ENSMUSG00000040345	Arhgap9	chr10	+	127326552	127327014	127326552	127326651	127327094	127327205	9	43,46	0,0	49,50	6,0	298	149	0.00333288382591	0.0318455218311	1.0,1.0	0.803,1.0	-0.099
ENSMUSG00000027751	Supt20	chr3	+	54693102	54693413	54693102	54693208	54695122	54696320	460	4,0	58,60	20,8	50,64	298	149	6.17497448463e-06	0.000268457015719	0.033,0.0	0.167,0.059	0.097
ENSMUSG00000061028	Clasrp	chr7	-	19591089	19591238	19591105	19591238	19590238	19590335	628	66,78	13,8	129,163	6,6	164	149	0.000896935829447	0.0113851927548	0.822,0.899	0.951,0.961	0.095
ENSMUSG00000022089	Bin3	chr14	+	70123840	70124042	70123840	70123881	70124182	70124244	3262	8,0	81,75	6,18	45,46	298	149	5.68631912222e-05	0.00135459026761	0.047,0.0	0.063,0.164	0.09
ENSMUSG00000021576	Pdcd6	chr13	-	74309683	74309842	74309689	74309842	74305540	74305650	3240	370,388	157,128	453,391	104,88	154	149	0.00053633944188	0.00770821726801	0.695,0.746	0.808,0.811	0.089
ENSMUSG00000018501	Ncor1	chr11	-	62354370	62354472	62354382	62354472	62353233	62353334	2712	116,126	17,18	102,75	5,3	160	149	0.000859569834334	0.0111551637456	0.864,0.867	0.95,0.959	0.089
ENSMUSG00000053332	Gas5	chr1	+	161036819	161037164	161036819	161036852	161037287	161037315	1520	986,1081	779,917	873,714	990,932	298	149	0.00035648041653	0.00548601278182	0.388,0.371	0.306,0.277	-0.088
ENSMUSG00000066894	Vsig10	chr5	+	117334767	117335067	117334767	117335042	117338206	117338461	2716	47,54	4,7	52,40	1,1	173	149	0.00282602118192	0.0280825762021	0.91,0.869	0.978,0.972	0.086
ENSMUSG00000039069	Mtg2	chr2	+	180082085	180082760	180082085	180082233	180083344	180083460	1283	9,4	23,24	4,1	33,42	298	149	0.00453180346167	0.0402081949992	0.164,0.077	0.057,0.012	-0.086
ENSMUSG00000042350	Arel1	chr12	-	84941730	84941957	84941760	84941957	84940160	84940397	1865	35,20	6,0	32,21	0,0	178	149	0.00303322375709	0.029800994992	0.83,1.0	1.0,1.0	0.085
ENSMUSG00000024845	Tmem134	chr19	+	4127056	4127132	4127056	4127121	4127549	4127639	207	45,48	190,187	21,19	148,184	159	149	0.000980305163584	0.0121767905677	0.182,0.194	0.117,0.088	-0.085
ENSMUSG00000027881	Prpf38b	chr3	-	108908325	108908404	108908335	108908404	108907931	108908083	2878	20,19	94,126	10,9	140,132	158	149	0.00154371141473	0.0177782394054	0.167,0.124	0.063,0.06	-0.084
ENSMUSG00000003062	Stard3nl	chr13	-	19370249	19370533	19370479	19370533	19367743	19367839	1461	171,167	1,1	165,123	10,5	298	149	5.26384587767e-05	0.00128927154666	0.988,0.988	0.892,0.925	-0.079
ENSMUSG00000024097	Srsf7	chr17	-	80204130	80204232	80204154	80204232	80202690	80202744	711	455,552	63,67	643,493	143,110	172	149	0.000326062902118	0.00518741206236	0.862,0.877	0.796,0.795	-0.074
ENSMUSG00000039599	Fam149b	chr14	+	20352703	20352839	20352703	20352837	20356354	20356497	581	53,59	5,5	54,50	0,1	150	149	0.00121085762266	0.0143243633048	0.913,0.921	1.0,0.98	0.073
ENSMUSG00000013155	Enkd1	chr8	-	105704350	105704760	105704634	105704760	105704112	105704249	1257	52,52	0,1	88,62	6,2	298	149	0.00471720923854	0.0416407455118	1.0,0.963	0.88,0.939	-0.072
ENSMUSG00000019951	Uhrf1bp1l	chr10	+	89809627	89809778	89809627	89809763	89811486	89811740	480	48,46	0,0	46,55	7,0	163	149	0.00585940865916	0.0497049349184	1.0,1.0	0.857,1.0	-0.072
ENSMUSG00000038954	Supt3	chr17	+	45041215	45041386	45041215	45041306	45048281	45048392	85	78,83	4,4	69,68	0,0	228	149	0.00238901548442	0.0247291543298	0.927,0.931	1.0,1.0	0.071
ENSMUSG00000037369	Kdm6a	chrX	+	18277375	18277563	18277375	18277546	18278625	18279936	1619	2,5	32,36	0,1	58,40	165	149	0.00347165776897	0.0328109394578	0.053,0.111	0.0,0.022	-0.071
ENSMUSG00000011257	Pabpc4	chr4	+	123295201	123295321	123295201	123295273	123295749	123295836	680	312,383	39,43	470,350	31,16	196	149	0.000505347166611	0.00732332268947	0.859,0.871	0.92,0.943	0.067
ENSMUSG00000026798	Coq4	chr2	+	29790456	29790559	29790456	29790530	29795380	29795510	920	54,63	8,0	98,79	0,1	177	149	0.00241674030121	0.0248681146971	0.85,1.0	1.0,0.985	0.067
ENSMUSG00000004846	Plod3	chr5	+	136988571	136988735	136988571	136988701	136988882	136988995	1408	125,188	0,3	138,96	10,6	182	149	9.05023420184e-05	0.00191931186305	1.0,0.981	0.919,0.929	-0.066
ENSMUSG00000003421	Nosip	chr7	+	45074605	45074687	45074605	45074681	45076068	45076228	325	105,107	2,0	102,102	11,5	154	149	0.000111300597889	0.00225060162476	0.981,1.0	0.9,0.952	-0.065
ENSMUSG00000019854	Reps1	chr10	+	18093778	18093903	18093778	18093840	18094409	18094572	91	89,77	5,3	107,105	0,0	211	149	0.00235234073625	0.0244953325769	0.926,0.948	1.0,1.0	0.063
ENSMUSG00000032357	Tinag	chr9	-	76996887	76997016	76996892	76997016	76962208	76962254	2462	0,1	49,50	9,1	69,30	153	149	0.000728461428169	0.00997475924083	0.0,0.019	0.113,0.031	0.063
ENSMUSG00000034175	Rhbdd3	chr11	+	5105180	5105347	5105180	5105313	5105432	5105717	1503	68,78	0,9	102,81	0,0	182	149	0.000960697499546	0.0121061808095	1.0,0.876	1.0,1.0	0.062
ENSMUSG00000039176	Polg	chr7	-	79459436	79459585	79459512	79459585	79459173	79459300	2441	91,74	0,0	129,123	4,7	224	149	0.00114299420575	0.0137080477503	1.0,1.0	0.955,0.921	-0.062
ENSMUSG00000006676	Usp19	chr9	+	108494626	108494698	108494626	108494687	108494811	108494927	3033	102,109	7,9	133,106	0,3	159	149	0.000261712012199	0.00447803137202	0.932,0.919	1.0,0.971	0.06
ENSMUSG00000030611	Mrps11	chr7	+	78783572	78783686	78783572	78783680	78788674	78788773	998	0,9	84,64	0,0	95,119	154	149	0.00255708629678	0.0260045208778	0.0,0.12	0.0,0.0	-0.06
ENSMUSG00000035443	Thyn1	chr9	+	27003596	27003778	27003596	27003764	27005145	27005214	2793	257,259	11,14	267,192	34,19	162	149	0.000768776356253	0.010283862181	0.956,0.944	0.878,0.903	-0.059
ENSMUSG00000038838	Vars2	chr17	-	35657923	35658338	35658131	35658338	35657206	35657318	231	3,6	127,122	25,10	124,79	298	149	7.27738152162e-06	0.000308667474783	0.012,0.024	0.092,0.06	0.058
ENSMUSG00000031154	Otud5	chrX	+	7867666	7867838	7867666	7867823	7867922	7868071	3163	3,3	80,98	13,8	128,73	163	149	0.00526287993929	0.0453076644278	0.033,0.027	0.085,0.091	0.058
ENSMUSG00000113949	Scamp4	chr10	+	80609329	80609458	80609329	80609424	80609640	80609797	1740	302,251	8,6	150,229	13,16	182	149	0.000738600648444	0.0100345822472	0.969,0.972	0.904,0.921	-0.058
ENSMUSG00000022556	Hsf1	chr15	+	76497767	76498048	76497767	76497915	76498153	76498290	1176	106,128	0,0	104,157	4,4	281	149	0.00543862026352	0.0463615717562	1.0,1.0	0.932,0.954	-0.057
ENSMUSG00000036632	Alg5	chr3	+	54738781	54738953	54738781	54738951	54739261	54739308	60	156,261	10,4	199,138	21,14	150	149	0.000351837534932	0.00546290601113	0.939,0.985	0.904,0.907	-0.056
ENSMUSG00000007833	Aldh16a1	chr7	-	45149300	45149766	45149663	45149766	45148613	45148740	2223	17,34	228,202	38,45	177,155	298	149	0.000441650713051	0.00650873381352	0.036,0.078	0.097,0.127	0.055
ENSMUSG00000094724	Rnaset2b	chr17	+	6984138	6985113	6984138	6984191	6988721	6988792	2511	107,87	0,0	321,84	20,0	298	149	4.59802577081e-05	0.00117045568961	1.0,1.0	0.889,1.0	-0.055
ENSMUSG00000070044	Fam149a	chr8	-	45342381	45342514	45342390	45342514	45341155	45341284	2481	1,2	110,123	6,7	111,74	157	149	0.0011817528674	0.0140758098384	0.009,0.015	0.049,0.082	0.054
ENSMUSG00000020290	Xpo1	chr11	+	23267661	23268690	23267661	23267763	23271132	23271205	1579	5,3	147,159	21,11	114,119	298	149	3.85601788544e-06	0.000189903399882	0.017,0.009	0.084,0.044	0.051
ENSMUSG00000038759	Nup205	chr6	+	35214317	35214399	35214317	35214383	35214645	35214810	3268	99,98	2,0	138,105	10,5	164	149	0.000822489717119	0.0109183940311	0.978,1.0	0.926,0.95	-0.051

## Sheet: MXE
GeneID	geneSymbol	chr	strand	1stExonStart_0base	1stExonEnd	2ndExonStart_0base	2ndExonEnd	upstreamES	upstreamEE	downstreamES	downstreamEE	ID	IJC_SAMPLE_1	SJC_SAMPLE_1	IJC_SAMPLE_2	SJC_SAMPLE_2	IncFormLen	SkipFormLen	PValue	FDR	IncLevel1_Ctrl	IncLevel2_KO	IncLevelDifference KO-Ctrl (ΔPSI)
ENSMUSG00000022607	Ptk2	chr15	-	73365040	73365195	73391758	73391880	73343132	73343359	73392343	73392447	725	21,10	9,24	0,1	4,16	270	298	5.99007211766e-06	0.000898050042871	0.72,0.315	0.0,0.065	-0.485
ENSMUSG00000040543	Pitpnm3	chr11	-	72065465	72065636	72067105	72067278	72064062	72064257	72070302	72070487	1489	10,8	3,2	8,3	18,5	298	298	0.000169331489477	0.00891965062137	0.769,0.8	0.308,0.375	-0.443
ENSMUSG00000032289	Thsd4	chr9	-	60394098	60394546	60428163	60428525	60375952	60376055	60482422	60482495	813	16,18	3,7	13,3	12,15	298	298	0.00136251851413	0.0388039503094	0.842,0.72	0.52,0.167	-0.437
ENSMUSG00000038187	Btbd10	chr7	-	113351780	113351938	113364904	113364969	113335321	113335518	113368871	113368958	1782	16,4	5,23	2,0	13,15	213	298	0.00132684024341	0.0388039503094	0.817,0.196	0.177,0.0	-0.418
ENSMUSG00000031626	Sorbs2	chr8	+	45782801	45782960	45785268	45785325	45775588	45775703	45789975	45790025	2272	4,6	13,18	50,47	33,17	298	205	4.47077865351e-06	0.000792140690517	0.175,0.187	0.51,0.655	0.402
ENSMUSG00000017718	Afmid	chr11	+	117832527	117832576	117834766	117834852	117832103	117832449	117834945	117835018	1461	11,11	16,12	0,4	21,17	197	234	0.000120904595409	0.00693067813095	0.45,0.521	0.0,0.218	-0.377
ENSMUSG00000043987	Cep164	chr9	-	45781951	45782248	45784882	45785029	45779689	45779836	45785777	45785921	935	4,10	14,12	0,0	19,13	295	298	6.42950837015e-07	0.000156638897668	0.224,0.457	0.0,0.0	-0.341
ENSMUSG00000032405	Pias1	chr9	-	62902758	62902832	62912749	62912855	62895830	62895991	62919350	62919485	234	19,16	22,20	25,22	7,6	254	222	6.58406482904e-05	0.00442494563855	0.43,0.411	0.757,0.762	0.339
ENSMUSG00000020696	Rffl	chr11	-	82834080	82834279	82845751	82845895	82818415	82818603	82871007	82871210	905	17,11	14,13	21,13	5,2	292	298	0.000497580591689	0.0206337143234	0.553,0.463	0.811,0.869	0.332
ENSMUSG00000027634	Ndrg3	chr2	-	156958466	156958502	156970036	156970138	156950033	156950139	156991998	156992035	929	3,9	37,28	14,14	13,14	250	184	3.17665119486e-05	0.00281422417217	0.056,0.191	0.442,0.424	0.309
ENSMUSG00000097571	Jpx	chrX	+	103496437	103496530	103524866	103524996	103493563	103493700	103529644	103530710	2008	9,15	4,11	10,16	0,1	241	278	5.14465683077e-06	0.000835578013598	0.722,0.611	1.0,0.949	0.308
ENSMUSG00000047517	Dmbt1	chr7	+	131061331	131061358	131069732	131069759	131058002	131058326	131071186	131071219	1659	149,144	32,243	116,46	4,9	175	175	0.000483110519399	0.0204691826589	0.823,0.372	0.967,0.836	0.304
ENSMUSG00000028431	Elp1	chr4	-	56775016	56775090	56775424	56775540	56774687	56774766	56776689	56776795	1035	34,36	9,5	26,17	17,15	264	222	0.000400373249317	0.0181471503004	0.761,0.858	0.563,0.488	-0.284
ENSMUSG00000030505	Prmt3	chr7	+	49798305	49798427	49806526	49806626	49791972	49792038	49818031	49818110	713	56,69	51,43	28,14	49,54	270	248	4.73072036454e-05	0.0036880695962	0.502,0.596	0.344,0.192	-0.281
ENSMUSG00000058388	Phtf1	chr3	+	103987426	103987561	103988614	103988774	103985752	103985909	103991037	103991211	1945	15,23	27,35	20,22	12,10	283	298	0.000598450632181	0.023803679227	0.369,0.409	0.637,0.698	0.278
ENSMUSG00000020954	Strn3	chr12	-	51633578	51633719	51643103	51643214	51629373	51629507	51647993	51648135	372	20,12	11,10	20,15	4,1	259	289	0.00127384295218	0.0388039503094	0.67,0.572	0.848,0.944	0.275
ENSMUSG00000039599	Fam149b	chr14	+	20359754	20359916	20363262	20363450	20358023	20358140	20374329	20374454	436	64,60	20,38	32,32	55,38	298	298	8.88605567579e-05	0.0057729741707	0.762,0.612	0.368,0.457	-0.275
ENSMUSG00000029635	Cdk8	chr5	+	146259504	146259580	146268214	146268325	146231229	146231820	146271594	146271735	2350	23,38	85,94	33,45	40,42	224	259	1.97630047408e-05	0.00202726822315	0.238,0.319	0.488,0.553	0.242
ENSMUSG00000036813	Entpd8	chr2	+	25082927	25083078	25083219	25083379	25082032	25082150	25083497	25083730	1570	32,49	102,94	70,79	65,74	298	298	1.237981008e-05	0.00141930881447	0.239,0.343	0.519,0.516	0.227
ENSMUSG00000038371	Sbf2	chr7	-	110341289	110341364	110347886	110347982	110339889	110340074	110348854	110348995	238	0,2	21,10	12,2	15,9	244	223	0.000429774591113	0.0190370608654	0.0,0.155	0.422,0.169	0.218
ENSMUSG00000022770	Dlg1	chr16	+	31846833	31846937	31847635	31847669	31842769	31842839	31853842	31853884	273	21,28	38,41	33,35	25,20	252	182	0.00130646295444	0.0388039503094	0.285,0.33	0.488,0.558	0.216
ENSMUSG00000014668	Chfr	chr5	+	110136482	110136652	110140116	110140189	110136050	110136194	110140353	110140453	1779	5,1	22,2	0,0	2,8	298	221	0.00142352654779	0.0396350463092	0.144,0.271	0.0,0.0	-0.208
ENSMUSG00000009995	Taz	chrX	+	74288661	74288714	74288928	74289019	74288450	74288513	74289104	74289182	2359	49,59	46,37	46,48	17,13	201	239	0.00124191629027	0.0388039503094	0.559,0.655	0.763,0.814	0.181
ENSMUSG00000042605	Atxn2	chr5	+	121781332	121781542	121783856	121784039	121779417	121779596	121785214	121785412	1792	87,83	64,78	45,40	70,77	298	298	0.000275663705355	0.0134317140434	0.576,0.516	0.391,0.342	-0.179
ENSMUSG00000021224	Numb	chr12	-	83842217	83842358	83855439	83855524	83831921	83831996	83876667	83876812	92	12,11	92,96	22,26	91,52	233	289	0.00114881238314	0.037317255579	0.139,0.124	0.231,0.383	0.175
ENSMUSG00000030447	Cyfip1	chr7	+	55897824	55897972	55898237	55898391	55896667	55896815	55899914	55900071	1559	43,46	181,198	86,86	192,140	296	298	1.09466160528e-05	0.00133343466793	0.193,0.19	0.311,0.382	0.155
ENSMUSG00000073643	Wdfy1	chr1	-	79717202	79717315	79724644	79724757	79714873	79715000	79726565	79726716	740	0,0	22,49	2,7	20,25	261	261	2.58591458786e-05	0.00251997376587	0.0,0.0	0.091,0.219	0.155
ENSMUSG00000073643	Wdfy1	chr1	-	79722213	79722268	79729655	79729710	79718973	79719274	79733799	79733873	743	15,27	0,0	11,17	1,5	203	203	0.000482652724304	0.0204691826589	1.0,1.0	0.917,0.773	-0.155
ENSMUSG00000052406	Rexo4	chr2	-	26956288	26956363	26958478	26958567	26955494	26955569	26960223	26960417	1036	57,66	51,57	63,47	111,73	237	223	0.00155913008376	0.042204785184	0.513,0.521	0.348,0.377	-0.155
ENSMUSG00000068587	Mgam	chr6	+	40642978	40643102	40644819	40644947	40628830	40628995	40652599	40652717	1575	49,61	204,277	74,59	155,106	272	276	7.89423324921e-06	0.00102572404018	0.196,0.183	0.326,0.361	0.154
ENSMUSG00000039599	Fam149b	chr14	+	20356354	20356497	20358023	20358140	20352703	20352839	20363262	20363450	435	53,57	3,2	56,47	15,9	291	265	0.000108192562036	0.00680217107768	0.941,0.963	0.773,0.826	-0.152
ENSMUSG00000004865	Srpk1	chr17	-	28600242	28600456	28600868	28600894	28599470	28599869	28602687	28602853	2322	43,65	74,96	63,67	51,59	174	298	0.00203174586421	0.0501249707512	0.499,0.537	0.679,0.66	0.151
ENSMUSG00000038671	Arfrp1	chr2	-	181359638	181359739	181361000	181361071	181357689	181359561	181361390	181361472	298	51,73	114,124	36,33	154,120	219	249	0.000256126762377	0.012799770766	0.337,0.401	0.21,0.238	-0.145
ENSMUSG00000043962	Thrap3	chr4	-	126179911	126180814	126186434	126186588	126177861	126178557	126202569	126202589	642	71,75	198,239	78,102	128,158	298	298	0.000160869822459	0.00870931344368	0.264,0.239	0.379,0.392	0.134
ENSMUSG00000024644	Cndp2	chr18	-	84678707	84678870	84680934	84681078	84677318	84677407	84681837	84681927	29	167,173	180,189	194,174	101,132	292	298	0.00100567710077	0.0338109843432	0.486,0.483	0.662,0.574	0.134
ENSMUSG00000036813	Entpd8	chr2	+	25082032	25082150	25082927	25083078	25081805	25081947	25083219	25083379	1569	174,148	78,91	192,177	53,53	266	298	0.000641077324983	0.0248082731786	0.714,0.646	0.802,0.789	0.116
ENSMUSG00000022607	Ptk2	chr15	-	73360025	73360337	73365040	73365195	73343132	73343359	73394647	73394744	724	21,52	3,6	16,20	0,0	298	298	0.000762382870981	0.0285746964527	0.875,0.897	1.0,1.0	0.114
ENSMUSG00000029767	Calu	chr6	+	29361293	29361487	29361559	29361753	29356470	29356697	29366039	29366206	107	77,115	326,359	106,116	241,214	298	298	0.000232380844016	0.0119186911839	0.191,0.243	0.305,0.352	0.112
ENSMUSG00000040774	Cept1	chr3	-	106512802	106512870	106531136	106531278	106505720	106505852	106533354	106533502	1430	151,170	20,22	141,82	7,1	290	216	0.000120283041092	0.00693067813095	0.849,0.852	0.938,0.984	0.11
ENSMUSG00000033335	Dnm2	chr9	+	21478898	21479037	21480406	21480545	21478280	21478348	21481332	21481419	1547	302,250	88,83	236,164	108,101	287	287	0.000911424470027	0.0317208266443	0.774,0.751	0.686,0.619	-0.11
ENSMUSG00000031392	Irak1	chrX	-	74018129	74018366	74019899	74019965	74017129	74017430	74020327	74020535	1015	51,46	0,18	42,33	0,0	214	298	4.18281197744e-05	0.00339679189335	1.0,0.781	1.0,1.0	0.109
ENSMUSG00000037058	Paip2	chr18	+	35610870	35611034	35613322	35613502	35598640	35598759	35616198	35617185	1336	222,278	313,345	159,166	379,305	298	298	0.000546887140447	0.0222058965986	0.415,0.446	0.296,0.352	-0.107
ENSMUSG00000039087	Rreb1	chr13	+	37929557	37932489	37941542	37941704	37928122	37928312	37946856	37947663	1741	94,114	26,27	95,106	10,12	298	298	0.00184239278894	0.0465347606862	0.783,0.809	0.905,0.898	0.105
ENSMUSG00000030704	Rab6a	chr7	+	100629665	100629771	100629837	100629943	100628403	100628457	100631741	100631853	2101	78,91	294,333	43,30	293,319	254	254	3.74532470004e-06	0.000729963784038	0.21,0.215	0.128,0.086	-0.105
ENSMUSG00000001247	Lsr	chr7	-	30962097	30962244	30965968	30966088	30959152	30959314	30971867	30972212	2013	634,705	359,420	489,492	472,403	268	295	0.000343006264142	0.0163053465564	0.66,0.649	0.533,0.573	-0.102
ENSMUSG00000036026	Tmem63b	chr17	-	45661756	45661924	45662862	45662968	45661453	45661569	45663506	45663669	714	148,146	284,290	132,95	404,295	254	298	0.00158274959512	0.0422572460396	0.379,0.371	0.277,0.274	-0.099
ENSMUSG00000044860	Gm1123	chr9	-	99014032	99014237	99018383	99018588	99010960	99011130	99023242	99023412	1044	410,522	476,561	290,287	526,437	298	298	0.00100617603484	0.0338109843432	0.463,0.482	0.355,0.396	-0.097
ENSMUSG00000032212	Sltm	chr9	+	70584752	70584877	70585923	70586088	70581300	70581464	70586634	70586949	2307	6,10	195,249	34,21	266,229	273	298	5.19475361597e-05	0.0037498425176	0.032,0.042	0.122,0.091	0.069
ENSMUSG00000047517	Dmbt1	chr7	+	131072850	131072883	131081179	131081212	131063393	131063426	131082486	131082810	1668	46,34	369,504	36,19	166,129	181	181	0.00161508038228	0.0425377252036	0.111,0.063	0.178,0.128	0.066
ENSMUSG00000018761	Mpdu1	chr11	-	69657724	69657843	69657935	69658056	69657419	69657530	69658565	69658698	2075	0,0	148,169	5,8	131,89	269	267	0.00011366495368	0.00692290608507	0.0,0.0	0.037,0.082	0.059
ENSMUSG00000021640	Naip1	chr13	-	100423052	100423220	100425381	100426762	100414023	100414176	100427956	100428014	402	7,9	99,91	2,2	123,90	298	298	0.00129992908309	0.0388039503094	0.066,0.09	0.016,0.022	-0.059
ENSMUSG00000074513	Arfip1	chr3	-	84519481	84519703	84527685	84527798	84515632	84515790	84534586	84534695	810	11,1	95,111	1,1	117,104	261	298	0.00144595676386	0.0396925314474	0.117,0.01	0.01,0.011	-0.053
ENSMUSG00000028898	Trnau1ap	chr4	-	132325351	132325489	132325945	132326045	132325207	132325260	132328468	132328566	1135	182,209	7,7	112,124	10,15	248	286	0.00173791601609	0.0451626442048	0.968,0.972	0.928,0.905	-0.053
