# Supplementary material for: PRMT5 Maintains Homeostasis of the Intestinal Epithelium by Modulating Cell Proliferation and Survival
Source: Adv Sci (Weinh). 2025 Feb 3;12(12):2415559. doi: 10.1002/advs.202415559 (PMC11948081; doi:10.1002/advs.202415559)
Supplement: Supplementary file 5 — Supplemental Table 4 [file ADVS-12-2415559-s008.xlsx]

## Sheet: Ctrl
Ctrl group
RI
GeneID	geneSymbol	chr	strand	riExonStart_0base	riExonEnd	upstreamES	upstreamEE	downstreamES	downstreamEE	5'SS seqence	3'SS seqence	5'SS strength	3'SS strength
ENSMUSG00000023944	Hsp90ab1	chr17	-	45571412	45571619	45571412	45571481	45571518	45571619	CACGCTGAC	CAGGCATTGGCATGACCAAGGCT	-27.54	-4.73
ENSMUSG00000036606	Plxnb2	chr15	-	89155548	89156385	89155548	89156177	89156255	89156385	CAGGTGTGT	GGGCTCTTCTCTCTCTCCAGTAG	6.99	7.69
ENSMUSG00000032127	Vps11	chr9	-	44355698	44356429	44355698	44355850	44356294	44356429	CTTGTACGT	CCTAATCTCTCTTCTTCTAGATG	5.14	9.95
ENSMUSG00000042726	Trafd1	chr5	-	121375015	121375872	121375015	121375246	121375795	121375872	CAGGTGTGT	ACATGTCTTTTGGATGACAGACA	6.99	4.03
ENSMUSG00000006299	Aamp	chr1	-	74281328	74281642	74281328	74281432	74281526	74281642	AAGGTAAGT	GCCTCTTTTCTTACCTGTAGGTG	11	12.47
ENSMUSG00000028684	Urod	chr4	-	116991231	116991493	116991231	116991298	116991392	116991493	CCGGTGAGT	GGCAATGGCTCTGCTTCCAGGGA	10.9	5.9
ENSMUSG00000020048	Hsp90b1	chr10	-	86691628	86692295	86691628	86691748	86692139	86692295	CAGGTTTGT	GTTGTGGATGTCACCTTTAGGTG	7.44	6.44
ENSMUSG00000030357	Fkbp4	chr6	-	128433525	128433793	128433525	128433609	128433702	128433793	AAGGTGAGT	TCTCCTTTGGGGTGCAACAGGCC	10.47	5.77
ENSMUSG00000047675	Rps8	chr4	-	117155007	117155677	117155007	117155107	117155570	117155677	AAGGTGCGT	GGCCTTCTTGTGTTCTCTAGATT	9.49	9.45
ENSMUSG00000070493	Chchd2	chr5	-	129882428	129884183	129882428	129882579	129883933	129884183	CAGGTGAGC	AAGATGCTGTGTCTTTGCAGGAG	9.6	8.43
ENSMUSG00000023944	Hsp90ab1	chr17	-	45571412	45571911	45571412	45571619	45571764	45571911	GATGTGAGT	GCTTTTTGCGTTTACTACAGGCC	7.77	8.49
ENSMUSG00000037742	Eef1a1	chr9	-	78478957	78479534	78478957	78479192	78479277	78479534	CAGGTGACA	ATACACGCTGTTTTTCTTAGGTG	5.49	7.68
ENSMUSG00000043716	Rpl7	chr1	-	16102691	16103334	16102691	16102829	16103167	16103334	AGGGTGAGT	CTATTTTTTTTCTCTGGCAGTAT	9.25	8.54
ENSMUSG00000043243	Fam129c	chr8	+	71604927	71605718	71604927	71605035	71605606	71605718	TTGGTGAGT	GTCTCTAGCTACGTTCCTAGGAA	9.27	4.59
ENSMUSG00000004561	Mettl17	chr14	+	51885150	51885522	51885150	51885304	51885403	51885522	TTGGTGAGA	ACAGAGAGACCCATGCGCAGTGT	6.29	-4.36
ENSMUSG00000035969	Rusc2	chr4	+	43426227	43427088	43426227	43426365	43426447	43427088	GTGGTACGC	CCACCTTGTTGTTTCTCCAGCGA	6.83	8.15
ENSMUSG00000053819	Camk2d	chr3	+	126770784	126771846	126770784	126770857	126771773	126771846	AAGGTCAGT	CCCCTGGTGTTTGCATGCAGTCA	8.68	6.25
ENSMUSG00000033857	Engase	chr11	+	118485756	118486553	118485756	118485905	118486447	118486553	ATGGTGAGA	AAGCCCATGTCTTCCAGCAGAAA	7.23	3.13
ENSMUSG00000022553	Maf1	chr15	+	76353137	76353460	76353137	76353259	76353340	76353460	CAGGTGGGC	CTGCTGTTTTCTCTTTTCAGCTA	8.07	11.45
ENSMUSG00000029775	Klhdc10	chr6	+	30447940	30449630	30447940	30447988	30449490	30449630	ATGGTATGG	ATTTCCTTTGTTCGTGACAGATG	6.63	10.01
ENSMUSG00000006360	Crip1	chr12	+	113153617	113153879	113153617	113153664	113153774	113153879	GAGGTATAG	TTTGTCTCTCTTTCTTACAGGTT	7.13	13.47
ENSMUSG00000015656	Hspa8	chr9	+	40802417	40802891	40802417	40802623	40802738	40802891	AAGGTGGGT	TGCAATTCATTGTTTTTTAGACC	8.23	7.72
ENSMUSG00000007564	Ppp2r1a	chr17	+	20958939	20959523	20958939	20959010	20959388	20959523	AAGGTAATA	TCCTTCCTTCTCTTCTGAAGGAG	8.49	7.77
ENSMUSG00000027944	Hax1	chr3	-	89997386	89998003	89997386	89997565	89997737	89998003	CTGGTGTGT	ACTTTCTACAGAACTTCCAGGTC	4.96	1.52
ENSMUSG00000040701	Ap1g2	chr14	-	55104581	55104927	55104581	55104658	55104830	55104927	ATGGTAAGG	CTGCCCCACCCTGACCCCAGGCA	9.33	7.74
ENSMUSG00000030838	Ush1c	chr7	-	46200973	46201422	46200973	46201073	46201368	46201422	AAGGTACCT	ACCTGCTTTCCTCCACCCAGGAG	8.49	9.32
ENSMUSG00000005882	Uqcc1	chr2	-	155910356	155911836	155910356	155910464	155911740	155911836	AAGGTGAGT	CTTTCTCTTTGTTTAAGTAGCTT	10.47	4.79
ENSMUSG00000029472	Anapc5	chr5	-	122791607	122791934	122791607	122791755	122791826	122791934	CAGGTAAGC	CCACCCTCCTCTCTGTTCAGTGT	9.88	9.9
ENSMUSG00000027610	Gss	chr2	-	155566802	155567887	155566802	155566884	155567692	155567887	ATGGTATGT	TACTTTCTGCCTCCTATCAGGGT	8.35	9.71
ENSMUSG00000035086	Becn1	chr11	-	101289782	101290499	101289782	101289925	101290438	101290499	AAGGTACTC	AGTTCTTTCTTCTTGGGCAGGAG	7.46	7.02
ENSMUSG00000032580	Rbm5	chr9	-	107751718	107751953	107751718	107751791	107751875	107751953	CAAGTAAGT	AATGGTGGACCTTCCTTCAGTAC	10.08	4.78
ENSMUSG00000062963	Ufc1	chr1	-	171289517	171289947	171289517	171289594	171289883	171289947	GAAGTGAGT	TGGCTTTGTAATTCCTCCAGATT	7.97	7.5
ENSMUSG00000040667	Nup88	chr11	-	70943878	70944238	70943878	70943997	70944111	70944238	CAGGTAAGA	TGTTCTGTTTGGTACTTGAGGTT	10.77	1.9
ENSMUSG00000002981	Clptm1	chr7	-	19634055	19635013	19634055	19634223	19634877	19635013	TTGGTGAGC	GTTCCTTTGTCTTCCTGAAGGCT	7.43	7.39
ENSMUSG00000038412	Higd1a	chr9	-	121848562	121850322	121848562	121849689	121850187	121850322	TTGGTAGGT	CTTCTCTTCTTTTTCTTTAGGTA	7.03	12.83
ENSMUSG00000011114	Tbrg1	chr9	-	37654215	37655092	37654215	37654436	37655021	37655092	AAGGTGAGC	CCCATCCCTCTCCACCTCAGATA	9.6	8.7
ENSMUSG00000093674	Rpl41	chr10	-	128548657	128548971	128548657	128548680	128548948	128548971	AAGGTGAGC	ACATGATCGGGTTTTTTTAGTGG	9.6	3.84
ENSMUSG00000027613	Eif6	chr2	-	155826124	155826436	155826124	155826210	155826326	155826436	TAGGTGAGG	GCGAATCCGTGTTTCTACAGTGT	7.65	6.39
ENSMUSG00000022283	Pabpc1	chr15	-	36597972	36598312	36597972	36598127	36598201	36598312	TTGGTGAGT	AAAGTCATTTTTCTCTTTAGCTA	9.27	6.49
ENSMUSG00000063800	Prpf38a	chr4	-	108568357	108570266	108568357	108568470	108570155	108570266	AAGGTAAGG	TTCATCTATCTCTTCTCAAGCTT	10.51	6.18
ENSMUSG00000058546	Rpl23a	chr11	-	78180934	78181223	78180934	78180997	78181153	78181223	AAGGTAAGC	CGTTTTGTTTTGTTTTTCAGATT	10.22	12.14
ENSMUSG00000090862	Rps13	chr7	-	116332928	116333774	116332928	116333098	116333695	116333774	TAGGTGAGT	GAGTGTGTTTCTCTTTTCAGGTG	8.83	11.96
ENSMUSG00000062006	Rpl34	chr3	-	130729050	130729302	130729050	130729150	130729228	130729302	GCTGTAAGT	CTTACAATCTCCCTTCCTAGGTC	8.56	10.77
ENSMUSG00000037742	Eef1a1	chr9	-	78479277	78479774	78479277	78479534	78479623	78479774	GAGGTAAGT	ACAAAACAATACTATTTTAGGCA	11.08	4.21
ENSMUSG00000043716	Rpl7	chr1	-	16103167	16103684	16103167	16103334	16103509	16103684	ACAGTAAGT	ACTGGCCATTGGTTTTTCAGCTT	9.49	8.41
ENSMUSG00000090137	Uba52	chr8	-	70509295	70509634	70509295	70509382	70509520	70509634	AAGGTGGGC	CTGGTTTCTCTCGTGCACAGGCA	7.93	9.83
ENSMUSG00000029632	Ndufa4	chr6	-	11905201	11906108	11905201	11905262	11906019	11906108	CAGGTGAGT	CAATATTTTATCCATTTTAGCTG	10.67	7.46
ENSMUSG00000030744	Rps3	chr7	-	99482260	99482700	99482260	99482354	99482569	99482700	CAGGTAGAA	GTTGCGCTTCCCCTCTACAGGAC	6.68	10.15
ENSMUSG00000030751	Psma1	chr7	-	114274025	114274460	114274025	114274127	114274415	114274460	CAGGTAAAA	AAAAAAATGTTTGTCTTTAGGGC	8.59	8.59
ENSMUSG00000023175	Bsg	chr10	+	79710637	79710920	79710637	79710724	79710839	79710920	GACGTAAAT	AGCCCTCTGGCCCTTCCTAGGCA	0.07	7.66
ENSMUSG00000052566	Hook2	chr8	+	84995735	84995937	84995735	84995766	84995838	84995937	GAGGCCACT	GGCAGGTGCGGCAGCTGGAGGAG	-5.66	-16.55
ENSMUSG00000022558	Mroh1	chr15	+	76446515	76447365	76446515	76446681	76447168	76447365	GCGGTGAGT	TTGTAGTGGCTCTGCCCCAGGCC	10.49	4.2
ENSMUSG00000026083	Eif5b	chr1	+	38050186	38051284	38050186	38050325	38051122	38051284	AATGTAAGT	CATTGATCTTTATTTTACAGTTT	8.62	8.54
ENSMUSG00000030058	Copg1	chr6	+	87908535	87909802	87908535	87908633	87909663	87909802	GTGGTAAGA	CTGTGTCTCCGCTTCTCTAGCTG	8.24	8.76
ENSMUSG00000040463	Mybbp1a	chr11	+	72447552	72447882	72447552	72447639	72447729	72447882	GAGGTACTC	TTACCTCTTCCCACCCATAGGAC	6.43	11.79
ENSMUSG00000059248	Sept9	chr11	+	117356612	117359470	117356612	117356709	117359418	117359470	AAGGTATTG	TCTCCTTCTCTTTTCCTTAGTTG	7.76	10
ENSMUSG00000022390	Zc3h7b	chr15	+	81779108	81780609	81779108	81779270	81780403	81780609	AAGGTGGGT	GTCTTATTGCCTCTTTGTAGACA	8.23	8.93
ENSMUSG00000001416	Cct3	chr3	+	88321013	88321507	88321013	88321145	88321443	88321507	GAGGTAAGA	CTGACCTGTTTTTCTCTTAGACT	10.06	9.51
ENSMUSG00000033685	Ucp2	chr7	+	100494213	100496948	100494213	100494375	100496725	100496948	CAGGTAAGG	CTTCTCCCCTCTTGGCCTAGAAC	11.08	8.01
ENSMUSG00000018567	Gabarap	chr11	+	69992364	69992700	69992364	69992443	69992581	69992700	CAGGTGAGG	GCATCTCCTGTTTTTGGCAGTTG	10.07	6.55
ENSMUSG00000036500	Akp3	chr1	+	87125626	87126052	87125626	87125801	87125879	87126052	CAGGTGAGT	CTGACCTTTGCCGTCTTCAGGAA	10.67	10.39
ENSMUSG00000039001	Rps21	chr2	+	180257620	180257851	180257620	180257683	180257787	180257851	ATGGTGAGC	CTGTGCATCTCTTTACCCAGCTC	8.27	6.15
ENSMUSG00000006498	Ptbp1	chr10	+	79858751	79859271	79858751	79858824	79858951	79859271	CAGGTAAGA	GTGCACCTATCCCTTTTCAGCCA	10.77	8.5
ENSMUSG00000044533	Rps2	chr17	+	24720272	24720731	24720272	24720452	24720533	24720731	GAGGTAGGT	CTGGTGTCTTCTTCCTTCAGTGG	9.65	9.15
ENSMUSG00000031765	Mt1	chr8	+	94179822	94180327	94179822	94179888	94180101	94180327	AGAGTGAGT	CTCTTCCTCCTCCTTTCTAGGCT	7.36	11
ENSMUSG00000000740	Rpl13	chr8	+	123103897	123105244	123103897	123103954	123105043	123105244	AATGTAAGT	GACTTCTGTTCTCTTTCCAGGTG	8.62	12.99
ENSMUSG00000037563	Rps16	chr7	+	28352176	28352410	28352176	28352273	28352362	28352410	ATGGTAAGT	TTGGTCATTGTGTCTTGCAGCCA	11.01	8.16
ENSMUSG00000015656	Hspa8	chr9	+	40801917	40802623	40801917	40802127	40802417	40802623	TTGGTAAGT	GTATGTTTAATATTTTACAGATG	10.47	8.65
ENSMUSG00000000740	Rpl13	chr8	+	123102844	123103356	123102844	123102986	123103182	123103356	AGGGTGAGT	CAGTTTCTGTTTCTGAACAGGTG	9.25	9.86
ENSMUSG00000012848	Rps5	chr7	+	12925736	12926494	12925736	12925865	12926395	12926494	CAGGTGGGT	GCCCTGTCTGTCTTGTCTAGGCC	8.56	11.04
ENSMUSG00000059070	Rpl18	chr7	+	45719528	45720018	45719528	45719636	45719919	45720018	ATGGTTAGT	AACATGCTTGCCCCCATCAGATC	7.07	5.57
ENSMUSG00000073702	Rpl31	chr1	+	39370953	39371366	39370953	39371066	39371301	39371366	AAAGTAAGT	GGCTGTTACTCTCCTTCCAGATC	9.72	9.74
ENSMUSG00000046364	Rpl27a	chr7	+	109519584	109519993	109519584	109519648	109519917	109519993	TCGGTAAGT	GTTGCTTTGTGTGCCGACAGGTA	11.78	9.03
ENSMUSG00000021957	Tkt	chr14	+	30558720	30559865	30558720	30558838	30559751	30559865	AAGGTAAGA	CATCCTCCCCACCCCCACAGGGC	10.57	11
ENSMUSG00000071644	Eef1g	chr19	+	8969161	8969506	8969161	8969225	8969363	8969506	ATGGTAATT	CTCTATGTCTGCCTTTGCAGTAA	6.49	7.92
ENSMUSG00000033237	Arid2	chr15	+	96391103	96392478	96391103	96391189	96392354	96392478	CAAGTAAAG	GTGTCCATCTGATCACTTAGGCA	2.69	6.04
ENSMUSG00000024217	Snrpc	chr17	+	27847952	27851968	27847952	27848057	27851637	27851968	CAGGTAAGT	CCCTTTGTTCTGTTCTGCAGCTC	10.86	11.1
ENSMUSG00000037112	Sik2	chr9	-	50892800	50895961	50892800	50893389	50895343	50895961	TGGGTATGT	AAACCCCTGTCCCCCAACAGGGT	7.43	8.87
ENSMUSG00000027944	Hax1	chr3	-	89997386	89998003	89997386	89997574	89997801	89998003	CTAGTACGA	CACCTACCAACTTTCTACAGAAC	2.12	7.53
ENSMUSG00000038502	Ptov1	chr7	-	44864761	44865002	44864761	44864835	44864912	44865002	GAGGTGAGC	CTTCTCGCTCTGCCCCAAAGCCC	8.7	5.55
ENSMUSG00000024335	Brd2	chr17	-	34113931	34114478	34113931	34114177	34114349	34114478	CAGGTGAGC	AGTCTCCCTGTCTTTTTTAGGAT	9.6	12.01
ENSMUSG00000025151	Maged1	chrX	-	94536873	94537356	94536873	94536988	94537293	94537356	GAAGTAAGT	CACACTCTTATTTTTCTCAGATA	9.82	8.13
ENSMUSG00000061232	H2-K1	chr17	-	33996826	33997157	33996826	33996859	33997037	33997157	CAGGTAGGA	CACAGCTTTTCTTCTCACAGGTG	9.79	9.69
ENSMUSG00000024914	Drap1	chr19	-	5424181	5424433	5424181	5424275	5424360	5424433	TCTGTATCC	ATTCTCCTTGACGTCTTCAGCCC	-4.71	5.98
ENSMUSG00000060036	Rpl3	chr15	-	80079689	80080552	80079689	80079850	80080365	80080552	AAGGTAAGC	GAAGTTAACATTCTTTCCAGGGG	10.22	5.24
ENSMUSG00000027404	Snrpb	chr2	-	130172602	130173174	130172602	130172728	130173035	130173174	CAGGTGAGT	CCTGAGCTCTTCTCTTCCAGGTA	10.67	9.82
ENSMUSG00000064120	Mocs1	chr17	+	49454029	49455435	49454029	49454201	49455256	49455435	AGGGTCTGG	CCGGCCTTCTCTTCCGACAGGAT	-0.6	10.27
ENSMUSG00000031098	Syt8	chr7	+	142438893	142439280	142438893	142438992	142439121	142439280	GAGGTAAGG	GCCAACCCACTGGCCCTCAGATT	10.28	5.5
ENSMUSG00000005677	Nr1i3	chr1	+	171217313	171217731	171217313	171217430	171217625	171217731	CTGGTGAGG	TTCCCAGTCTCCTCTCTCAGACA	8.3	7.44
ENSMUSG00000010097	Nxf1	chr19	+	8767079	8767283	8767079	8767148	8767227	8767283	AAGGTCAGA	AATTTCTTGTTTGATTTCAGGGA	6.8	8.36
ENSMUSG00000034807	Colgalt1	chr8	+	71621763	71622830	71621763	71621896	71622702	71622830	GAGGTAGGT	GGAGTGGCTCCTTCCCTCAGGTG	9.65	7.78
ENSMUSG00000032185	Carm1	chr9	+	21587507	21589467	21587507	21587585	21587850	21589467	TAGGTGAGT	TCCTCCCTGTCGCTACGCAGCTA	8.83	7.51
ENSMUSG00000015149	Sirt2	chr7	+	28785663	28785882	28785663	28785719	28785805	28785882	TCAGTAAGT	TTCCTGGTTACTCCCCGCAGGAC	9.14	9.26
ENSMUSG00000021819	Zswim8	chr14	+	20718759	20719225	20718759	20718918	20718996	20719225	CAGGTACAA	CTTCATTTTGGGGGTACTAGGCA	7.09	2.09
ENSMUSG00000020708	Psmc5	chr11	+	106262403	106262691	106262403	106262502	106262580	106262691	GAGGTCTGT	CTTTCTTCTCTTATCCCTAGGCC	5.39	12.9
ENSMUSG00000022216	Psme1	chr14	+	55579770	55580041	55579770	55579833	55579930	55580041	AAGGTACTC	ATCTCCAGCCGTACCACTAGGAG	7.46	2.84
ENSMUSG00000005881	Ergic3	chr2	+	156017796	156018279	156017796	156017852	156018070	156018279	CAGGTAAGA	GTCCTCGGTCTCTCCCTCAGTGG	10.77	8.72
ENSMUSG00000031939	Taf1d	chr9	+	15310357	15311695	15310357	15310409	15311526	15311695	GTTGTAAGT	TTTTTTTCTATTAAATGCAGGAA	8.3	8.13
ENSMUSG00000035585	Tsen34	chr7	+	3694597	3695227	3694597	3694844	3694977	3695227	TTGGTAAGA	CAGTTAAGTTTACTTCTCAGGCC	8.85	2.82
ENSMUSG00000029029	Wrap73	chr4	+	154152792	154154640	154152792	154152870	154154534	154154640	ACAGTAAGT	GCCACATCATTGTTTTTCAGGTT	9.49	8.83
ENSMUSG00000071866	Ppia	chr11	+	6418100	6418314	6418100	6418131	6418225	6418314	CAGGTTGGT	GTTTTTTGTTTTTTTAACAGAAA	8.08	9.56
ENSMUSG00000021134	Srsf5	chr12	+	80947495	80949168	80947495	80947594	80947795	80949168	ACGGTATGT	GCTTATTTTTCTTTCTTCAGAAA	9.94	9.3
ENSMUSG00000000088	Cox5a	chr9	+	57528955	57530362	57528955	57529072	57530240	57530362	AAGGTAATT	TTTTTTTTTTAACTTGACAGGGA	8.83	8.22
ENSMUSG00000032280	Tle3	chr9	+	61411262	61412514	61411262	61411339	61412264	61412514	ACCGTAAGC	GACCCACCTCCTTCTTGCAGGGC	5.9	10.52
SE
GeneID	geneSymbol	chr	strand	exonStart_0base	exonEnd	upstreamES	upstreamEE	downstreamES	downstreamEE	5'SS_sequence	3'SS_sequence	5'SS strength	3'SS strength
ENSMUSG00000059743	Fdps	chr3	-	89095353	89095476	89095013	89095102	89095598	89095679	CAGGTGCAT	TTTCACACTGTTCCTAACAGCCA	4.89	7.09
ENSMUSG00000061477	Rps7	chr12	-	28634208	28634352	28633468	28633832	28635415	28635487	CAGGTATCC	CAGACATTTTTTCCTCCCAGGAA	7.91	8.06
ENSMUSG00000037742	Eef1a1	chr9	-	78479277	78479534	78478957	78479192	78479623	78479774	CAGGTGACA	ACAAAACAATACTATTTTAGGCA	5.49	4.21
ENSMUSG00000037742	Eef1a1	chr9	-	78480240	78480420	78479664	78480148	78480510	78480688	CAGGTGTGT	AATTAGAAGTCACTTTGCAGATG	6.99	0.48
ENSMUSG00000049382	Krt8	chr15	-	101998390	101998516	101997852	101998073	101998773	101998938	CAGGTACTG	TCCCTTCTTGCCCCCTGCAGTAT	9.04	9.38
ENSMUSG00000045128	Rpl18a	chr8	-	70896132	70896312	70895378	70895709	70897358	70897396	CAGGTGAGG	TCTCCTGACATGTCTTTCAGCTT	10.07	9.03
ENSMUSG00000026234	Ncl	chr1	-	86352197	86352319	86351366	86351493	86352509	86352633	GTCGTAAGT	AACTGACTTTCAACCTTCAGGTA	9.9	8.85
ENSMUSG00000028234	Rps20	chr4	-	3834935	3835009	3831333	3834683	3835191	3835291	AAGGTAAGG	CATGCTTTCTTAACCCGCAGTTT	10.51	10.35
ENSMUSG00000036751	Cox6b1	chr7	-	30624499	30624613	30623324	30623515	30626050	30626114	TGGGTAAGC	CCCACTCTGTTTGCATCCAGGAG	8.84	8.48
ENSMUSG00000074129	Rpl13a	chr7	-	45126990	45127087	45126708	45126794	45127208	45127274	GAGGTGAGT	CTTTTGTCCTGACAGTAAAGTAT	10.03	-4.06
ENSMUSG00000074129	Rpl13a	chr7	-	45126990	45127092	45126708	45126794	45127208	45127274	GAGGTGAGT	ACATACTTTTGTCCTGACAGTAA	10.03	7.54
ENSMUSG00000061904	Slc25a3	chr10	-	91121921	91122043	91119526	91119706	91123557	91123706	CAGGTTTGT	TGTGTCTTGTCTTATTACAGAGT	7.44	8.98
ENSMUSG00000025130	P4hb	chr11	-	120567917	120568055	120563815	120563920	120568173	120568307	AAGGTGAGT	TTTTTCCCTTCCTATTCTAGGAC	10.47	14.12
ENSMUSG00000071415	Rpl23	chr11	-	97778264	97778378	97777526	97778164	97781333	97781462	AAGGTACGT	CCTTTCTTTTTTGTCCTTAGTAC	10.75	9.94
ENSMUSG00000071415	Rpl23	chr11	-	97781333	97781462	97778264	97778378	97781805	97781889	AGGGTGAGC	TGTTTGTTTTTTTCCTATAGGAG	7.75	11.07
ENSMUSG00000029994	Anxa4	chr6	-	86744624	86744720	86743117	86743176	86748886	86748980	TAGGTAAGC	TATTTTGTTATTGGTCATAGTGT	8.89	4.31
ENSMUSG00000020358	Hnrnpab	chr11	-	51606339	51606586	51605460	51605629	51606666	51606847	GGGGTAGGT	GCTGTCGCCGCTCGTTGCAGTAG	6.59	4.28
ENSMUSG00000059796	Eif4a1	chr11	-	69670132	69670272	69669077	69669246	69670614	69670747	CAGGTGAGA	AATTCTTGATCTGGTTGTAGGTT	9.22	5.73
ENSMUSG00000033161	Atp1a1	chr3	-	101578993	101579095	101576918	101577010	101579520	101579651	CAAGTAAGT	TTGTCTCCCTTGAATTTTAGGAA	10.08	10.3
ENSMUSG00000033161	Atp1a1	chr3	-	101582001	101582170	101581724	101581879	101582687	101582838	AAGGTGAGA	CCTCCTCCTTCTCTGGACAGGGC	8.68	11.11
ENSMUSG00000036427	Gpi1	chr7	-	34204028	34204157	34202814	34202890	34205567	34205603	AAGGTCAGC	CTGTATGTCCCTCTTGTCAGATC	7.09	9.78
ENSMUSG00000063882	Uqcrh	chr4	-	116069862	116070024	116066964	116067172	116070736	116070757	TGTGTAAGT	ACCCCCTGTTTCTTCATCAGGAC	7.65	10.49
ENSMUSG00000031320	Rps4x	chrX	-	102187821	102188002	102187354	102187452	102188293	102188371	TGGGTGAGT	ATTTTCCTAAAACTTTCCAGGCT	8.73	6.13
ENSMUSG00000024029	Tff3	chr17	-	31127364	31127511	31125305	31125496	31129491	31129646	CAGGTAAGG	ATTGTGTTTCATTTGGACAGCTC	11.08	6.82
ENSMUSG00000028495	Rps6	chr4	-	86855866	86856013	86854659	86854955	86856145	86856356	AAGGTAATG	ATTTTGATTGTTTCTTTAAGGAG	8.99	6.67
ENSMUSG00000026385	Dbi	chr1	-	120116385	120116448	120113279	120113533	120119894	120120012	AAGGTAACA	CTGCTTTTCCCTCGCTGCAGATC	8.92	11.01
ENSMUSG00000093674	Rpl41	chr10	-	128548657	128548680	128548113	128548429	128548948	128548971	CAGGTACGT	ACATGATCGGGTTTTTTTAGTGG	10.65	3.84
ENSMUSG00000028367	Txn1	chr4	-	57945146	57945212	57943372	57943967	57950838	57950898	AAGGTACGT	CCACCTTCCCTGCATCCCAGGAT	10.75	7.8
ENSMUSG00000028367	Txn1	chr4	-	57950838	57950898	57945146	57945212	57951796	57951901	CAGGTACGT	GTTTGTTTGAATGTTTCCAGTCC	10.65	5.6
ENSMUSG00000028367	Txn1	chr4	-	57951796	57951901	57950838	57950898	57956186	57956411	CATGTGAGT	GTTTCTTTCTCCCTCTGCAGGAA	7.83	13.05
ENSMUSG00000074227	Spint2	chr7	-	29258426	29258588	29258167	29258206	29259398	29259452	CTGGCAAGT	TCCCTTGTTCTCCCTTCCAGAAT	2.89	12.14
ENSMUSG00000062825	Actg1	chr11	-	120347968	120348097	120347258	120347875	120348424	120348469	CAGGTTAGT	CGGGGCTTCTTCCTGCGCAGATC	8.02	9.38
ENSMUSG00000030934	Oat	chr7	-	132559645	132559790	132557477	132558330	132560751	132560865	AAGGTAACA	GGTATATATATTTAAAACAGGTT	8.92	3.94
ENSMUSG00000058600	Rpl30	chr15	-	34442634	34442780	34441231	34441362	34443024	34443077	GAGGTAATG	CTCAAACGTTTGCATTGTAGAAA	8.73	6.48
ENSMUSG00000062683	Atp5g2	chr15	-	102665053	102665247	102662863	102663128	102665762	102665855	CAGGTAAGG	TGTCTGCCTCTTTGTCACAGAGC	11.08	9.38
ENSMUSG00000060803	Gstp1	chr19	-	4037289	4037396	4037103	4037191	4037584	4037620	TGTGTGAGT	CTTACCCTGACTCCATACAGGGC	5.84	8.13
ENSMUSG00000023944	Hsp90ab1	chr17	-	45568857	45569126	45568228	45568562	45569239	45569387	AAGGTGAGT	TTGTTGTATTAATCCTGTAGGTG	10.47	8.19
ENSMUSG00000008668	Rps18	chr17	-	33952402	33952591	33952220	33952312	33955077	33955176	CAGGTGTGT	GCCCAAACTTTTGACCTCAGGGC	6.99	5.72
ENSMUSG00000070493	Chchd2	chr5	-	129883933	129884183	129882428	129882579	129887197	129887470	CAGGTGAGC	GGAGTTTTGTTCTTTTCCAGCCG	9.6	7.02
ENSMUSG00000030695	Aldoa	chr7	-	126796216	126796300	126795911	126796124	126796594	126796755	AAGGTAGGT	TTACCCTGTCCCTCCCACAGAAT	10.29	11.91
ENSMUSG00000030695	Aldoa	chr7	-	126796853	126796908	126796481	126796755	126797336	126797548	AGGGTAAGA	GCTGGTCTCCTCCCTGGCAGGTA	9.21	9.17
ENSMUSG00000001467	Cyp51	chr5	-	4092387	4092507	4091844	4092040	4099123	4099178	CAAGTAAGA	TCCCTGGTTTTGAATTATAGGCG	7.61	7.16
ENSMUSG00000028964	Park7	chr4	-	150905249	150905309	150903558	150903884	150907039	150907141	GAGGTAAAA	TTTTATTTCCCAACTCGCAGGGA	7.3	8.79
ENSMUSG00000024099	Ndufv2	chr17	-	66083397	66083507	66080810	66080887	66087402	66087571	TATGTGAGT	ATGGCTATTTACATTTTTAGGAA	5.56	8.22
ENSMUSG00000061904	Slc25a3	chr10	-	91118043	91118216	91117212	91117323	91118698	91118880	TAGGTATGA	TTAGTGTGCTAATTTCCTAGGTT	6.99	6.95
ENSMUSG00000061904	Slc25a3	chr10	-	91121921	91122043	91119526	91119706	91122206	91122331	CAGGTTTGT	TGTGTCTTGTCTTATTACAGAGT	7.44	8.98
ENSMUSG00000024953	Prdx5	chr19	-	6907065	6907127	6906705	6906951	6907241	6907280	AAGGTAAAG	CATCTCTGCCTGTTCCCTAGGCG	9.06	9.37
ENSMUSG00000020368	Canx	chr11	-	50299128	50299344	50298116	50298236	50300897	50301054	GAGGTTAGT	CTCTCCAAATCACAAACTAGGGA	7.15	3.28
ENSMUSG00000029260	Ugt2b34	chr5	-	86892742	86892962	86889766	86891481	86893732	86893820	TTCGTGAGT	TTCATTTTTACTCTTTCTAGGTC	7.9	10.43
ENSMUSG00000020321	Mdh1	chr11	-	21559191	21559305	21558461	21558551	21559698	21559875	GAGGTGAGG	TCTCTCTGTGTCCCACCCAGACT	8.41	8.21
ENSMUSG00000062997	Rpl35	chr2	-	39004106	39004188	39001579	39001765	39004731	39004868	AAGGTGAGC	ACTGCCATCTATTTTTATAGACG	9.6	7.41
ENSMUSG00000020358	Hnrnpab	chr11	-	51602592	51602695	51600099	51601478	51604399	51604531	GAGGTAAGT	AGTGTCCTCTTGGCTTTTAGTGT	11.08	7.94
ENSMUSG00000053565	Eif3k	chr7	-	28974148	28974226	28972432	28972657	28974602	28974669	CTGGTGAGG	CTTTGTTTTGATTCTCACAGTTA	8.3	7.73
ENSMUSG00000034528	Hsd17b13	chr5	-	103972566	103972674	103970761	103970893	103977105	103977364	CAGGTGAGA	CCGCCCCCCACCCCGCCCAGCGT	9.22	4.47
ENSMUSG00000076432	Ywhaq	chr12	-	21398240	21398364	21396281	21396445	21416797	21417130	AACGTAAGT	ATTTATTCATTTATTTTTAGGAA	10.74	8.79
ENSMUSG00000025132	Arhgdia	chr11	-	120579966	120580050	120579667	120579744	120580181	120580393	CAGGTGAGT	TCTTAACTCTCACTCTGCAGACC	10.67	9.67
ENSMUSG00000026103	Gls	chr1	-	52196742	52196809	52196164	52196215	52199710	52199769	AAGGTTTCA	CCATCATTTTTTTCTTCTAGGTT	-2.05	11.75
ENSMUSG00000018362	Kpna2	chr11	-	106989323	106989473	106988628	106988979	106990188	106990371	GAGGTAAGT	GAGTTTTTTTTTTTTTTAAGGCT	11.08	7.7
ENSMUSG00000020719	Ddx5	chr11	-	106784100	106784162	106782468	106784018	106784413	106784524	ATGGTATGT	TAATTTAATTCTTGGTATAGGTG	8.35	5.83
ENSMUSG00000020277	Pfkl	chr10	-	77992391	77992538	77992015	77992086	77993381	77993445	CAGGTAGGT	TGTCCTTTCTCTTTCTGAAGTCC	10.28	7.49
ENSMUSG00000020277	Pfkl	chr10	-	78005440	78005514	78002009	78002087	78009598	78009807	GAGGTAAGG	GTGTCCTGACTCCCTCACAGGTA	10.28	8.64
ENSMUSG00000022336	Eif3e	chr15	-	43270878	43270983	43266133	43266259	43272275	43272318	TTGGTAAGT	AAGGTTTTTTTTCCCTCCAGTTT	10.47	8
ENSMUSG00000024359	Hspa9	chr18	-	34952395	34952483	34951223	34951405	34952676	34952735	AAGGTGAGC	TGGAATTTCATTTCTTACAGATC	9.6	9.27
ENSMUSG00000028692	Akr1a1	chr4	-	116637975	116638048	116636510	116637848	116638960	116639160	CAGGTACTG	CCTTGTAATCCCTTACGTAGATG	9.04	6.28
ENSMUSG00000058135	Gstm1	chr3	-	108014944	108015040	108014752	108014863	108016327	108016428	AAGGTAAAG	CCAGCTGTTCTCTGCCTCAGGAG	9.06	7.76
ENSMUSG00000014769	Psmb1	chr17	-	15490155	15490285	15475958	15477421	15493097	15493179	AAGGTAACA	ACTAAAAATAACCCATGAAGATG	8.92	-1.47
ENSMUSG00000000563	Atp5f1	chr3	-	105951590	105951716	105943686	105943866	105954017	105954181	AGGGTAGGT	ACACTGTAATATAATTACAGGAA	8.1	5.09
ENSMUSG00000058076	Sdhc	chr1	-	171138693	171138755	171135992	171136156	171143557	171143659	GAGGTATGT	TCTTGTGTGTTTCTTTGTAGATG	9.81	11.15
ENSMUSG00000006589	Aprt	chr8	-	122575136	122575215	122574634	122575027	122575401	122575489	GAGGTAAAG	ACACTACTTCCTGTCTGCAGGCT	8.27	9.18
ENSMUSG00000059796	Eif4a1	chr11	-	69669077	69669246	69668643	69668753	69670132	69670272	TGTGTGAGT	AGATGTTCTTCTGCATTCAGATA	5.84	6.88
ENSMUSG00000041697	Cox6a1	chr5	-	115348564	115348707	115345641	115345926	115348838	115348981	AAGGTAGGC	CGTTGTGGCCCCCGCCGCAGCTC	10.08	5.43
ENSMUSG00000041028	Ghitm	chr14	-	37130635	37130777	37127586	37127695	37131537	37131649	GTGGTAAGT	CCTTGTCACATTTCTTGCAGAAT	10.36	9.65
ENSMUSG00000022956	Atp5o	chr16	-	91926458	91926571	91925540	91925627	91926852	91926982	TCTGTAAGT	GTTTCCTGTCACTTTCCCAGATT	7.96	8.69
ENSMUSG00000001123	Lgals9	chr11	-	78971316	78971427	78967997	78968033	78972987	78973189	CAGGTCAGG	CAGTGACTCTCTTCCCCCAGGTG	7.2	9.7
ENSMUSG00000034371	Tkfc	chr19	-	10593146	10593236	10592199	10592789	10593325	10593359	AAGGTGAGG	CTTTCTCTGACCTTGTCCAGCTG	9.16	7.58
ENSMUSG00000021242	Npc2	chr12	-	84760719	84760892	84754561	84757212	84765276	84765384	TCTGTAAGT	CTGACTCCCTGTCTTCCTAGGCA	7.96	10.34
ENSMUSG00000022555	Dgat1	chr15	-	76502491	76502554	76502014	76502388	76502643	76502731	CAGGTGAGG	CTCTTGTTCCTCCACTCCAGTAC	10.07	7.52
ENSMUSG00000017707	Serinc3	chr2	-	163639165	163639327	163636810	163637004	163644997	163645131	AAGGTAAGT	CCATGGTGTTGCTCTTAAAGGTC	11	7.85
ENSMUSG00000005125	Ndrg1	chr15	-	66936252	66936288	66933863	66933915	66937197	66937245	CAGGTGAGT	CCAGCCTCCCTCCTTCCTAGATG	10.67	8.64
ENSMUSG00000005125	Ndrg1	chr15	-	66960471	66960552	66959361	66959397	66969503	66969595	GAGGTAAGT	TGGCCTTTTTCCCCTGGTAGGTG	11.08	10.02
ENSMUSG00000057841	Rpl32	chr6	-	115806985	115807167	115805504	115805688	115807801	115807902	CAAGTGAGT	ACTTGCCTGTGTGTCTTCAGCGA	9.1	9.6
ENSMUSG00000018446	C1qbp	chr11	-	70980009	70980103	70978688	70978784	70982169	70982320	GAGGTAAGC	GCTTCTACTTGCCGTTCTAGGAT	9.85	9.75
ENSMUSG00000027170	Eif3m	chr2	-	105001270	105001414	105000241	105000302	105004924	105005006	ATGGTAAGG	TTCACTGTTCTGTAATTTAGGCT	9.33	8.73
ENSMUSG00000000563	Atp5f1	chr3	-	105958861	105958898	105953668	105956041	105959147	105959264	AGGGTGAGT	TCCGTCTTGTGTATTTCCAGCCC	9.25	8.36
ENSMUSG00000025130	P4hb	chr11	-	120563815	120563920	120563602	120563728	120567917	120568055	CAGGTGGGG	AGCCCCCTTTCTGTCCGTAGTTT	6.92	9.19
ENSMUSG00000098234	Snhg6	chr1	-	9942609	9942717	9942024	9942391	9944019	9944103	AAGGTACAA	ACAAATATTTTAATTTTTAGGTG	6.82	9.23
ENSMUSG00000039630	Hnrnpu	chr1	-	178336046	178336158	178335881	178335955	178336952	178337728	CAGGTAGAG	GGTGTTCTGTGTCGTTATAGGAG	7.1	8.8
ENSMUSG00000038372	Gmds	chr13	-	31917619	31917716	31820141	31820210	31940483	31940602	GTGGTAAGG	ATTGTTTGTCTTCTTTGCAGGTG	8.37	11.05
ENSMUSG00000033161	Atp1a1	chr3	-	101579520	101579651	101576918	101577010	101579773	101579919	GAAGTAAGT	GTGCCCGCTTCCCCTTTCAGACC	9.82	11.53
ENSMUSG00000041028	Ghitm	chr14	-	37125159	37125331	37120091	37122226	37125901	37126090	TTCGTAAGT	TAATTTTTTTCTTGTTTCAGGGT	9.77	10.19
ENSMUSG00000027566	Psma7	chr2	-	180037382	180037502	180036937	180037000	180038064	180038187	GAGGTGAGT	AAGACACACATGTGTTTTAGGCC	10.03	5.52
ENSMUSG00000024960	Plcb3	chr19	-	6955713	6955906	6955206	6955357	6956022	6956058	CCTGTGAGT	TCCTTTGCTCCGCCTTATAGAGG	7.21	8.17
ENSMUSG00000027613	Eif6	chr2	-	155826124	155826210	155823864	155824040	155826326	155826436	TGGGTAAGG	GCGAATCCGTGTTTCTACAGTGT	9.08	6.39
ENSMUSG00000028961	Pgd	chr4	-	149154165	149154296	149153863	149153997	149156606	149156796	AAGGTGACT	GGCCCTGTCTTCCCCACCAGGAG	6.64	9.95
ENSMUSG00000034566	Atp5h	chr11	-	115416014	115416077	115415688	115415879	115416852	115416924	CAGGTGAGG	GTTTCTTCTTTCTCTTAAAGGTG	10.07	11.26
ENSMUSG00000014313	Cox6c	chr15	-	35935284	35935413	35931975	35932097	35937154	35937284	AAGGTAATT	CGGGCTATGCTACCTTTTAGTTT	8.83	5.12
ENSMUSG00000023456	Tpi1	chr6	-	124811881	124811967	124811516	124811604	124812403	124812536	CAGGTAACT	CTCTCCTCTCTGCCCCACAGATA	8.63	11.92
ENSMUSG00000020460	Rps27a	chr11	-	29547205	29547260	29546702	29546788	29547680	29547745	AAGGCAAGT	CATATATCAAAACTTGGCAGGTT	3.24	4.11
ENSMUSG00000016256	Ctsz	chr2	-	174438164	174438328	174433487	174433667	174438749	174439039	CAGGTAGGT	TTGCCATGATGTCCTCCCAGGAC	10.28	7.26
ENSMUSG00000003814	Calr	chr8	-	84845861	84846065	84844870	84844965	84846249	84846351	TTGGTGAGG	ACAGTCCCATTTCATCACAGGGC	6.9	6.83
ENSMUSG00000025781	Atp5c1	chr2	-	10063442	10063586	10063285	10063350	10064106	10064311	CAAGTAAGA	CTACTTTATGTAATCTCCAGGAC	7.61	8.3
ENSMUSG00000034088	Hdlbp	chr1	-	93414811	93414966	93413826	93413931	93416500	93416639	GAGGTGCGT	GCTTTCCCCTTTATTCCTAGTTC	8.42	7.41
ENSMUSG00000021196	Pfkp	chr13	-	6600595	6600666	6598294	6598826	6602712	6602811	ACGGTAAAT	ACTGTGTGCTTGAACGTTAGATC	7.76	5.8
ENSMUSG00000047547	Cltb	chr13	-	54598721	54598833	54592400	54594042	54599043	54599161	CAGGTGAAT	TTCTCCTGCGGGGCTCACAGACG	6.6	5.18
ENSMUSG00000062981	Mrpl42	chr10	-	95493630	95493715	95480833	95480977	95496823	95496887	AAAGTACGT	TCTAAAACATTCCCTTTCAGCCA	7.99	6.06
ENSMUSG00000035325	Sec31a	chr5	-	100365730	100365994	100363376	100363947	100368293	100368352	CAGGTATCA	TTTCTTTCATCTTTTAAAAGATG	7.33	7.15
ENSMUSG00000022234	Cct5	chr15	-	31597999	31598060	31597410	31597575	31601301	31601539	ACGGTGAGA	TGCTTTTCTGTTCCATTTAGTCT	8.94	7.93
ENSMUSG00000043962	Thrap3	chr4	-	126179911	126180814	126177861	126178557	126186434	126186588	AAGGTAAGT	CCCATTCCCTTCCTCTGCAGTTC	11	10.09
ENSMUSG00000028179	Cth	chr3	-	157918425	157918535	157913599	157913731	157920016	157920112	AAGGTAACT	TTATCTGTCTTCTGCCTCAGGCA	9.01	10.15
ENSMUSG00000013593	Ndufs2	chr1	-	171235272	171235330	171234852	171235087	171236356	171236440	TAGGTATGA	TGCCACCCCCATTTCTGCAGGCT	6.99	7.66
ENSMUSG00000015478	Rnf5	chr17	-	34601933	34601988	34601740	34601858	34602084	34602197	GGGGTGAGT	GCCTCTCTCCTTCCTCTCAGATT	7.93	11.48
ENSMUSG00000029036	Atad3a	chr4	-	155748670	155748741	155747313	155747481	155749156	155749208	TAAGTAAGT	TGAATATTTTCTTTCTGTAGGAA	8.07	10.27
ENSMUSG00000063888	Rpl7l1	chr17	-	46779284	46779422	46778409	46778519	46780390	46780551	GGGGTGAGT	CACCTTGACTGTTGTTTCAGGAT	7.93	7.9
ENSMUSG00000030654	Arl6ip1	chr7	-	118126395	118126515	118121925	118122043	118127133	118127267	ATGGTAGGT	ATTTTCTCTGTTTTTAATAGGAT	8.6	10.71
ENSMUSG00000027317	Ppp1r14d	chr2	-	119218625	119218658	119218118	119218423	119218763	119218847	GAGGTAAGG	ACTTGCTCTCTTTTCCTCAGGCC	10.28	11.13
ENSMUSG00000033918	Parl	chr16	-	20282923	20283025	20282722	20282820	20285764	20285835	AATGTGAGT	CTGTGTTTATTCCCCTGCAGTCG	7.8	9.23
ENSMUSG00000015806	Qdpr	chr5	-	45443436	45443577	45439284	45439393	45447575	45447668	CTGGTAAGC	TTTTTTGTCCTATTCCTCAGCGC	8.69	9.29
ENSMUSG00000056671	Prelid2	chr18	-	41932600	41932761	41881212	41881285	41935167	41935241	TTGGTAAGA	GTTTTCTCTCTGTTGGGCAGGTG	8.85	9.03
ENSMUSG00000027206	Cops2	chr2	-	125834753	125834836	125833723	125833782	125836141	125836239	AAGGTATTT	TTTTTCTTTTTGTCTTTCAGAAC	7.64	13.26
ENSMUSG00000030315	Vgll4	chr6	-	114957935	114958011	114890616	114890806	114969712	114969994	AACGTGAGT	CCTATTCTTTTCCTCTGCAGGCT	9.54	10.74
ENSMUSG00000023951	Vegfa	chr17	-	46020990	46021122	46016992	46018879	46022276	46022348	CAGGTTGGT	TTCCTTTTGCCTTTTTGCAGTCA	8.08	9.48
ENSMUSG00000019795	Pcmt1	chr10	-	7638008	7638225	7629380	7630976	7640044	7640130	AAGGTGAAA	TGTTTTGTTTTTTCTCCTAGTTA	4.51	8.71
ENSMUSG00000021638	Ocln	chr13	-	100534962	100535124	100515026	100515175	100552563	100552623	TGGGTAAGT	CAATATCTTTCATCTTTTAGGCT	10.24	8.92
ENSMUSG00000032557	Uba5	chr9	-	104054062	104054190	104049834	104049970	104054353	104054458	AAAGTAAGT	CTGTATTCTCTTTCATGTAGTGT	9.72	7.3
ENSMUSG00000031590	Frg1	chr8	-	41407644	41407759	41400761	41400866	41410263	41410321	GATGTAAGT	TATCTTTTTTTAAACCGAAGAAT	9.11	4.18
ENSMUSG00000031608	Galnt7	chr8	-	57583766	57584227	57552443	57552610	57652852	57653003	AGAGTAAGC	ATCCCCTCCCTTTTATATAGGAA	6.31	9.16
ENSMUSG00000028433	Ubap2	chr4	-	41251534	41251671	41235516	41235594	41275039	41275135	CAGGTAAGC	CAATGCCTTCTTTCTTGCAGATT	9.88	10.23
ENSMUSG00000071533	Pcnp	chr16	-	56024223	56024438	56022054	56022129	56029602	56029696	AGTGTGAGT	AGTTGTTTCGACTTCACCAGGAC	6.96	6.39
ENSMUSG00000031819	Emc8	chr8	-	120658527	120658622	120653913	120658248	120659004	120659074	CCAGTGAGT	TCACTGCCCTCCCTTCTCAGGTG	8.28	12.41
ENSMUSG00000068101	Cenpm	chr15	-	82241326	82241419	82239878	82239958	82244132	82244212	CAGGTGAGA	TGCCATGTCTTGGTTTTCAGCCA	9.22	7.61
ENSMUSG00000004771	Rab11a	chr9	-	64726623	64726817	64725501	64725582	64737583	64737730	CAGGTTAGT	GTTATATGTTTCTGTTGCAGATA	8.02	10.98
ENSMUSG00000071533	Pcnp	chr16	-	56024223	56024386	56022054	56022129	56029602	56029696	AGTGTGAGT	ACTAAGACTGTTTCTTCCAGTAA	6.96	3.32
ENSMUSG00000022994	Adcy6	chr15	-	98600171	98600289	98599899	98600027	98600394	98600516	AGGGTACTG	TCTCCTGCTGCTGTCCACAGCAT	4.5	9.47
ENSMUSG00000032091	Tmprss4	chr9	-	45190128	45190162	45185814	45185928	45203784	45203986	GTGGTAAGT	TCTGTTCCCTTCCATTGCAGGAG	10.36	11.78
ENSMUSG00000022677	Fopnl	chr16	-	14304453	14304587	14299243	14300209	14311046	14311131	ACGGTAGGC	TTGTCTTCTTCCGGAAATAGTCC	8.81	5.18
ENSMUSG00000043702	Pde12	chr14	-	26666377	26666456	26659957	26665967	26668247	26669883	AAGGTAGGT	ATTGATGTTTCCTATTACAGATT	10.29	8.47
ENSMUSG00000024079	Eif2ak2	chr17	-	78865301	78865421	78863838	78864019	78866314	78866437	TCGGTAAGA	TTCTGGGTCCTTTTAAATAGGAA	10.53	8.1
ENSMUSG00000034620	Rxylt1	chr10	-	122090459	122090774	122088878	122089049	122094589	122094692	AACGTAAGT	TGGTGTGTTGTTTTCTACAGCTT	10.74	9.91
ENSMUSG00000033906	Zdhhc15	chrX	-	104588300	104588421	104574168	104574238	104598091	104598186	GAGGTCAGT	ATTGTCCATTCTGTTTCCAGTTC	7.7	9.55
ENSMUSG00000073557	Ppp1r12b	chr1	-	134902377	134902508	134896342	134896461	134955491	134955851	AGAGTGAGT	CAATGGGCTTTTCTTTTCAGGCC	7.36	8.63
ENSMUSG00000043090	Zfp866	chr8	-	69767632	69767693	69763842	69766777	69769120	69769247	AAGGTAATT	ATTTTGGGACTGCCTTTTAGGGT	8.83	6.87
ENSMUSG00000055897	Ppp4r1l-ps	chr2	-	173615482	173616423	173608732	173608879	173659322	173659367	CAGGTGCGA	CTCTATGATTGCTATTCTAGAAG	7.75	5.14
ENSMUSG00000070814	Zswim9	chr7	-	13269533	13269647	13258966	13261640	13277145	13277428	TGAGTTCGC	GCTGGTGGTTCCCCCTGCAGGCC	-9.95	9.22
ENSMUSG00000069206	Zfp874a	chr13	-	67447363	67447432	67443234	67443334	67448820	67448916	TTGGTAAGA	TTCTTTTGTATATATTTTAGGTA	8.85	10.48
ENSMUSG00000059743	Fdps	chr3	-	89094230	89094365	89093587	89093843	89094451	89094529	GAGGTGCTC	CCTTTATGCCTGCTGCCTAGGAC	2.13	6.28
ENSMUSG00000032366	Tpm1	chr9	-	67031028	67031098	67022589	67023441	67031451	67031514	AAGGTAAGA	AGTGAATTAAATCATTACAGGCT	10.57	2.44
ENSMUSG00000052397	Ezr	chr17	-	6759478	6759562	6755847	6755943	6782631	6782784	CAGGTCAGT	TTTCTTTTCCCGTTTTCCAGATC	8.94	11.8
ENSMUSG00000029455	Aldh2	chr5	-	121570603	121570761	121568925	121569040	121572016	121572181	GTGGTAAGA	TTCTCTGCTTCTCCCTCCAGATC	8.24	13.21
ENSMUSG00000029455	Aldh2	chr5	-	121578342	121578422	121576456	121576568	121579603	121579666	CCGGTATGG	CAACCTTGGTCTCTCCTCAGGCC	8.44	9.19
ENSMUSG00000024097	Srsf7	chr17	-	80205261	80205438	80204312	80204387	80205847	80206028	CAGGTATTT	CATTTTCTTATGTTTTGTAGAGT	7.51	7.42
ENSMUSG00000023030	Slc11a2	chr15	-	100399413	100399487	100397593	100397817	100401267	100401417	AATGTGAGT	CCTGTGATTCTGTTTTCCAGCTC	7.8	9.47
ENSMUSG00000000563	Atp5f1	chr3	-	105954017	105954181	105951590	105951716	105955895	105956041	GAGGTAAGA	ATAACTCTTTGTTTTTCTAGGAC	10.06	10.39
ENSMUSG00000025130	P4hb	chr11	-	120562363	120562545	120562160	120562247	120562654	120562775	ACGGTGTGT	GCAGCACTGCTCTCTTTCAGATG	6.96	7.49
ENSMUSG00000037145	2210407C18Rik	chr11	-	58611978	58612134	58610677	58610812	58612513	58612627	CTCGTGAGT	GGTGGTTCAATTTCCTGCAGCTC	8.41	6.8
ENSMUSG00000025980	Hspd1	chr1	-	55081072	55081172	55080101	55080347	55081659	55081828	GCAGTAAGT	CAGTTAAATGTTCTTTACAGGCT	9.07	5.72
ENSMUSG00000006589	Aprt	chr8	-	122575401	122575535	122575136	122575215	122575880	122576006	AAGGTAAGC	TTCCCTCCTTACCCTAACAGGTC	10.22	11.26
ENSMUSG00000032314	Etfa	chr9	-	55487399	55487510	55486701	55486803	55488829	55488929	AGGGTAAGC	TAATAAATTTTGTGTTTCAGGAA	9.04	10.13
ENSMUSG00000026149	Tm4sf20	chr1	-	82763926	82763992	82760167	82760319	82768234	82768461	GGGGTGAGT	TCCTGAAACTTCCATTCCAGGCC	7.93	7.08
ENSMUSG00000015120	Ube2i	chr17	-	25265118	25265228	25264765	25264845	25268540	25268613	CAGGTATGG	TTCCCCTCCCTGTCCTCCAGGTA	9.99	12.08
ENSMUSG00000020048	Hsp90b1	chr10	-	86703459	86703601	86702908	86703025	86704293	86704396	GAGGTAAGT	ATCTAATTTGATTTCCTTAGAGA	11.08	5.98
ENSMUSG00000033161	Atp1a1	chr3	-	101591339	101591474	101591120	101591238	101591780	101591894	AAGGTAGCT	AACCATCTTCCCTTCTGAAGCAA	6.77	5.32
ENSMUSG00000021273	Fdft1	chr14	-	63152326	63152503	63151149	63151302	63156558	63156750	CAGGTATGC	TGTATTTGTTGACTGGCCAGGTG	9.37	4.87
ENSMUSG00000036427	Gpi1	chr7	-	34208249	34208310	34207856	34207900	34215955	34216009	TAGGTGAGT	GCCCTTTCCTTCTCTCCTAGTGG	8.83	9.2
ENSMUSG00000042541	Sem1	chr6	-	6560407	6560501	6557293	6558491	6578478	6578658	ACGGTAGGT	ACATCTCTTTCCATCTTCAGACT	10.15	9.56
ENSMUSG00000025613	Cct8	chr16	-	87488806	87488944	87487533	87487712	87490320	87490382	AAGGTATGT	CACTAAATTTGACTCCTTAGGGC	9.79	7.41
ENSMUSG00000030934	Oat	chr7	-	132566768	132566864	132564206	132564334	132567065	132567290	CTGGTATGT	GAGTATTTTCCTTACAATAGGAG	8.14	5.69
ENSMUSG00000029632	Ndufa4	chr6	-	11906019	11906108	11905201	11905262	11907323	11907384	CAGGTGAGT	CTTTGTCTATTTGTTTCTAGTTG	10.67	8.92
ENSMUSG00000032959	Pebp1	chr5	-	117286134	117286244	117285720	117285821	117287408	117287568	CAGGCCAGT	ACACTGGTTCCTTCCTACAGGTT	1.19	11.32
ENSMUSG00000018770	Atp5g3	chr2	-	73909183	73909377	73908446	73908707	73909863	73909941	CAGGTAATC	GCCTTATTTCCTCTTCCCAGGGC	6.99	10.47
ENSMUSG00000025781	Atp5c1	chr2	-	10056769	10056806	10056029	10056161	10058995	10059092	GAGGTAAAG	TTTCCTAATATAATAACCAGGGA	8.27	4.13
ENSMUSG00000021660	Btf3	chr13	-	98310980	98311037	98309895	98310201	98313091	98313293	CAGGTAAGA	TGGTTATTTCCATTTCACAGCTG	10.77	7.64
ENSMUSG00000022956	Atp5o	chr16	-	91926852	91926982	91926458	91926571	91928898	91929009	TGAGTGAGT	GATTGTGTGTGTACTTGCAGCAA	6.51	7.71
ENSMUSG00000008683	Rps15a	chr7	-	118109932	118110018	118104371	118109193	118114784	118114864	TGGGTGAGT	ATCTTTGGTTCCATTTACAGTGT	8.73	8.86
ENSMUSG00000021807	Rtraf	chr14	-	19814536	19814605	19812348	19812397	19816184	19816273	GAGGTACGT	GTCTTTATTGGGTTTCCTAGGCA	10.2	7.34
ENSMUSG00000021606	Ndufs6	chr13	-	73320293	73320416	73319873	73320060	73327415	73327469	TTGGTATGC	CTTGTCTTTCCTGATTCTAGGTG	5.91	10.76
ENSMUSG00000041740	Rnf10	chr5	-	115242633	115242691	115242392	115242551	115244020	115244121	AAGGTGAGA	CCTTCTGTCCCACTTGGCAGATG	8.68	9.71
ENSMUSG00000030189	Ybx3	chr6	-	131367764	131367863	131364854	131365405	131368388	131368560	AGGGTGAGC	TGTGGTTTGCTCTGTTTCAGACC	7.75	10.2
ENSMUSG00000003955	Fam162a	chr16	-	36052285	36052408	36049841	36049950	36071469	36071515	CCCGTAAGT	AATATGTATCTCTCTTTTAGGAC	9.09	11.33
ENSMUSG00000024099	Ndufv2	chr17	-	66091863	66091929	66089430	66089493	66101414	66101559	GTGGTAAGT	CTTAAAAATTTAAACTTTAGGGA	10.36	5.87
ENSMUSG00000030541	Idh2	chr7	-	80098135	80098272	80097803	80097955	80098770	80098914	CAAGTAACA	TATGCCCGCTCTCCCCACAGTCC	2.32	12.64
ENSMUSG00000013593	Ndufs2	chr1	-	171238514	171238592	171237944	171238372	171238709	171238897	GAGGTGAGA	GATCACCACTTGGCTTCTAGGAC	7.66	7.24
ENSMUSG00000027195	Hsd17b12	chr2	-	94045360	94045442	94043872	94043938	94052253	94052288	AAGGTGACT	TGATGTGTTTTCAATTCCAGATC	6.64	11.12
ENSMUSG00000002010	Idh3g	chrX	-	73782005	73782103	73781676	73781789	73782674	73782716	CAGGTATGG	CACCCTCTCCCTTCTTCCAGCCT	9.99	10.38
ENSMUSG00000035441	Myo1d	chr11	-	80586846	80586960	80557433	80557588	80592786	80592891	AACGTAAGT	TCGGTTTGGTTTTGTTACAGGTG	10.74	9.06
ENSMUSG00000020361	Hspa4	chr11	-	53265033	53265141	53262879	53262999	53265923	53266049	AAAGTAAGT	TTTGTTTTGTTTATTTACAGGAT	9.72	10.56
ENSMUSG00000025823	Pdia4	chr6	-	47799185	47799342	47798364	47798598	47800937	47801089	CTGGTGAGA	CTATGCTGTCTTTGACACAGGGC	7.54	8.08
ENSMUSG00000043962	Thrap3	chr4	-	126186434	126186588	126178773	126180814	126202569	126202589	GAGGTAAGG	ACTGTATCCTCTTACATTAGGTG	10.28	6.79
ENSMUSG00000034875	Nudt19	chr7	-	35551453	35551661	35547184	35548123	35555153	35556304	CAGGTGAGT	TCTCCCTTTGTCTCTTACAGTGG	10.67	11.54
ENSMUSG00000004099	Dnmt1	chr9	-	20908471	20908752	20907870	20907961	20909089	20909285	CAGGTCAGT	TCAGTGTTCCATTGCAACAGGCA	8.94	7
ENSMUSG00000024665	Fads2	chr19	-	10066514	10066612	10066251	10066348	10070271	10070348	CAGGTACCC	TAATCTTATTTACCCTACAGGAC	8.63	8.7
ENSMUSG00000032423	Syncrip	chr9	-	88477073	88477187	88476788	88476965	88479570	88479678	GAGGTAAAG	AACATTTTGAACTTTTCAAGGCA	8.27	4.81
ENSMUSG00000053768	Chchd3	chr6	-	32892291	32892375	32851442	32852215	32968200	32968266	AGGGTATGG	ACTCCTTGTATCTTTTTTAGGCT	7	10.69
ENSMUSG00000058076	Sdhc	chr1	-	171143557	171143659	171138693	171138755	171145755	171145812	CAAGTAAGG	TGACCTTTGTTTTATTTTAGTGC	7.66	9.92
ENSMUSG00000024393	Prrc2a	chr17	-	35160451	35160594	35160096	35160187	35160752	35160832	CAGGTGACT	TTTTTTTTTCCAATATGCAGCCG	6.6	7.12
ENSMUSG00000029687	Ezh2	chr6	-	47544439	47544609	47543945	47544040	47545675	47545883	CAGGTAAGC	GTTAACATTTGGTTTTCTAGAAG	9.88	6.08
ENSMUSG00000058301	Upf1	chr8	-	70338205	70338320	70337488	70337632	70338396	70338561	ATGGTGAGC	TCCCACCACATTTTCTGTAGCAT	8.27	6.25
ENSMUSG00000000171	Sdhd	chr9	-	50598760	50598905	50596356	50597250	50600547	50600664	CTGGCAAGT	GATTCTGATTCTTTTTACAGCTG	2.89	9.11
ENSMUSG00000063884	Ptcd3	chr6	-	71901195	71901319	71898339	71898455	71902855	71902960	CAGGTGACT	CACTTCTCCTCTTGTTCTAGTGC	6.6	8.61
ENSMUSG00000032590	Apeh	chr9	-	108087722	108087861	108087180	108087264	108088260	108088349	ATGGTGAGC	ACTCTCCTTCCCCCTGGCAGAAA	8.27	9.87
ENSMUSG00000054662	Ano9	chr7	-	141104241	141104384	141103991	141104144	141104482	141104580	TGAGTGTGT	CATATTCTTCGTGCCCACAGGTT	-0.5	10.94
ENSMUSG00000029810	Tmem176b	chr6	-	48835905	48835962	48835444	48835675	48836226	48836337	TCCGTGAGT	CTGGTGTCTTCTCTTTCCAGGCA	8.93	11.24
ENSMUSG00000026670	Uap1	chr1	-	170150311	170150452	170149270	170149459	170150942	170151136	AAAGTATGA	TTCCCCCCTTTATTTCTTAGTGT	3.87	10.1
ENSMUSG00000038014	Fam120a	chr13	-	48932296	48932393	48922152	48922250	48933949	48934078	TAGGTAAGT	CTTTCCTACATCTGTTTCAGTCA	9.66	8.6
ENSMUSG00000028007	Snx7	chr3	-	117838819	117838984	117837137	117837336	117839927	117840038	GAGGTAAAT	GCTTTTGTTTTTGGTCTCAGCCA	8.39	6.37
ENSMUSG00000028693	Nasp	chr4	-	116611971	116612081	116605683	116605763	116614329	116614410	ATGGTATGT	TGTGCTTTTTCTTCTTATAGAAT	8.35	10.56
ENSMUSG00000000441	Raf1	chr6	-	115631214	115631368	115626938	115626966	115632896	115632995	GAGGTAATA	TTTTTCTCCTCCGTGCCCAGTTC	7.96	9.86
ENSMUSG00000029202	Pds5a	chr5	-	65629918	65630055	65627998	65628122	65631712	65631781	CAGGTGAGC	AGCATGTTAATATTTTATAGGTA	9.6	6.41
ENSMUSG00000036751	Cox6b1	chr7	-	30623414	30623515	30616860	30617162	30624499	30624613	TGGGTATGT	GGAACCTCTTTTCTTCACAGACT	7.43	7.53
ENSMUSG00000039428	Tmem135	chr7	-	89243920	89243986	89196112	89196159	89279966	89280000	GAAGTAAGA	ATCTTTTTATTTATTCACAGGCC	6.42	9.36
ENSMUSG00000050812	Ecpas	chr4	-	58811708	58811775	58811370	58811562	58811851	58811943	ATGGTACCT	TAAGAATGCTTGCTTTTCAGACT	4.67	5.2
ENSMUSG00000030800	Prss8	chr7	-	127927808	127927971	127926998	127927270	127929556	127929574	CAGGTACCA	TTCCCCCTTCCCCTGGGCAGCCT	7.88	8.19
ENSMUSG00000020140	Lgr5	chr10	-	115495169	115495241	115478386	115478602	115502366	115502438	CCTGTAAGT	GTTGTTGTTTGCATGGACAGTAT	7.52	3.05
ENSMUSG00000061244	Exoc5	chr14	-	49015416	49015632	49004089	49014349	49016197	49016306	AAGGTACAT	CTGTAGAAAAACTTTTACAGGCA	7.87	1.87
ENSMUSG00000024922	Ovol1	chr19	-	5553553	5553771	5551484	5551674	5560200	5560575	AAGGTAATA	AGCTGTTCTTCTCCCTCCAGTCA	8.49	8.72
ENSMUSG00000039159	Ube2h	chr6	-	30242537	30242577	30241371	30241424	30260928	30261003	AGCGTAAGT	ATTAACATCTCTTTTTGCAGGAT	10.07	9.59
ENSMUSG00000039117	Taf4	chr2	-	179929276	179929424	179926215	179926330	179932015	179932225	CAGGTGAGG	CTATGCTGGCTGTGCCCCAGGTG	10.07	7.25
ENSMUSG00000032400	Zwilch	chr9	-	64147269	64147406	64146824	64146920	64149398	64149427	ACAGTAAGG	TTTATATTTCTGTCTTCCAGGAA	5.42	11.95
ENSMUSG00000025968	Ndufs1	chr1	-	63148395	63148571	63147289	63147424	63149956	63150111	GAGGTATTA	CACTGTTTTTCTCCTCCCAGGAC	6.46	10.54
ENSMUSG00000020198	Ap3d1	chr10	-	80716473	80716619	80715870	80716012	80719008	80719388	AGGGTGAGG	CTTGGCTGCTGCTCTCCTAGGCG	7.13	7.05
ENSMUSG00000025353	Ormdl2	chr10	-	128820260	128820514	128819953	128820105	128821541	128821594	TTGGTGAGC	AGGGGATTTTGGCTTTTCAGGAG	7.43	4.99
ENSMUSG00000018428	Akap1	chr11	-	88841168	88841302	88839624	88839751	88844258	88845865	AAGGTAAGG	TGTCACTTCCTCCCCTGCAGGTT	10.51	12.09
ENSMUSG00000010755	Cars	chr7	-	143575917	143576006	143574512	143574634	143576585	143576726	TGGGTGAGC	CTGAGACTCTGTCCCCACAGGTT	7.23	9.71
ENSMUSG00000027104	Atf2	chr2	-	73845438	73845553	73842359	73842446	73846196	73846375	CCAGTAAGT	CCTTGTTTTGTTTTTCTTAGTCC	9.09	8.79
ENSMUSG00000040521	Tsfm	chr10	-	127024935	127025023	127022331	127022926	127028364	127028487	TTGGTGAGT	CACTTGTCTCCTGTATGTAGGGC	9.27	7.63
ENSMUSG00000039128	Cdc123	chr2	-	5833080	5833113	5822815	5823197	5833655	5833678	ACGGTAAGA	CTTCTGTCTTGTCCATGCAGTGG	10.65	8.97
ENSMUSG00000029655	N4bp2l2	chr5	-	150647459	150647548	150635971	150643315	150650614	150650739	ATGGTAAAT	CTTATATATTTTTATTTCAGCAA	6.41	7.01
ENSMUSG00000027618	Nfs1	chr2	-	156134405	156134558	156132632	156132726	156139728	156139812	AAGGTAGGA	ACATTATCGTCAACTCTTAGGGA	9.45	6.75
ENSMUSG00000001995	Sipa1l2	chr8	-	125433177	125433309	125422578	125422702	125439263	125439483	AAGGTAAAG	CTGATTTTGTTTCTACTTAGATG	9.06	8.58
ENSMUSG00000034342	Cbl	chr9	-	44152788	44152968	44142975	44151737	44153760	44153858	CAAGTGAGT	TTACACCAGCTTTCTACTAGGGG	9.1	2.54
ENSMUSG00000032899	Styk1	chr6	-	131322335	131322501	131312918	131313074	131353484	131353597	AAGGTAAAG	AACGTTAATGTTTTCCTCAGGTT	9.06	8.55
ENSMUSG00000050812	Ecpas	chr4	-	58819142	58819264	58817399	58817550	58820127	58820175	CAGGTGTGG	CCCTGCTCTTTGTATGTGAGGTT	6.34	5.87
ENSMUSG00000036026	Tmem63b	chr17	-	45663506	45663669	45662862	45662968	45664743	45664809	CGGGTATGG	GGAGCACCTGCTGCCCTTAGGTG	8.17	4.65
ENSMUSG00000069089	Cdk7	chr13	-	100717571	100717682	100711496	100711596	100719301	100719370	AGGGTAAGA	ATTGCCTGTCTATTTTATAGGTT	9.21	9.68
ENSMUSG00000002068	Ccne1	chr7	-	38099246	38099358	38098667	38099149	38099467	38099501	CAGGTATGT	AGTGCTCCTGTCTTCCTTAGCTT	9.8	8.09
ENSMUSG00000020954	Strn3	chr12	-	51629373	51629507	51627704	51627880	51647993	51648135	GATGTAAGT	AGCGGTTTTGTTCTTTATAGCTG	9.11	8.01
ENSMUSG00000021451	Sema4d	chr13	-	51763251	51763320	51725223	51725542	51793496	51793673	TAGGTGAGT	CTTTCCAATTCTTGTTTCAGACC	8.83	9.77
ENSMUSG00000079491	H2-T10	chr17	-	36117664	36117734	36117089	36117456	36117856	36117903	CAGGTTTGT	ACCTGTTCTTACTCCTGTAGGAG	7.44	10.09
ENSMUSG00000030556	Lrrc28	chr7	-	67559857	67559969	67545365	67545468	67617992	67618130	TTGGTAAGT	ACCTGTGCCTTTCTCTGCAGTAC	10.47	10.08
ENSMUSG00000030737	Slco2b1	chr7	-	99695062	99695367	99691756	99691893	99695559	99695628	CCGGTGGGT	TGAGCTATTCCTTCACTTAGGTG	7.85	6.6
ENSMUSG00000020167	Tcf3	chr10	-	80410397	80410624	80409513	80410274	80412826	80413062	GAGGTAGGC	GGCTCGGTGCTGTGACCCAGCAG	8.99	0.13
ENSMUSG00000085287	4833418N02Rik	chr17	-	87277411	87277582	87276445	87276474	87280558	87280762	CAGGTATGG	TGTGGTGTATTTTGTCCCAGTGT	9.99	7.11
ENSMUSG00000059277	R74862	chr7	-	143039178	143039313	143037280	143037381	143044494	143044656	CAGGTACTG	AGCCATGTGGTGTATTCCAGGTA	9.04	7.48
ENSMUSG00000033055	Ankrd54	chr15	-	79054265	79054314	79053573	79054084	79054495	79054603	AAGGTTGGT	GCTCAAGTCTCTATTCTCAGGGG	8.46	3.91
ENSMUSG00000045962	Wnk1	chr6	-	119953770	119953902	119952684	119952969	119956070	119956170	CAGGTATCG	AGCTTCCAACTCTTCTGCAGCCT	9.18	5.5
ENSMUSG00000059534	Uqcr10	chr11	-	4703903	4703989	4701974	4702220	4704156	4704334	GTGGTGAGT	TGGTATGTCCTGTCACACAGTTC	8.95	6.24
ENSMUSG00000029086	Prom1	chr5	-	44058625	44058652	44055877	44056083	44063125	44063184	AAGGTAAAC	AACTGCTTTGATTTCTACAGCCA	8.14	6.63
ENSMUSG00000052997	Uba2	chr7	-	34141802	34141852	34141082	34141466	34142737	34142874	GTTGTAAGT	TAATGTTATCTTCTTTATAGGGA	8.3	7.98
ENSMUSG00000018428	Akap1	chr11	-	88843589	88843696	88841168	88841302	88844258	88845865	CAGGTCAGC	GCCGTCCTTTCTCTGTGCAGTTG	7.16	10.68
ENSMUSG00000018509	Cenpv	chr11	-	62534045	62534222	62533886	62533954	62536281	62536380	GAGGTCAGC	AGTCCACTGTTTCTCTTCAGGGT	5.66	9.67
ENSMUSG00000021546	Hnrnpk	chr13	-	58401109	58401172	58400332	58400417	58402063	58402103	GAGGTAAAA	TTGGTCCTTGGCTTTGGTAGGAC	7.3	5.15
ENSMUSG00000015143	Actn1	chr12	-	80170182	80170248	80168857	80169016	80170685	80170766	ATGGTAACG	TTGGCGCCACTGCCCTACAGAAG	6.05	4.29
ENSMUSG00000027404	Snrpb	chr2	-	130176628	130176752	130175329	130175441	130177014	130177166	AGGGTAAGT	CTCTCATGTTCTCCCCACAGGTG	10.45	14.29
ENSMUSG00000022336	Eif3e	chr15	-	43281018	43281228	43278307	43278422	43282602	43282626	CAGGCAAGT	TGTAGATTGTTTATTCATAGGCA	3.1	5.05
ENSMUSG00000027014	Cwc22	chr2	-	77929836	77929922	77929428	77929498	77931434	77931545	AGTGTAAGC	CTTATTTCTTCTCTGTACAGTTT	5.32	8.6
ENSMUSG00000030431	Tmem238	chr7	-	4785474	4785538	4785171	4785279	4789004	4789073	CTGGTGAGT	CCATCTTTGTGACTCCCCAGGTC	10.1	9.72
ENSMUSG00000044627	Swi5	chr2	-	32280226	32280510	32278815	32279131	32280708	32280803	GGGGTAAGA	TTGCTTTATTTTGTCCCCAGGAT	7.83	10.53
ENSMUSG00000035126	Wdr78	chr4	-	103064463	103064550	103062295	103062447	103066259	103066486	ATGGTAACC	TGTCTTGTTTTGTGTTTTAGGAC	5.31	13.09
ENSMUSG00000031819	Emc8	chr8	-	120659004	120659074	120653913	120658248	120667756	120667763	ATGGTGAGT	TCATAGGTCCTTCTCCACAGCCC	10.13	7.48
ENSMUSG00000090925	1810064F22Rik	chr9	-	22208882	22208949	22206150	22206276	22213722	22213839	CTTGTAATA	TTGTTTTGTTTTTTTCACAGAAA	-5.36	9.88
ENSMUSG00000051435	Fhad1	chr4	-	141905546	141905642	141904960	141905181	141908978	141909106	CTGGTGTGT	CAGTTTCTTTTTCATTTCAGCCT	4.96	6.78
ENSMUSG00000029471	Camkk2	chr5	-	122769898	122769983	122764005	122764302	122779251	122779315	CTGGTAATG	CTGCTTTTCTCTTTTGGAAGATG	5.67	5.78
ENSMUSG00000041890	Git2	chr5	-	114737347	114737437	114733860	114733943	114739032	114739281	AGGGTTAAG	GTTTCTCTCTCCACTTCCAGATT	-3.45	11.32
ENSMUSG00000022685	Parn	chr16	-	13652392	13652483	13651797	13651836	13652644	13652710	CAGGTGTGT	ATCCTGGACTCTCTTTGTAGACC	6.99	7.73
ENSMUSG00000006519	Cyba	chr8	-	122428399	122428694	122427654	122427724	122432809	122432905	CATGTGAGC	TGCTTGTTTGTTCGTTTGAGGCA	5.03	1.22
ENSMUSG00000027002	Nckap1	chr2	-	80571212	80571230	80570118	80570229	80580857	80581380	AAGGTTTGC	TTATTACAATGCTTCCCCAGCAA	5.42	4.92
ENSMUSG00000054808	Actn4	chr7	-	28895120	28895186	28894500	28894659	28895431	28895512	CTGGTATGC	TGCCTGCGTCCTGGGAGCAGAAG	6.73	2.52
ENSMUSG00000018362	Kpna2	chr11	-	106998112	106998238	106997237	106997335	106999358	106999450	GTGGTTAGT	TTTTTGTTTTTTCGAGGCAGGGT	4.94	4.1
ENSMUSG00000078812	Eif5a	chr11	-	69919448	69919478	69919150	69919336	69921162	69921386	TAGGTGGGT	TTCAATATGTTTGACTCCAGTTT	5.56	4.73
ENSMUSG00000022450	Ndufa6	chr15	-	82352332	82352435	82350978	82351094	82354080	82354189	AAGGTATCT	CTGTTTTTGTTTTTGTTAAGGTT	7.56	9.4
ENSMUSG00000074227	Spint2	chr7	-	29260056	29260129	29259398	29259452	29260370	29260430	TGGGTGAGT	CATCTGTAGCTTTGTGTTAGTTT	8.73	1.48
ENSMUSG00000062825	Actg1	chr11	-	120347491	120347536	120346910	120347349	120347635	120347875	CAGGTTTCT	CGTTTCTTTGGTGTTTCTAGGGT	-0.33	9.27
ENSMUSG00000008668	Rps18	chr17	-	33953739	33953908	33952402	33952591	33955077	33955176	AAGGTGAGA	CTTTTGGTTTTTGGAGACAGGGT	8.68	0.8
ENSMUSG00000026238	Ptma	chr1	+	86529730	86529804	86529455	86529552	86529964	86530371	GAGGTATGT	GGCCTTGATTGATTCTCCAGGTG	9.81	7.31
ENSMUSG00000054452	Aes	chr10	+	81561218	81561316	81559493	81559668	81564094	81564158	CAGGTGAGC	TCACCCTCCTGCCCCCGCAGGGC	9.6	11.97
ENSMUSG00000074207	Adh1	chr3	+	138280373	138280512	138279730	138279832	138282435	138282523	CAGGTACAG	ACTTTACCTTTAATCCACAGATG	8.68	10.28
ENSMUSG00000074207	Adh1	chr3	+	138289801	138289940	138288748	138288884	138290534	138290698	GAGGTAAGC	AGATGTTGCTCTCCTTCCAGGGT	9.85	8.17
ENSMUSG00000024608	Rps14	chr18	+	60776400	60776551	60774509	60774686	60776929	60777091	CAAGTGAGT	CATTGAGGTTCCTTACCTAGAAA	9.1	4.12
ENSMUSG00000018569	Cldn7	chr11	+	69966942	69967107	69965395	69966149	69967219	69967304	CAGGTGAGC	GCCGCCTTCCTCCCCTGCAGGAG	9.6	11.43
ENSMUSG00000037805	Rpl10a	chr17	+	28328966	28329047	28328585	28328885	28329373	28329522	CAGGTTGGC	ACAGCTCCCCTCTCGCTCAGGTT	5.52	7.3
ENSMUSG00000044533	Rps2	chr17	+	24720968	24721302	24720533	24720731	24721622	24721714	TTGGTAGGT	TCACCTAAGTCTTCTCATAGGCT	7.03	3.53
ENSMUSG00000033685	Ucp2	chr7	+	100498735	100498916	100498347	100498449	100499235	100502020	GGGGTGAGC	CTCCCCCTGCTTCATGGCAGATG	5.97	9.23
ENSMUSG00000058558	Rpl5	chr5	+	107901869	107901939	107900501	107900646	107902021	107902137	GAGGTATGA	ATTTTTTTTTTCCTTTAAAGGGG	8.55	9.8
ENSMUSG00000058558	Rpl5	chr5	+	107903268	107903403	107902021	107902137	107903665	107903868	AGGGTATGT	CCTGACTTTTCTCACTGCAGATT	8.34	9.98
ENSMUSG00000071866	Ppia	chr11	+	6418100	6418131	6415442	6415979	6418225	6418314	CAGGTTGGT	TGTTCATTTCTTTGTTACAGCTG	8.08	10.61
ENSMUSG00000025967	Eef1b2	chr1	+	63179247	63179373	63178831	63178898	63179457	63179568	CCTGTAAGT	CACTTCTTAATCTTCCTTAGAGC	7.52	7.93
ENSMUSG00000025290	Rps24	chr14	+	24491906	24492116	24491749	24491815	24493382	24493460	AGAGTAGGT	ACTCTTACACCTCTTTATAGGTC	4.84	8.92
ENSMUSG00000025290	Rps24	chr14	+	24493382	24493493	24491906	24492116	24495774	24496959	AAGGTATGG	AATGCACTCTTCTCTCATAGCAT	9.26	7.47
ENSMUSG00000025393	Atp5b	chr10	+	128084296	128084471	128083891	128084074	128085090	128085212	ACAGTAAGT	GTGTTAATGCTGATTGACAGGGG	9.49	4.61
ENSMUSG00000053964	Lgals4	chr7	+	28840413	28840452	28840261	28840294	28840580	28840610	CCTGTAAGT	CTTCTGTCTATCTATTCCAGAGT	7.52	9.28
ENSMUSG00000053964	Lgals4	chr7	+	28840580	28840610	28840413	28840452	28840863	28840952	CCGGTATGG	ATCCCTTTCTTTCTTCGCAGGTC	8.44	12.69
ENSMUSG00000053964	Lgals4	chr7	+	28841144	28841307	28840580	28840952	28841486	28841694	GATGTGAGT	GACACTTTATTTGTCTTCAGCTT	7.77	7.07
ENSMUSG00000017404	Rpl19	chr11	+	98029774	98029885	98029394	98029515	98030270	98030492	GGCGTAAGT	AGTTACACTGTCTCCTGCAGGTA	9.39	9.42
ENSMUSG00000019179	Mdh2	chr5	+	135787540	135787618	135786232	135786358	135789200	135789300	CAGGTGCGT	CTTCCTGCTTTGCTGAGTAGGGT	9.73	5.03
ENSMUSG00000060126	Tpt1	chr14	+	75846693	75846799	75846202	75846393	75847243	75847360	CAGGTAAAT	CTGTTACTTTACTGTTTTAGACT	8.76	9.07
ENSMUSG00000062070	Pgk1	chrX	+	106197841	106197961	106196842	106196946	106199646	106199761	AGGGTATGA	ATTTTTCTTTTTTTCCCTAGCTC	6.84	9.82
ENSMUSG00000057863	Rpl36	chr17	+	56613906	56614041	56613585	56613680	56614123	56614243	AGGGTAGGC	CCTCGGGGCTGTGCTCGCAGCGC	7.26	5.99
ENSMUSG00000025794	Rpl14	chr9	+	120572767	120572862	120571513	120572197	120573575	120573675	CAGGTAACA	TCCTTGATTTTGTATCCTAGGCT	8.88	8.48
ENSMUSG00000059654	Reg1	chr6	+	78427324	78427462	78426912	78427031	78428113	78428225	AGGGTGAGT	CTTCTCTTCCACTTACACAGCTT	9.25	6.8
ENSMUSG00000000740	Rpl13	chr8	+	123102844	123102986	123102650	123102762	123103182	123103356	AGGGTGAGT	CGGCTGTGCTTTTCCTGCAGGCG	9.25	10.84
ENSMUSG00000025991	Cps1	chr1	+	67168240	67168369	67166368	67166526	67170848	67170993	AAAGTAAGT	TATCCTCGATTTGTTCACAGATG	9.72	8.77
ENSMUSG00000025991	Cps1	chr1	+	67227123	67227183	67220502	67220601	67228235	67228348	AAGGTATAC	TCTTTGAATTTCTTTTCCAGCAA	7.64	8.93
ENSMUSG00000025467	Prap1	chr7	+	140095031	140095098	140093394	140093468	140096149	140096202	CAGGTATGC	TTCTCTCTCTGGTCCCCTAGGTT	9.37	11.25
ENSMUSG00000025467	Prap1	chr7	+	140096149	140096202	140093394	140093468	140096673	140096780	GAAGTAAGT	CCTGTGACTCCCTCTCCTAGGTC	9.82	10.79
ENSMUSG00000028936	Rpl22	chr4	+	152330003	152330128	152327480	152327585	152332279	152332476	AAGGTATGA	TCATTGGTTGGTTTCTGCAGGAG	9.11	7.33
ENSMUSG00000063229	Ldha	chr7	+	46851876	46851994	46850884	46851058	46854976	46855626	CAGGTGAGG	AGCTGCCCGTTTCCTTCCAGTGC	10.07	8.37
ENSMUSG00000063229	Ldha	chr7	+	46853982	46854106	46850884	46851058	46854976	46855438	AAGGTAATG	CCATCCTTCCTACCCCACAGTGC	8.99	9.29
ENSMUSG00000063229	Ldha	chr7	+	46853982	46854106	46851876	46851994	46854976	46855438	AAGGTAATG	CCATCCTTCCTACCCCACAGTGC	8.99	9.29
ENSMUSG00000037563	Rps16	chr7	+	28350991	28351093	28350651	28350851	28352176	28352273	AAGGTGTTG	GTCTCCCTCGCCCTTCACAGAAA	1.36	9.5
ENSMUSG00000037563	Rps16	chr7	+	28352362	28352410	28352176	28352273	28352493	28352696	AATGTGAGT	TTGGTCATTGTGTCTTGCAGCCA	7.8	8.16
ENSMUSG00000025508	Rplp2	chr7	+	141451003	141451102	141448725	141448774	141451231	141451350	CAGGTAAAT	GTTCTTTCTATTTTGTGTAGGTG	8.76	8.25
ENSMUSG00000079435	Rpl36a	chrX	+	134586510	134586578	134585688	134586183	134587450	134587573	AAGGTTAGT	TAACGAGTAACTTTTTCCAGGAA	8.54	4.43
ENSMUSG00000062328	Rpl17	chr18	+	75002023	75002122	75001665	75001800	75002660	75002852	AAGGTACCT	AGCTGCTTTTTCTCTTTCAGGCC	8.49	11.69
ENSMUSG00000056612	Ppp1r14b	chr19	+	6976543	6976627	6975047	6975506	6976857	6976890	AAGGTAAGC	TCTCCCCGCCTCTACCCCAGGAG	10.22	8.34
ENSMUSG00000021939	Ctsb	chr14	+	63133315	63133466	63122461	63122565	63133964	63134050	CAGGTAGGC	GTTGCCTGTGTCCTTTCTAGGTG	9.88	12.34
ENSMUSG00000026238	Ptma	chr1	+	86529730	86529804	86529172	86529244	86529964	86530371	GAGGTATGT	GGCCTTGATTGATTCTCCAGGTG	9.81	7.31
ENSMUSG00000027673	Ndufb5	chr3	+	32748460	32748567	32747596	32747789	32751028	32751102	ACGGTAGGA	GGAAACACCTTTTCTCTCAGCAT	8.6	2.6
ENSMUSG00000037894	H2afz	chr3	+	137865132	137865210	137864486	137864696	137865519	137865633	CAGGTGGGT	GGGCGTCGGCGGCGCCGCAGGCT	8.56	2.09
ENSMUSG00000023886	Smoc2	chr17	+	14375436	14375519	14368907	14369094	14397520	14397623	AGGGTGAGT	TCTTATCACCCTGCTCCTAGGTA	9.25	9.18
ENSMUSG00000026617	Bpnt1	chr1	+	185352181	185352379	185348743	185348835	185353956	185354062	AAGGTACAG	CTTGTTGTCATCTCACACAGGCA	8.04	7.78
ENSMUSG00000025428	Atp5a1	chr18	+	77781211	77781356	77780984	77781092	77781798	77781889	ACTGTGAGT	ACACTAACTTGTGTGCTCAGGTG	7.94	7.98
ENSMUSG00000031886	Ces2e	chr8	+	104932923	104932996	104932399	104932537	104933527	104933754	CGGGTGAGA	ACCTGTCCTTCTCTCTTCAGTTC	7.62	12.05
ENSMUSG00000025503	Taldo1	chr7	+	141401580	141401756	141400153	141400419	141401871	141402069	CTGGTGAGC	CCTGCCCCTCTTGTCCACAGGGA	8.05	11.78
ENSMUSG00000031353	Rbbp7	chrX	+	162775735	162775793	162774552	162774629	162777771	162777882	CTGGTATGC	AAGCTTTATTTTCTTAATAGTAA	6.73	3.52
ENSMUSG00000015671	Psma2	chr13	+	14619301	14619424	14616736	14616869	14620724	14620806	AGGGTGAGT	TTTTTTTTCTGTTGCCTTAGAGT	9.25	9.41
ENSMUSG00000047517	Dmbt1	chr7	+	131058002	131058326	131056146	131056179	131061331	131061358	CAGGTAAGA	AAACCACCATGTCTTTCCAGGAA	10.77	7.81
ENSMUSG00000047517	Dmbt1	chr7	+	131086152	131086179	131085376	131085415	131088059	131088080	TTGGTAAGT	TAGCTTTGTTTTCTCTCTAGAAT	10.47	8.21
ENSMUSG00000047517	Dmbt1	chr7	+	131107884	131107911	131106152	131106476	131108454	131108481	CAGGTGAGT	ATGGCTTCTTTTTCTTACAGTCC	10.67	9.13
ENSMUSG00000032246	Calml4	chr9	+	62871265	62871454	62868676	62868817	62875476	62875644	AAGGTACCA	TGTCTTGTGGGGTTTCCTAGACA	7.87	5.9
ENSMUSG00000023150	Ivns1abp	chr1	+	151354633	151354759	151353919	151354093	151356128	151356236	GAGGTTAGT	TTATTTATATACAATTCTAGTTG	7.15	6.67
ENSMUSG00000025991	Cps1	chr1	+	67170848	67170993	67168240	67168369	67172655	67172866	CAGGTAGGC	TCTCTGCCATCGATTTCCAGGCA	9.88	8.96
ENSMUSG00000063229	Ldha	chr7	+	46851876	46851994	46850884	46851058	46853982	46854106	CAGGTGAGG	AGCTGCCCGTTTCCTTCCAGTGC	10.07	8.37
ENSMUSG00000026547	Tagln2	chr1	+	172506185	172506288	172505760	172505935	172506566	172506733	TAAGTAAGT	ATATCACCGTTTTCTTCCAGGAA	8.07	9.36
ENSMUSG00000006333	Rps9	chr7	+	3704645	3704768	3704051	3704448	3705732	3705919	AAGGTGTGT	CTCCTCCCAACCACGTGCAGGAG	6.64	6.27
ENSMUSG00000030007	Cct7	chr6	+	85461507	85461560	85460737	85461170	85462025	85462197	AGTGTAAGT	TCAACTTGTGTTTTTGGCAGGCT	8.46	7.16
ENSMUSG00000030007	Cct7	chr6	+	85464779	85464944	85461770	85462197	85465899	85465937	GAGGTAGGT	GCTCTGTCTGCTTTAACCAGGAG	9.65	7.33
ENSMUSG00000071644	Eef1g	chr19	+	8972506	8972636	8969843	8969987	8972903	8973108	ATGGTAAGT	CTGCCATTCCCTCTTGGCAGGTC	11.01	10.7
ENSMUSG00000001175	Calm1	chr12	+	100205612	100205719	100203574	100203718	100206097	100206233	AAGGTAATC	TGTTTCTCTTCTCATTAAAGGCA	7.46	7.74
ENSMUSG00000028757	Ddost	chr4	+	138305154	138305265	138304729	138305038	138308242	138308329	AAGGTAAGG	TCCGGGTTTCTTTCCTCCAGACC	10.51	10.16
ENSMUSG00000033685	Ucp2	chr7	+	100498568	100498916	100498345	100498449	100499235	100499302	GGGGTGAGC	TTACCATTCAAATCCAACAGGGT	5.97	7.9
ENSMUSG00000071866	Ppia	chr11	+	6419112	6419285	6418100	6418314	6419477	6419663	ATGGTAAGA	TTACTATCTGATTTTTACAGGGT	9.48	8.89
ENSMUSG00000022551	Cyc1	chr15	+	76344301	76344498	76343522	76343692	76344581	76344708	CAGGTGGGT	GCTGAGCGGGGCTCTTGCAGGCA	8.56	2.75
ENSMUSG00000023010	Tmbim6	chr15	+	99406151	99406231	99405860	99405958	99406576	99406677	CAGGTGAGA	GCCTCTGCCGTGTCTTCCAGGTA	9.22	12.08
ENSMUSG00000047517	Dmbt1	chr7	+	131040886	131041210	131039016	131039049	131043659	131043686	CAGGTAAGA	AAACCACCATGTCTTTCCAGGAA	10.77	7.81
ENSMUSG00000010406	Mrpl52	chr14	+	54428583	54428648	54427039	54427238	54429581	54429746	GCAGTGAGT	TTGTTTACTTTTGTCTGTAGATG	7.39	9.43
ENSMUSG00000051483	Cbr1	chr16	+	93608788	93608896	93607836	93608254	93609794	93610344	AAGGTGAGT	CCCCCCCCCCCCCCCGAAAGTCA	10.47	4.59
ENSMUSG00000027523	Gnas	chr2	+	174341809	174341929	174341649	174341707	174343199	174343297	CCTGTAAGC	ATTTGCTAAACTGTTTTCAGACC	3.69	6.64
ENSMUSG00000037072	Selenof	chr3	+	144577585	144577753	144570425	144570799	144590611	144590675	AAGGTAATG	TTCCTGGTTTTCATTTTCAGGCG	8.99	10.56
ENSMUSG00000021218	Gdi2	chr13	+	3550988	3551088	3548862	3548970	3554411	3554546	ATGGTAAAG	TATTTTTGTTCTGCTTTTAGTTA	5.39	7.88
ENSMUSG00000027248	Pdia3	chr2	+	121436356	121436414	121435920	121436000	121437585	121438687	GAAGTAAGT	GCTCTTTTCCTTTTTTCTAGTTT	9.82	9.13
ENSMUSG00000029622	Arpc1b	chr5	+	145124586	145124694	145123568	145123791	145125577	145125784	CAGGTGAGC	TTTCTTACCCATGTGTCTAGGTG	9.6	8.22
ENSMUSG00000062328	Rpl17	chr18	+	75001349	75001390	75001190	75001243	75001665	75001800	AAGGTAAGG	GGATCTCTCTTCGTTTGCAGCAT	10.51	8.66
ENSMUSG00000045394	Epcam	chr17	+	87636457	87636894	87635994	87636204	87639895	87639964	GAGGTGAGG	GTCTATTGTCTTTCGTCCAGGAA	8.41	7.96
ENSMUSG00000054452	Aes	chr10	+	81564094	81564158	81561043	81561316	81564672	81564717	ATGGTAAAG	CTTCTCTTGTGTGTCCTCAGCCT	5.39	9.23
ENSMUSG00000050628	Ubald2	chr11	+	116434558	116434621	116434093	116434428	116437993	116439077	ATGGTAAGT	GTCCCGTATTTTGTCCGCAGACC	11.01	11.45
ENSMUSG00000018569	Cldn7	chr11	+	69965884	69966149	69964823	69965366	69966942	69966969	CGGGTAAGG	GTTTTTTTGCTTTACTGTAGGGT	10.17	9.94
ENSMUSG00000018569	Cldn7	chr11	+	69966942	69967107	69965395	69966149	69967554	69967810	CAGGTGAGC	GCCGCCTTCCTCCCCTGCAGGAG	9.6	11.43
ENSMUSG00000018569	Cldn7	chr11	+	69967219	69967304	69965395	69966149	69967554	69967652	TAAGTAAGT	AATCTTCTTTCTCTTTCTAGGTC	8.07	13.04
ENSMUSG00000032249	Anp32a	chr9	+	62372061	62372184	62371719	62371869	62373484	62373583	CTGGTGAGT	TCCCTTCCTGCCTCATACAGCTT	10.1	9.28
ENSMUSG00000004264	Phb2	chr6	+	124712703	124712788	124712335	124712563	124713061	124713141	CAGGTAATG	TCCCACCCCTCTCTCCGCAGTGG	9.43	11.4
ENSMUSG00000027282	Mtch2	chr2	+	90863589	90863665	90861239	90861449	90865183	90865388	GCGGTATTT	AATAATGTTTTCAATTTCAGGCT	4.94	9.21
ENSMUSG00000004610	Etfb	chr7	+	43452798	43452957	43452340	43452499	43454517	43454580	CAGGTTGGT	AACTGCTCTGCCCTCTTCAGGAG	8.08	8.42
ENSMUSG00000016921	Srsf6	chr2	+	162934227	162934311	162933653	162933862	162934411	162935026	CCGGTAAAT	TCACTGTCTCTTGTGTGTAGATC	6.89	9.35
ENSMUSG00000031924	Cyb5b	chr8	+	107169810	107169939	107150639	107150873	107170390	107170420	CCGGTAAGA	CAAATGCTATTTCTTCCTAGCAT	10.1	4.57
ENSMUSG00000017404	Rpl19	chr11	+	98028345	98028468	98027822	98027929	98029394	98029515	TAGGTGAGA	GGTGTGTTGTGCCTTCCCAGGTC	6.95	8.58
ENSMUSG00000020180	Snrpd3	chr10	+	75532176	75532369	75519313	75519460	75535260	75537381	AAGGTAGGT	AACTGGTGATTCCCTTCCAGATG	10.29	7.48
ENSMUSG00000060126	Tpt1	chr14	+	75847243	75847360	75846693	75846799	75848098	75848297	TGTGTAAGT	TTTGTTACGTGTTTCTTAAGTTT	7.65	5.39
ENSMUSG00000023150	Ivns1abp	chr1	+	151350980	151351109	151349375	151349603	151351553	151351723	CAGGTATTT	TCTTTTTTTTTTCTGTTTAGCCA	7.51	8.35
ENSMUSG00000025991	Cps1	chr1	+	67168240	67168369	67166368	67166526	67172655	67172866	AAAGTAAGT	TATCCTCGATTTGTTCACAGATG	9.72	8.77
ENSMUSG00000025991	Cps1	chr1	+	67170848	67170993	67166368	67166526	67172655	67172866	CAGGTAGGC	TCTCTGCCATCGATTTCCAGGCA	9.88	8.96
ENSMUSG00000027523	Gnas	chr2	+	174343199	174343297	174341703	174341929	174345074	174345129	GTAGTAAGT	TTTCCTGGGTTCTCTTTCAGGAA	8.01	11.52
ENSMUSG00000003161	Sri	chr5	+	8064557	8064616	8063636	8063750	8067532	8067726	GATGTAAGT	TGTACTATGTTGTTTTGCAGATA	9.11	10.22
ENSMUSG00000026238	Ptma	chr1	+	86529455	86529552	86529172	86529244	86529964	86530712	ACGGTGAGT	AGATGTGTTTTCTGTTAAAGCAA	11.45	6.08
ENSMUSG00000025967	Eef1b2	chr1	+	63177753	63177876	63176824	63177291	63178438	63178565	CAGGTAAAG	TGTTTTTGTGTCACTGGCAGGTA	9.65	9.97
ENSMUSG00000079435	Rpl36a	chrX	+	134586511	134586578	134585700	134586183	134587450	134587573	AAGGTTAGT	AACGAGTAACTTTTTCCAGGAAA	8.54	-9.12
ENSMUSG00000025991	Cps1	chr1	+	67139756	67139866	67123025	67123290	67142864	67143009	AGGGTGAGT	TCTTGCAACTTCTTCCTTAGGCA	9.25	7.91
ENSMUSG00000027248	Pdia3	chr2	+	121424524	121424642	121422448	121422527	121426594	121426702	CTGGTAAGG	ACTCTTGTTCTAATCTTTAGGTG	9.68	9.77
ENSMUSG00000020741	Cluh	chr11	+	74665692	74665777	74665006	74665426	74665922	74666066	CAGGTGGGC	GCCCCTGCTCCTGCCCCTAGTGA	8.07	9.67
ENSMUSG00000022210	Dhrs4	chr14	+	55487092	55487163	55486116	55486218	55487259	55487311	AGGGTACTG	TTCCTCTCTATTGCCTTCAGGTT	4.5	10.12
ENSMUSG00000032080	Apoa4	chr9	+	46241467	46241594	46240695	46241202	46242278	46243459	CAGGTAAGT	TCTGCTCTCTCTCTGCCCAGGCA	10.86	10.79
ENSMUSG00000025351	Cd63	chr10	+	128912437	128912521	128912160	128912301	128912674	128912815	GAGGTGAAG	TGCCTGCCCCTTCCCTTCAGGGC	4.41	12.09
ENSMUSG00000000738	Spg7	chr8	+	123095157	123095235	123094473	123094640	123097393	123097751	GCGGTGAGG	ACTTCCCTCCTCCCTTACAGGAA	7.93	12.54
ENSMUSG00000016833	Mrps18c	chr5	+	100799551	100799613	100798626	100798860	100801907	100801991	CTGGTAAGA	TGTCGCCATTTTCTCTTTAGTTT	9.45	9.92
ENSMUSG00000037058	Paip2	chr18	+	35610870	35611034	35598640	35598759	35613322	35613502	CAAGTTAGT	GATTGTATTCTACTTTAAAGGTT	4.22	6.5
ENSMUSG00000054309	Cpsf3	chr12	+	21312297	21312367	21310196	21310284	21313766	21313863	CCAGTAAGT	CTGACCTGTCTGTCTTCCAGGTG	9.09	12.84
ENSMUSG00000040242	Fgfr1op2	chr6	+	146585681	146585818	146577858	146578208	146588739	146588857	CAGGTCTGA	ATTTATTGGTTCTCCTTTAGAAA	5.06	7.3
ENSMUSG00000006442	Srm	chr4	+	148592043	148592164	148591502	148591786	148592481	148592574	AAGGTACCG	CCGACTGTCTCTGCCCGCAGTAA	9.67	9.33
ENSMUSG00000035960	Apex1	chr14	+	50925516	50925704	50924977	50925324	50926160	50926353	GATGTGAGT	CTACTTTACCCATTTTATAGAGC	7.77	6.58
ENSMUSG00000002660	Clpp	chr17	+	56992825	56993013	56991293	56991390	56993447	56993553	AGGGTGAGT	ACTTGCTCCACTGCCTACAGGTG	9.25	8.8
ENSMUSG00000020476	Dbnl	chr11	+	5797626	5797720	5797274	5797335	5798015	5798111	CGGGTGAGA	TGCTTCTGTGCTTCTCCCAGGAG	7.62	8.49
ENSMUSG00000022841	Ap2m1	chr16	+	20541209	20541351	20540622	20541110	20541746	20541866	GAGGTACCG	TTTCTCTGTTCTGTCACCAGGGC	8.5	11.66
ENSMUSG00000002147	Stat6	chr10	+	127658356	127658461	127658196	127658260	127658628	127658700	GGGGTAAAG	TGCTTCCTTCCCTCCTGTAGGGA	3.53	10.85
ENSMUSG00000031917	Nip7	chr8	+	107058046	107058187	107057272	107057411	107058376	107060931	CTGGTGAGT	GGCTTTTAACTCTCTTTCAGTAT	10.1	8.19
ENSMUSG00000024158	Hagh	chr17	+	24863676	24863756	24861312	24861414	24864192	24864289	GAAGTAAGA	AACAGTGGTATCTTTTACAGGAG	6.42	7.17
ENSMUSG00000054405	Dnajc8	chr4	+	132544055	132544751	132541781	132541838	132546636	132546708	ACTGTAAGT	CTGACTTCTCTTCCCTGCAGTTG	8.59	11.2
ENSMUSG00000025903	Lypla1	chr1	+	4828583	4828649	4808454	4808486	4830267	4830315	TGCGTGAGT	TTTTCATACTTTTCTACCAGGCA	7.55	8.82
ENSMUSG00000000738	Spg7	chr8	+	123094473	123094640	123093590	123093747	123097393	123097751	CATGTGAGT	CCTCCCTTTCTTGATTCCAGGGG	7.83	9.34
ENSMUSG00000031154	Otud5	chrX	+	7873839	7873953	7873553	7873755	7874232	7875285	TTGGTAAGC	TGATTGTCCATCTGCCTCAGGTA	8.72	7.53
ENSMUSG00000028703	Lrrc41	chr4	+	116096142	116096218	116095791	116095914	116096322	116097043	CAGGTATGC	GTTCCTCTCTCCCTCGCCAGGGA	9.37	10.28
ENSMUSG00000060098	Prmt7	chr8	+	106227210	106227319	106219919	106220069	106234847	106234960	CAGGTGAGC	CTCCTTTTTCCGATGTATAGGTT	9.6	6.71
ENSMUSG00000020821	Kif1c	chr11	+	70708441	70708611	70706940	70707086	70708778	70708858	CAGGTGGGA	TCTCCCTTTCCCTTTTCCAGGTC	6.71	13.86
ENSMUSG00000043411	Usp48	chr4	+	137633832	137633894	137633342	137633465	137634897	137635008	TAGGTAGAA	TGTTTGTGCTTTGTCCCCAGGAC	2.95	11.76
ENSMUSG00000021177	Tdp1	chr12	+	99935004	99935107	99915449	99915557	99945239	99945348	TTTGTGAGT	CTGTGTCCTTGTCTCCACAGTGC	5.91	12.07
ENSMUSG00000061808	Ttr	chr18	+	20669978	20670114	20666455	20666586	20673630	20674321	GATGTAAGT	TGGACTTGTGTGCCCTCCAGGAA	9.11	8.7
ENSMUSG00000017299	Dnttip1	chr2	+	164765160	164765232	164763220	164763281	164767706	164767762	ATGGTGAGC	ACTAACTTTATCCCTCACAGTAT	8.27	6.59
ENSMUSG00000022949	Clic6	chr16	+	92530755	92530937	92528695	92528821	92539434	92541243	AAGGTTTGC	CTCTTGCCTTTGTGTTTTAGTTT	5.42	10.02
ENSMUSG00000039206	Daglb	chr5	+	143472946	143473118	143466952	143467104	143474612	143474871	CAGGTGAGG	TTTTTTTTTCTGTGTTTCAGGAA	10.07	13.28
ENSMUSG00000036636	Clcn7	chr17	+	25157139	25157267	25156800	25156852	25157488	25157574	GAGGTGCGC	GCTTATGATTTCCCCCACAGGTG	7.52	10.86
ENSMUSG00000006599	Gtf2h1	chr7	+	46806735	46806829	46804960	46805123	46808536	46808686	CAGGTAAGA	GTGTGTGGTCTTTGTTTTAGGCT	10.77	10.78
ENSMUSG00000047045	Tmem164	chrX	+	142770966	142771033	142682290	142682949	142805989	142806068	CTGGTAAGT	TGATCTTCTTTCTCCTCCAGGTT	10.65	12.49
ENSMUSG00000039842	Mcph1	chr8	+	18631515	18632643	18629545	18629635	18641564	18641665	AAAGTATGT	TTCTTTGTTGATCTCTGCAGATG	6.93	10.39
ENSMUSG00000072501	Phf20l1	chr15	+	66630866	66631045	66629909	66629981	66632705	66632901	TTGGTTAGC	GTCTCTTCTGTTTTCTGCAGTGT	0.92	10.27
ENSMUSG00000024780	Cdc37l1	chr19	+	29012787	29012910	29011897	29012053	29016400	29016592	ATGGTAAAA	CAGTTATCTCTCATTTCCAGGCT	4.79	7.98
ENSMUSG00000044937	Ttc41	chr10	+	86719477	86719664	86712764	86713739	86724197	86724412	CAGGTAAGA	TTATCTCTTCCACTGTCAAGACT	10.77	1.54
ENSMUSG00000086629	2810403D21Rik	chrX	+	108871471	108871598	108858267	108858372	108886344	108886690	AAGGTAATA	CTTGCTTTTATTTCTTTCAGTGA	8.49	9.64
ENSMUSG00000021509	Slc25a48	chr13	+	56442788	56442832	56438354	56438535	56448997	56449069	AAGGTACAG	TGTTGTTCTTTGACCTACAGGTG	8.04	10.56
ENSMUSG00000003119	Cdk12	chr11	+	98249709	98250100	98245216	98245669	98263469	98263570	AGGGTCAGT	TCCTCACATTCTTCCACCAGAGA	5.85	7.97
ENSMUSG00000023861	Mpc1	chr17	+	8293414	8293418	8283761	8283961	8296534	8296631	ACGGTAAGA	TTGGTGACTCCACAAAATAGTAC	10.65	-0.08
ENSMUSG00000097121	D130020L05Rik	chr12	+	101086187	101086352	101084283	101084499	101088041	101088179	ATAGTAAGT	CCCCTGCCCTTCCCTGACAGGTC	8.65	13.15
ENSMUSG00000022111	Uchl3	chr14	+	101654207	101654219	101653993	101654105	101665760	101665889	CAGGTGAGT	TCTTCTGTGTCTCGTTTCAGGTC	10.67	13.35
ENSMUSG00000028333	Anp32b	chr4	+	46463806	46463929	46460089	46460239	46468558	46468787	TTGGTGAGT	TCTGTCTGTGTTTCCTTTAGCTT	9.27	10.77
ENSMUSG00000045394	Epcam	chr17	+	87640287	87640528	87639895	87640003	87641433	87641462	CTAGTGAGT	TACTGTCATCGCCTTTCCAGTGG	7.43	7.12
ENSMUSG00000017950	Hnf4a	chr2	+	163564153	163564309	163562518	163562606	163566120	163566357	CAGGTATCA	TCTCCCCTTAACCCATTCAGGCA	7.33	6.63
ENSMUSG00000015656	Hspa8	chr9	+	40802973	40803529	40802738	40802891	40803739	40803942	CAGGTAAAT	AAGAATGTCTTATTTGACAGGTC	8.76	7.25
ENSMUSG00000031068	Glrx3	chr7	+	137452696	137452771	137444978	137445087	137453412	137453614	AAGGTAAGG	GGATTCTTTTATTTTTCAAGCTG	10.51	5.55
ENSMUSG00000021771	Vdac2	chr14	+	21831850	21831909	21831268	21831667	21832883	21832952	GGCGTAAGT	ACTTCTTGTCCCTTTCACAGATC	9.39	11.34
ENSMUSG00000037805	Rpl10a	chr17	+	28328966	28329280	28328646	28328885	28329373	28329522	CGGGTAAGG	ACAGCTCCCCTCTCGCTCAGGTT	10.17	7.3
ENSMUSG00000093930	Hmgcs1	chr13	+	119703519	119703690	119702534	119702700	119704424	119704531	ACAGTAAGT	TGTATAATTATCTCTTCCAGGGA	9.49	8.84
ENSMUSG00000028217	Cdh17	chr4	+	11799560	11799752	11797694	11797771	11803876	11804121	AAGGTAGAT	CTTTCTTGTTTCTTCCTCAGTAT	7.24	9.32
ENSMUSG00000006304	Arpc2	chr1	+	74264352	74264453	74263742	74263843	74267770	74267987	CACGTAAGT	CTTCCTGTGTTTGCTCTTAGGCC	10.16	10.67
ENSMUSG00000025428	Atp5a1	chr18	+	77778731	77778898	77778461	77778635	77779078	77779227	TGGGTAATG	AATTCTTGATATTTTTATAGGGT	5.68	6.14
ENSMUSG00000031818	Cox4i1	chr8	+	120672724	120672892	120669308	120669382	120673220	120673352	AGTGTGGGT	GCCTCTCCAATGTGTTGTAGGGA	0.29	7.69
ENSMUSG00000053964	Lgals4	chr7	+	28834447	28834536	28833853	28834226	28835826	28836031	ACGGTGAGA	TCACCTGGTCCCTTCTACAGACT	8.94	8.89
ENSMUSG00000022982	Sod1	chr16	+	90224355	90224425	90222779	90222876	90225144	90225262	GAGGTGAGC	TGCTGGTTTCTGGTAAATAGGCT	8.7	4.63
ENSMUSG00000009863	Sdhb	chr4	+	140976114	140976216	140973663	140973780	140977377	140977500	CAGGTGCGG	CCACCTTTCTCTCCACACAGGAC	9.13	11.56
ENSMUSG00000036309	Skp1a	chr11	+	52244980	52245121	52243614	52243758	52245984	52246052	CAGGTAGGT	AAACCTGCTATTAATTACAGGCT	10.28	4.68
ENSMUSG00000021996	Esd	chr14	+	74743218	74743338	74742013	74742138	74744647	74744746	AGAGTAAGA	TGTTATTAAATTCTTTCTAGCTT	5.73	6.8
ENSMUSG00000058655	Eif4b	chr15	+	102086504	102086639	102086002	102086057	102088615	102088753	ACAGTAAGT	GTTTGGTTTTCTGTCTACAGACA	9.49	8.48
ENSMUSG00000023057	Fabp2	chr3	+	122898700	122898808	122896736	122896909	122899230	122899506	CAGGTAAGT	GCTTTATTACTGTGACACAGGGG	10.86	4.72
ENSMUSG00000041355	Ssr2	chr3	+	88586864	88586942	88583736	88583885	88587880	88588019	TTTGTAAGC	ATAGCTTTTTTCTTTTCCAGATT	3.93	9.92
ENSMUSG00000000308	Ckmt1	chr2	+	121362674	121362809	121361105	121361229	121362974	121363100	AAAGTAAAG	CAGAACCTCTGTTGACACAGGTG	1.6	4.63
ENSMUSG00000029064	Gnb1	chr4	+	155555014	155555231	155553223	155553519	155557170	155557286	CAGGTCAGT	GATTTGTCTTCTCTTTTTAGTTC	8.94	9.82
ENSMUSG00000032348	Gsta4	chr9	+	78207800	78207932	78205911	78206053	78209056	78209349	CAGGTAGGA	ATGTTTGTTCTTTTCTGTAGATT	9.79	10.85
ENSMUSG00000029622	Arpc1b	chr5	+	145123568	145123791	145122531	145122636	145124586	145124694	CTGGTGGGT	CCTCTGACCTGACCCTGCAGGCA	6.29	9.2
ENSMUSG00000027282	Mtch2	chr2	+	90859475	90859569	90856805	90856865	90860462	90860510	GGGGTAGGT	CTTACTGTGTCTTCATGTAGGGG	6.59	8.61
ENSMUSG00000010406	Mrpl52	chr14	+	54427170	54427238	54426929	54427091	54428583	54428648	CGGGTGAGC	ACACTGTCTCCCCCACCCAGGCA	8.19	8.99
ENSMUSG00000052738	Suclg1	chr6	+	73269314	73269398	73264229	73264287	73270970	73271122	TTGGTGAGT	TTTACTCTCTTCCTTTTAAGGTA	9.27	12.72
ENSMUSG00000001403	Ube2c	chr2	+	164771292	164771379	164770366	164770394	164771853	164772058	ACCGTAAGT	AGTGTTGTTTCCTTCCTCAGACA	10.43	8.5
ENSMUSG00000008682	Rpl10	chrX	+	74272671	74272834	74272178	74272317	74272914	74272925	AAGGTAGGT	CAATGTTGTCCCTGATCTAGGCT	10.29	6.62
ENSMUSG00000038274	Fau	chr19	+	6059143	6059199	6058427	6058572	6059348	6059519	AAGGTGAGT	TTTCCCCACCCCTAACACAGGTA	10.47	7.76
ENSMUSG00000025967	Eef1b2	chr1	+	63177722	63177876	63177130	63177291	63178438	63178509	CAGGTAAAG	TTGTGTCTTTTCTTTTAAAGGTC	9.65	11.95
ENSMUSG00000068039	Tcp1	chr17	+	12919350	12919448	12918042	12918171	12919814	12919925	CAAGTAAGA	AAGCAATGCTTGATCAACAGGTA	7.61	3.8
ENSMUSG00000020592	Sdc1	chr12	+	8791290	8791426	8790384	8790866	8791637	8792567	GAGGTGAGT	CCCAACCTACCCTTCTGTAGGAC	10.03	8.21
ENSMUSG00000007850	Hnrnph1	chr11	+	50383679	50383739	50383178	50383314	50383830	50383920	ACGGTAGCC	CTTTTTTTTTCTCATTTCAGAAC	4.01	11.46
ENSMUSG00000038900	Rpl12	chr2	+	32963496	32963583	32962984	32963066	32963740	32963853	CTGGTAAGA	CCTGTACTTGCTTTCTGCAGTTA	9.45	7.67
ENSMUSG00000032294	Pkm	chr9	+	59675567	59675734	59671920	59672073	59678043	59678225	CAGGTAGGA	GACGGATGTTGCTCCCCTAGATT	9.79	6.92
ENSMUSG00000061518	Cox5b	chr1	+	36692450	36692550	36691627	36692284	36693196	36693385	TCTGTAAGC	TCAACTCTTGTCTCTTTCAGGAC	4.33	12
ENSMUSG00000040385	Ppp1ca	chr19	+	4192744	4192876	4192157	4192271	4193021	4193252	GTGGTAAAT	AGACCCTATTCCGTACTCAGTGC	5.18	5.51
ENSMUSG00000028572	Hook1	chr4	+	96019602	96019704	96017587	96017688	96021567	96021636	GAGGTAACA	GACTTTTTTCCTTTATGTAGGTA	8.1	9.39
ENSMUSG00000029621	Arpc1a	chr5	+	145091152	145091246	145083829	145083972	145092457	145092562	CCCGTAAGT	TTTCCTGTTGCTTGTTACAGCTT	9.09	9.31
ENSMUSG00000029465	Arpc3	chr5	+	122405083	122405178	122404123	122404250	122405868	122406063	AAGGTGAGA	ACAGATTTCCTGTATTGCAGAGA	8.68	6.5
ENSMUSG00000025467	Prap1	chr7	+	140096149	140096202	140095031	140095098	140096673	140096780	GAAGTAAGT	CCTGTGACTCCCTCTCCTAGGTC	9.82	10.79
ENSMUSG00000026417	Pigr	chr1	+	130848990	130849118	130848437	130848630	130849487	130849619	TAGGTGAGT	TGACTTAATCCCTCTTGCAGTGC	8.83	8.6
ENSMUSG00000056851	Pcbp2	chr15	+	102487087	102487129	102484153	102484240	102488204	102488255	GATGTAAGT	CTGTTTTCCTCCTTTTGTAGGCC	9.11	11.84
ENSMUSG00000026617	Bpnt1	chr1	+	185338105	185338232	185332172	185332321	185341222	185341327	AAGGTACTA	ATTTCCTTTTTTCATTCAAGGTT	7.52	9.31
ENSMUSG00000002416	Ndufb2	chr6	+	39596450	39596595	39592573	39592712	39598265	39598361	CTGGTAAGT	CGGATTGCTTTGTCTTCCAGCGC	10.65	8.36
ENSMUSG00000060679	Mrps9	chr1	+	42895349	42895417	42887706	42887786	42896092	42896168	CAGGTAAGG	CTGGGCACTGTTTCCCTCAGGAC	11.08	7.98
ENSMUSG00000026784	Pdss1	chr2	+	22901280	22901345	22895521	22895762	22901752	22901830	ACAGTAAGT	TTCATACTTTTGTTTTACAGATA	9.49	10.58
ENSMUSG00000025410	Dctn2	chr10	+	127277254	127277320	127276701	127276849	127277486	127277525	CAGGTCAGG	CCCCTCCTCCTCCCCCATAGGTT	7.2	12.45
ENSMUSG00000033105	Lss	chr10	+	76546061	76546211	76544464	76545501	76546762	76546859	GTGGTGAGC	GTTGCACTCTGTCTCTGTAGGGT	6.64	9.23
ENSMUSG00000017688	Hnf4g	chr3	+	3652836	3652959	3651547	3651784	3657054	3657844	TTGGTAAGA	CATCTCTGTGTCTTTTGTAGGTG	8.85	12.53
ENSMUSG00000039263	Npepl1	chr2	+	174111076	174111262	174110348	174110572	174111613	174111784	CTGGTGAGT	ATATCTCCTTTCTAATCCAGCTC	10.1	7.31
ENSMUSG00000022214	Dcaf11	chr14	+	55563719	55563784	55563371	55563499	55564052	55564153	TCAGTGAGT	CCCCAATCCCTTCCATTTAGAGA	7.68	5.76
ENSMUSG00000032216	Nedd4	chr9	+	72725016	72725082	72721496	72721661	72730901	72730973	GTGGTGAGT	ACTTGTTTCCTCCCCTTAAGAAT	8.95	6.59
ENSMUSG00000075703	Selenoi	chr5	+	30265337	30265523	30264274	30264455	30266900	30266993	GTGGTGAGT	CTCTTCTTGCTTCTCCCAAGTGT	8.95	6.66
ENSMUSG00000029390	Tmed2	chr5	+	124542971	124543164	124540694	124541041	124546895	124547003	AAGGTGAGG	TGTTTCTCTCCTGCCTCCAGATC	9.16	11.81
ENSMUSG00000021185	Dglucy	chr12	+	100871303	100871506	100867188	100867255	100895460	100895551	TAGGTAGGA	ATCTCTGTATTTCCTCCCAGGAA	7	9.95
ENSMUSG00000022517	Mgrn1	chr16	+	4930690	4930814	4927292	4927901	4931112	4931155	GAGGTGAGG	TGCTTCCTTCCTCTCCCCAGCAC	8.41	9.27
ENSMUSG00000019823	Mical1	chr10	+	41486027	41486121	41485765	41485879	41486371	41486471	GTAGTGAGT	TCCTGCCTTACAACCCACAGGCC	5.8	7.95
ENSMUSG00000031813	Mvb12a	chr8	+	71546972	71547034	71545749	71545856	71547577	71547634	TTGGTAAGT	CCTGGGCTCTTTCATTGCAGCCA	10.47	8.92
ENSMUSG00000022033	Pbk	chr14	+	65811930	65812024	65809214	65809289	65812965	65813108	AAGGTGAGG	GCTTTGCTTTTGCTTTTTAGTAT	9.16	8.11
ENSMUSG00000029110	Rnf4	chr5	+	34342521	34342679	34336379	34336484	34346774	34346901	ACAGTAAGT	TTGGTATCTTTGTTTTTCAGAAT	9.49	8.96
ENSMUSG00000027315	Spint1	chr2	+	119248355	119248403	119248010	119248181	119248756	119248902	TAGGTAAGC	TTCTCTATGTCACTTTGCAGAGA	8.89	8.97
ENSMUSG00000010358	Ifi35	chr11	+	101457189	101457337	101456565	101456664	101457415	101457522	AAGGTTAGC	CTTCCTCTCCCAACCTCCAGATC	5.61	11.16
ENSMUSG00000017760	Ctsa	chr2	+	164834029	164834208	164832872	164833196	164834319	164834431	CTGGTGCTT	ACCGATGCTTCCTCCTGCAGATG	1.03	11.62
ENSMUSG00000028869	Gnl2	chr4	+	125042613	125042680	125040936	125041121	125043564	125043723	AAGGTAAGG	TCTGCTCCTTTCTCACTTAGAAA	10.51	8.49
ENSMUSG00000022407	Adsl	chr15	+	80960394	80960566	80955619	80955664	80961355	80961402	AAGGTATCC	GTTCTTTGTGCTCCCTTCAGGCC	8.33	9.47
ENSMUSG00000031065	Cdk16	chrX	+	20696017	20696141	20695698	20695761	20696346	20696467	TTGGTACCA	TGCCATTCCTGGGTCTCTAGCTG	-0.17	5.31
ENSMUSG00000008604	Ubqln4	chr3	+	88563107	88563333	88559617	88559776	88564369	88564509	CAGGTATGT	AAACCTTTCCCTCCTCCCAGTTT	9.8	8.53
ENSMUSG00000006418	Rnf114	chr2	+	167507046	167507197	167503088	167503601	167510875	167510982	AATGTATGT	CTCTGTGTGTCTTGTTCTAGCTT	5.87	10.07
ENSMUSG00000035958	Tdp2	chr13	+	24836015	24836186	24831943	24832095	24836854	24836944	TTTGTAAGC	CTTTATTTTGATCTTACCAGTGT	3.93	6.78
ENSMUSG00000037643	Prkci	chr3	+	31025129	31025219	31018549	31018671	31026252	31026303	ATGGTGAGA	GCTTTCCGTTTTGTTTTTAGGAG	7.23	10.66
ENSMUSG00000013622	Atraid	chr5	+	31052762	31052884	31052196	31052268	31053960	31053993	CAGGTATGC	ATCATATGTGTTGTCTTCAGGAT	9.37	10.29
ENSMUSG00000042557	Sin3a	chr9	+	57113545	57113715	57110578	57111152	57117381	57117555	CAGGTGAGA	CTGTCTAATCTTTCCTGTAGTGG	9.22	7.63
ENSMUSG00000059586	Nsmce2	chr15	+	59416024	59416131	59378867	59379038	59455312	59455466	CATGTAAGT	GGTTTCTTTTTCTCTTTCAGCTG	8.31	11.48
ENSMUSG00000029385	Ccng2	chr5	+	93271200	93271279	93270793	93271044	93271362	93271461	AGAGTGAGT	GCCCCCCTTGCTTTGTACAGGAA	7.36	8.4
ENSMUSG00000021000	Mia2	chr12	+	59119706	59119807	59119373	59119556	59136063	59136195	AGTGTAAGT	TTCTATTTCTAAAACAACAGAGC	8.46	3.59
ENSMUSG00000021996	Esd	chr14	+	74743218	74743338	74742013	74742138	74745549	74745717	AGAGTAAGA	TGTTATTAAATTCTTTCTAGCTT	5.73	6.8
ENSMUSG00000021282	Eif5	chr12	+	111542679	111542841	111542151	111542310	111543099	111543264	AGAGTAAGA	ATTAAAAATTTTTTTTTCAGAAA	5.73	7.73
ENSMUSG00000021244	Ylpm1	chr12	+	85060262	85060314	85057221	85057302	85064970	85065101	TAGGTGGGT	TCTCTCTGTGTACGATTTAGGGT	5.56	8.85
ENSMUSG00000022070	Bora	chr14	+	99047300	99047468	99046376	99046680	99049992	99050099	CCAGTAAGT	TACTTTTGATTTCTTTCTAGTTT	9.09	7.06
ENSMUSG00000026077	Npas2	chr1	+	39334702	39334812	39333809	39333951	39335994	39336096	CCGGTGTGT	CATCTCTCCTTTTCTTACAGCCA	6.56	10.04
ENSMUSG00000047084	Ngrn	chr7	+	80261820	80261931	80261214	80261423	80264377	80265374	CCGGTGAGA	CCATTGGTTCTTTCCCCCAGCGC	8.72	9.57
ENSMUSG00000041220	Elovl6	chr3	+	129628282	129628434	129605040	129605172	129633059	129633437	TAGGTGAGT	TTCTCTCTTCCTTTCGGAAGTAT	8.83	3.29
ENSMUSG00000025194	Abcc2	chr19	+	43813189	43813256	43812430	43812515	43814687	43814814	AGAGTGAGT	TTTTCCCCTCCTCTCAATAGATA	7.36	10.83
ENSMUSG00000019302	Atp6v0a1	chr11	+	101048417	101048525	101044515	101044623	101055025	101055143	GAGGTAAGA	CTTTCTGTTCGTCTGTGTAGGGA	10.06	10.17
ENSMUSG00000033423	Eri3	chr4	+	117564620	117564898	117550364	117550730	117582599	117582716	CAGGTAACT	TTTAACGTTCCTTCCCTAAGTTT	8.63	6.59
ENSMUSG00000032456	Nmnat3	chr9	+	98399455	98399639	98354018	98354164	98403533	98403613	GAGGTAACA	TCTATCCCTATTCTCCGTAGGAA	8.1	9.93
ENSMUSG00000048772	Tmem53	chr4	+	117265859	117265975	117251950	117252134	117267889	117267896	AGGGTGAGT	AGCCCTCATCTGTGTTTCAGAGA	9.25	8.52
ENSMUSG00000006476	Nsmf	chr2	+	25058228	25058321	25057146	25057176	25059020	25059073	GAGGTAGGG	CTGCCTTCAGCCAAGGGCAGTGC	7.81	-5.7
ENSMUSG00000063052	Lrrc40	chr3	+	158041619	158041659	158040440	158040622	158043560	158043690	CAGGTAAAG	GCTGACATCTCTTCCTTCAGCTA	9.65	6.91
ENSMUSG00000062785	Kcnc3	chr7	+	44598805	44598933	44598383	44598575	44600868	44600928	AGGGTAAGT	GCCTCTTCCCTCATCCCCAGCCA	10.45	8.72
ENSMUSG00000028344	Invs	chr4	+	48391304	48391414	48389958	48390139	48392583	48392693	GAGGTATGC	TCCTCTCTTTTGTTTCATAGAAG	9.12	8.63
ENSMUSG00000097887	Gm26542	chr11	+	50263200	50263384	50236952	50237379	50288151	50288839	GAGGTATGG	CTGTTTTTATTGTTTTAAAGGAC	8.98	9.89
ENSMUSG00000026150	Mff	chr1	+	82728066	82728238	82727227	82727336	82729215	82729436	AAGGTCAGT	TTATTCTTTCTTTTTTACAGCTG	8.68	11.81
ENSMUSG00000020088	Sar1a	chr10	+	61684060	61684187	61680298	61680413	61684879	61684953	CAGGTGCAT	TTTGATTCTTTTGTTCTAAGAAT	4.89	5.74
ENSMUSG00000024038	Ndufv3	chr17	+	31527309	31528401	31521568	31521692	31531109	31531326	AGGGTACAC	CTCTTTATGCCGTTTCCCAGATG	2.83	8.68
ENSMUSG00000027425	Kat14	chr2	+	144371604	144371793	144368987	144369157	144373190	144373393	GAGGTAGGT	TTTATTGTTTTATATTTAAGAGG	9.65	5.36
ENSMUSG00000027940	Tpm3	chr3	+	90091012	90091091	90090009	90090079	90099527	90100896	TATGTAACT	TGGTTCCTGTGCCTGTCCAGACG	2.73	6.75
ENSMUSG00000036879	Phkb	chr8	+	85896668	85896757	85896429	85896537	85901876	85901957	CTGGTAAGG	TTTCTGGTCCCCCCTCCCAGATC	9.68	10.1
ENSMUSG00000039361	Picalm	chr7	+	90206159	90206261	90196915	90197020	90207582	90209103	TAGGTATTG	CTCTGTCTTCTTTCCCCCAGCTG	5.64	11
ENSMUSG00000028249	Sdcbp	chr4	+	6367639	6367808	6365712	6365759	6377076	6377142	AGGGTAACC	TAACTTTGTCACCTTCTTAGTGT	5.4	6.62
ENSMUSG00000002820	Atg4d	chr9	+	21269302	21269427	21268250	21268669	21270719	21270850	ACAGTAATA	TAATAATACTTTTTCAAAAGGGC	-2.36	3.67
ENSMUSG00000041881	Ndufa7	chr17	+	33827801	33827908	33825600	33825650	33829666	33829807	AAGGCATGT	TTGTTTTGTTTTTTTGACAGAGT	2.03	7.99
ENSMUSG00000020224	Llph	chr10	+	120230409	120230562	120227973	120228203	120231202	120231564	CAAGTATGT	CTCTTCTTTTTTTTCCTCAGCAT	7.44	9.5
ENSMUSG00000036309	Skp1a	chr11	+	52242404	52242474	52236863	52236933	52242586	52242660	AAGGTGAAC	AGCAGTGACTTCTGTTTTAGTTC	5.54	5.3
ENSMUSG00000021537	Cetn3	chr13	+	81790170	81790406	81786842	81786957	81791955	81792033	CAGGTGAGA	TCCTCCTGTTTTTTTTACAGGTG	9.22	12.96
ENSMUSG00000037605	Adgrl3	chr5	+	81663385	81663424	81660261	81660447	81688508	81688692	CAGGTACTT	TGCTGTCTTAATGGATTCAGCTT	8.17	3.41
ENSMUSG00000059439	Bcas3	chr11	+	85813999	85814065	85801784	85801952	85822021	85822112	TGGGTATGT	TTATTTTATTTCCAATGCAGACA	7.43	8
ENSMUSG00000078816	Prkcg	chr7	+	3314132	3314220	3313697	3313832	3314511	3314541	GAGGTACCC	GGTCTCCGTCTGTATGTCAGGTA	7.84	7.09
ENSMUSG00000032525	Nktr	chr9	+	121752796	121752827	121752406	121752463	121752990	121753092	ATGGTAAGT	TGTGATATTTTTCAATGCAGAAA	11.01	7.69
ENSMUSG00000052609	Plekhg3	chr12	+	76571086	76571176	76566167	76566266	76571603	76571642	CGGGTGCGA	GCTGTGTTTTGTGTCCTCAGAGC	5.11	10.36
ENSMUSG00000006494	Pdk1	chr2	+	71877272	71877384	71875405	71875547	71880038	71880110	CAGGTAAAA	TGAGACACTTGTTTTGTGCAGGC	8.59	-24.49
ENSMUSG00000023118	Sympk	chr7	+	19036163	19036237	19035825	19036075	19036661	19036832	TGGGTGAGA	CTTTTTCTGTTTTGTTTCAGACA	6.04	11.51
ENSMUSG00000021326	Trim27	chr13	+	21190592	21190686	21190096	21190124	21191219	21191246	ATGGTTCGT	CTTCCTTTGCCACTTCAAAGACT	6.1	4.92
ENSMUSG00000014504	Srp19	chr18	+	34332905	34333062	34331749	34331825	34334292	34334364	TATGTAAGT	TTGCATATTTTGATGCCCAGGAA	6.69	4.08
ENSMUSG00000046330	Rpl37a	chr1	+	72713181	72713339	72712141	72712224	72713501	72713617	TAGGTAAGG	CTCCTCTATCCTGTCTACAGAGG	9.31	8.09
ENSMUSG00000025967	Eef1b2	chr1	+	63178027	63178264	63177753	63177876	63178438	63178565	GTAGTGAGT	TCCATTTTCTCACAGAACAGGTA	5.8	2.65
ENSMUSG00000063316	Rpl27	chr11	+	101443954	101443999	101443611	101443670	101445219	101445330	CAGGTGTGA	CGTTTTTGTTTGTCTTTTAGCAC	5.29	9.72
ENSMUSG00000008540	Mgst1	chr6	+	138153495	138153603	138150767	138150862	138156131	138156605	AAGGTATTC	TTTTTCTATTTTTTTGTTAGACT	6.8	6.67

## Sheet: RI
GeneID	geneSymbol	chr	strand	riExonStart_0base	riExonEnd	upstreamES	upstreamEE	downstreamES	downstreamEE	5‘SS_sequence	3'SS_sequence		5‘SS_strength	3‘SS_strength
ENSMUSG00000030894	Tpp1	chr7	-	105751981	105752196	105751981	105752053	105752170	105752196	CCGGTGAGA	CCCACCTGCTGTCCCTGCAGCCT		8.72	10.21
ENSMUSG00000029504	Ddx51	chr5	+	110655306	110655673	110655306	110655413	110655564	110655673	GACGTAGGT	TGAGTCTCTGTGGTTTGCAGAGC		6.78	7.96
ENSMUSG00000023110	Prmt5	chr14	-	54516105	54516615	54516105	54516191	54516496	54516615	GGGGTAGGG	CTCTTGGGTTGGGGATGCAGACT		3.94	1.49
ENSMUSG00000057193	Slc44a2	chr9	+	21342742	21343047	21342742	21342866	21342963	21343047	CAAGTGAGA	TGAGTCTCTTTCAACCCTAGAAA		5.26	8.24
ENSMUSG00000038564	Ift172	chr5	-	31285762	31286117	31285762	31285828	31286077	31286117	ACGGTAAAG	CTTTACCCTTCTGCATACAGAGT		7	7.23
ENSMUSG00000022994	Adcy6	chr15	-	98596039	98596675	98596039	98596218	98596516	98596675	GAGGTGTCC	GCTGTCCCCCCTCCCCCCAGTAC		1.98	9.7
ENSMUSG00000028467	Gba2	chr4	-	43569488	43569955	43569488	43569661	43569829	43569955	CAGGTGCCC	CCCTCCTCTTGGCTTCCCAGAAC		5.77	8.98
ENSMUSG00000027889	Ampd2	chr3	-	108079184	108079773	108079184	108079326	108079586	108079773	CTGGTGGGA	TCTTCCTCTCCTCCTTGCAGATG		3.33	13.8
ENSMUSG00000015377	Dennd6b	chr15	-	89186955	89187243	89186955	89186998	89187147	89187243	TCCGTAAGT	TCTTTATCAAAACACTCCAGCAC		10.27	2.98
ENSMUSG00000026873	Phf19	chr2	-	34911163	34911802	34911163	34911245	34911616	34911802	CGGGTGAGT	CTCTCCTCTCTTTGCCTCAGGTC		9.89	11.44
ENSMUSG00000028453	Fancg	chr4	-	43006983	43007403	43006983	43007114	43007267	43007403	AAGGTCTAG	TGTGTCATGGTTGTCTCCAGGCT		-0.14	8.04
ENSMUSG00000038884	A230050P20Rik	chr9	+	20872867	20873264	20872867	20872971	20873109	20873264	CCGGTGAGG	ACAGCCCTGCTGGCCCCCAGGGG		9.35	6.55
ENSMUSG00000029089	5730480H06Rik	chr5	+	48372328	48374247	48372328	48372495	48374179	48374247	GCGGTAGGA	ATTGTTTTCTTTAACTGCAGGGG		6.86	8.69
ENSMUSG00000029071	Dvl1	chr4	+	155853636	155854086	155853636	155853758	155853982	155854086	CCAGTAAGG	CCTGCTTCTTATCTATGCAGTCC		5.74	8.45
ENSMUSG00000033862	Cdk10	chr8	+	123230593	123230931	123230593	123230717	123230791	123230931	CCGGTGGGT	CTAGCCCCTGCCTCTTACAGGGT		7.85	8.72
ENSMUSG00000053841	Txlna	chr4	-	129631279	129631710	129631279	129631354	129631590	129631710	TTTGTGAGG	GGGTCCTGTCTTGGAAATAGCTC		1.56	3.14
ENSMUSG00000026754	Golga1	chr2	-	39047022	39047766	39047022	39047134	39047596	39047766	GAGGTTCTT	TCTGCTTTCTTTTCATGAAGAGA		1.82	4.75
ENSMUSG00000032596	Uba7	chr9	+	107979393	107979691	107979393	107979458	107979543	107979691	ACAGTAAGG	ATGTCCTCCTTCCTTTGCAGGAC		5.42	13.1
ENSMUSG00000031805	Jak3	chr8	+	71680639	71680994	71680639	71680797	71680882	71680994	CACGTTAGG	TGGCTGCTGTCTTGGCCTAGGTT		-4.24	8.05
ENSMUSG00000025507	Pidd1	chr7	-	141441172	141441529	141441172	141441374	141441474	141441529	CAGGTATTG	TTACCTCTCTTCTTACTCAGCTT		8.35	7.93
ENSMUSG00000005682	Pan2	chr10	+	128314182	128314554	128314182	128314316	128314447	128314554	AGGGTAGCA	AGTGTCAAGTTTCCCCTCAGATA		0.62	4.25
ENSMUSG00000106864	Gtf3c2	chr5	-	31159433	31159861	31159433	31159521	31159699	31159861	CTCGTACGA	ATTTTTTTTCACCTTTTCAGTTA		3.24	10.1
ENSMUSG00000093803	Ppp2r3d	chr9	-	124439587	124440122	124439587	124439674	124440047	124440122	ACAGTGAGC	TGACCCCGCCCCTCTTCCAGGTG		4.69	11.71
ENSMUSG00000026198	Abcb6	chr1	-	75177664	75178102	75177664	75177766	75177921	75178102	TTGGTGAGG	CTGATACCTTTAATCCACAGTGA		6.9	7.43
ENSMUSG00000007038	Neu1	chr17	+	34932565	34934185	34932565	34932828	34934002	34934185	CAGGTTTCA	CCACTTCCTCTTCTTAACAGAAA		-2.32	9.14
ENSMUSG00000004952	Rasa4	chr5	+	136101243	136101689	136101243	136101394	136101624	136101689	CCAGTGAGG	ACTAGAATTTCTGCTTGCAGGTG		4.09	7.42
ENSMUSG00000099689	Zfp383	chr7	+	29912168	29912685	29912168	29912295	29912589	29912685	TGGGTAAGG	ATGTCTTTTCTTGTAAGCAGGAC		9.08	6.87
ENSMUSG00000036672	Cenpt	chr8	-	105849186	105849521	105849186	105849323	105849424	105849521	AAGGTACAC	GATAAACTTCATCCTTACAGCCT		7.56	6.07
ENSMUSG00000024830	Rps6kb2	chr19	-	4158609	4158919	4158609	4158717	4158828	4158919	TCGGCAAGT	TCACCTTCTGCCTTCTCCAGCCG		4.02	9.22
ENSMUSG00000055692	Tmem191c	chr16	+	17277668	17277891	17277668	17277741	17277850	17277891	TGCGTGAGC	ATACAGCCCTTTCTCTGCAGGAA		3.45	8
ENSMUSG00000031993	Snx19	chr9	+	30432234	30433430	30432234	30432373	30433329	30433430	AAAGTCAGA	TGGTTTGCTTTGCTTTGTAGATG		-2.27	8.92
ENSMUSG00000015697	Setdb1	chr3	-	95337148	95339032	95337148	95337265	95338345	95339032	TAAGTGAGT	TCACCCTTTTCTCTCTGCAGATC		6.43	13.74
ENSMUSG00000068877	Selenbp2	chr3	+	94697304	94698163	94697304	94697490	94698042	94698163	AAGGCATAT	CTGTTCCTTACCTTCTCCAGGTC		0.09	10.67
ENSMUSG00000036281	Snapc4	chr2	-	26372730	26373080	26372730	26372825	26372973	26373080	GCTGTAAGT	TGTTTGCTTCTTTCCTGCAGAAA		8.56	11.22
ENSMUSG00000026571	Dcaf6	chr1	-	165338187	165340023	165338187	165338344	165339884	165340023	ATGGTACCG	TGCTTCATAAAATCCCTCAGATA		4.66	5.83
ENSMUSG00000028542	Slc6a9	chr4	+	117864404	117864888	117864404	117864642	117864753	117864888	CAGGTATGG	TCTGATAGCCGTGGCTGTAGTTC		9.99	-1.68
ENSMUSG00000004865	Srpk1	chr17	-	28599470	28600456	28599470	28599869	28600242	28600456	TTGGTATAA	CCTTTTCTGTTTGTTCTTAGAAG		-0.2	9.4
ENSMUSG00000024118	Tedc2	chr17	-	24219730	24220310	24219730	24220133	24220251	24220310	CAGGTAAAC	ATGGTTCTTGACGTTCATAGCAT		7.82	5.32
ENSMUSG00000006471	Ndor1	chr2	-	25249793	25250197	25249793	25250003	25250095	25250197	CCCGTGAGT	GATAGTTCCACTTTCCACAGCTT		8.4	5.22
ENSMUSG00000022620	Arsa	chr15	-	89474539	89475005	89474539	89474709	89474786	89475005	CACGTGAGT	ACTCCAGTCTCTGCCCCCAGCAC		9.3	6.73
ENSMUSG00000040356	Skiv2l	chr17	-	34846866	34847324	34846866	34846995	34847142	34847324	AAGGTTGGT	CTCCTACCCAACTTCTCCAGGAA		8.46	7.45
ENSMUSG00000022550	Adck5	chr15	+	76594528	76594752	76594528	76594610	76594673	76594752	ATGGTAGGA	CTGACTTGCTGTGTCCCTAGTTC		6.66	8.33
ENSMUSG00000068917	Clk2	chr3	+	89169614	89170115	89169614	89169702	89170048	89170115	GATGTACAA	CCTACTTTCTTTCGTTTCAGATG		-5.41	12.1
ENSMUSG00000001909	Trmt1	chr8	+	84690516	84690947	84690516	84690572	84690810	84690947	AGAGTGAGT	TTTTGCCTGAGTGACTGCAGTCA		7.36	-1.61
ENSMUSG00000068329	Htra2	chr6	-	83052697	83053070	83052697	83052803	83053037	83053070	CTGGTGAGT	AGGGGGCTGTGTCCCTGCAGGAT		10.1	9.78
ENSMUSG00000038524	Fchsd1	chr18	-	37963127	37963421	37963127	37963211	37963292	37963421	CAGGTGTGA	TCGTTCCCTGTGGGGCTCAGGCA		5.29	3.95
ENSMUSG00000026309	Ilkap	chr1	-	91387214	91388464	91387214	91387341	91388344	91388464	AAGGTTTTC	TTTTTGTTTTCTTTCCCCAGCCT		0.45	9.33
ENSMUSG00000035206	Sppl2b	chr10	+	80866499	80868708	80866499	80866660	80867399	80868708	GCGGTGAAT	TAGCCCCCTCCTCTCTCCAGAAG		3.9	7.57
ENSMUSG00000034211	Mrps17	chr5	+	129715683	129716866	129715683	129715858	129716726	129716866	TTAGTAATA	ATTTTCTTGTTTTATTTTAGGTG		-4.78	12.3
ENSMUSG00000028687	Mutyh	chr4	+	116817887	116818282	116817887	116818037	116818240	116818282	AAGGCACCA	TCCACCTCCATCTTTGCTAGGTG		0.12	9.03
ENSMUSG00000067369	Trmt2b	chrX	-	134238142	134238586	134238142	134238242	134238466	134238586	TGCGTAAGG	CCAGGTGCTTATTCCTTCAGATT		5.66	6.92
ENSMUSG00000034211	Mrps17	chr5	+	129715683	129716866	129715683	129715910	129716726	129716866	AAGGTGTTT	ATTTTCTTGTTTTATTTTAGGTG		2.06	12.3
ENSMUSG00000037907	Ankrd13b	chr11	-	77472448	77472877	77472448	77472612	77472724	77472877	CCAGTGAGA	CCCCTGGCCCACGCCTCCAGCCT		3.73	4.67
ENSMUSG00000019082	Slc25a22	chr7	-	141432020	141432753	141432020	141432139	141432662	141432753	TGGGTGAGA	GTCCTGCCCCCGCTCTATAGACA		6.04	7.6
ENSMUSG00000025268	Maged2	chrX	-	150808720	150809152	150808720	150808783	150809109	150809152	TGGGTATGA	TGAGCTTTCTATATTCCCAGGAT		5.85	7.07
ENSMUSG00000045934	Mtmr11	chr3	+	96164785	96165085	96164785	96164873	96164996	96165085	CCGGTCAGT	TTCTTCTCGCTCATCTGAAGCGC		7.53	5.41
ENSMUSG00000029389	Ddx55	chr5	+	124554670	124556848	124554670	124554757	124556756	124556848	CAGGTGAGG	GTTCCCCTCCCTGTGGGCAGGTA		10.07	9.36
ENSMUSG00000026213	Stk11ip	chr1	+	75527057	75527466	75527057	75527184	75527362	75527466	AGGGTGAGT	CCTTCTCTCCTCTGCCGTAGGCC		9.25	11.17
ENSMUSG00000040356	Skiv2l	chr17	-	34846026	34846667	34846026	34846173	34846521	34846667	TCGGTACAC	ACTTTACACCCCATCTCTAGTAC		2.88	5.48
ENSMUSG00000054662	Ano9	chr7	-	141103991	141104384	141103991	141104144	141104241	141104384	TGAGTGTGT	TGAGATTTTTCACCCTGCAGTGA		-0.5	5.95
ENSMUSG00000001750	Tcirg1	chr19	-	3903045	3903428	3903045	3903172	3903339	3903428	CAAGTGAGT	GCCTCCAGCCCTGTTGGCAGTTT		9.1	1.67
ENSMUSG00000056724	Nbeal2	chr9	-	110628393	110628749	110628393	110628503	110628618	110628749	ATGGTAGCA	CTAACTTTCTCTTCTGCTAGGCT		0.53	8.37
ENSMUSG00000026047	Kdelc1	chr1	-	44112644	44113175	44112644	44112882	44113002	44113175	CCGGTGAGA	TTCTGTTTTCTGTCTTCCAGAGT		8.72	10.77
ENSMUSG00000034729	Mrps10	chr17	+	47372426	47372645	47372426	47372491	47372572	47372645	GCTGTGAGT	GCCTTCTTTTCCCCACTCAGCAG		7.39	6.64
ENSMUSG00000029062	Cdk11b	chr4	+	155625530	155625773	155625530	155625654	155625726	155625773	AATGTAAGC	TGCCCTCATTTTTCCATTAGAAC		6.12	8.27
ENSMUSG00000015291	Gdi1	chrX	+	74307671	74308261	74307671	74307870	74308129	74308261	TGAGTGAGG	CCTTGGCTCTTGTTCCCCAGCTA		1.89	7.38
ENSMUSG00000032292	Nr2e3	chr9	-	59948924	59949308	59948924	59949028	59949181	59949308	CAGGTGCCA	GGAGCTCGTGTCCTCTGCAGGTG		3.75	7.91
ENSMUSG00000036672	Cenpt	chr8	-	105845259	105846391	105845259	105845436	105846315	105846391	AGTGTAAGA	CTGTCTGCTCCTGTCCTCAGCCT		4.57	9.4
ENSMUSG00000034729	Mrps10	chr17	+	47372426	47372645	47372426	47372491	47372575	47372645	GCTGTGAGT	TTCTTTTCCCCACTCAGCAGTGC		7.39	4.44
ENSMUSG00000022556	Hsf1	chr15	+	76500130	76500336	76500130	76500196	76500266	76500336	AGCGTGCGT	CTGTGTTCCCTGTCCCACAGATT		5.2	11.55
ENSMUSG00000025507	Pidd1	chr7	-	141440002	141440366	141440002	141440153	141440230	141440366	CTGGTCAGT	CTCAACTCTGGCACTTCCAGGTA		6.6	7.38
ENSMUSG00000035047	Kri1	chr9	-	21280163	21280489	21280163	21280259	21280362	21280489	TCAGTGTGT	GGCTCCTCTTCTGCCTATAGGTC		0.92	9.89
ENSMUSG00000021493	Pdlim7	chr13	-	55506305	55507366	55506305	55506367	55507329	55507366	AAGGTAAAA	TTGAATGGCAGATCTTACAGCCA		8.38	-1.85
ENSMUSG00000037773	Pced1a	chr2	-	130422224	130422704	130422224	130422375	130422465	130422704	CAGGTTCAG	CCCTAAGTGTTACCCAACAGATA		2.78	5.47
ENSMUSG00000047617	Paxx	chr2	-	25459484	25459859	25459484	25459701	25459774	25459859	AAGGTACTT	TACATACTCTTGTCTTCTAGTAA		8.4	7.13
ENSMUSG00000004846	Plod3	chr5	+	136990150	136990539	136990150	136990276	136990417	136990539	AGCGTGAGA	CTCTCTCCGCCCATCTTCAGGAG		2.98	9.16
ENSMUSG00000043085	Tmem82	chr4	-	141614944	141616621	141614944	141615135	141616203	141616621	AGGGTGAGA	GTGACAACCGCGTCCCACAGAGG		6.65	4.22
ENSMUSG00000040345	Arhgap9	chr10	+	127326552	127327014	127326552	127326651	127326872	127327014	CTGGTTAGA	CCCCGGCCGCCCGGGTCTAGGAT		3.13	7.32
ENSMUSG00000042303	Sgsm3	chr15	+	81008288	81008908	81008288	81008434	81008683	81008908	AAGGTGCTT	CCTTACTCTCCCACTCCCAGGAG		4.72	8.82
ENSMUSG00000004815	Dgkq	chr5	-	108649824	108650379	108649824	108649925	108650200	108650379	AAGGTACCA	TGGTTATGCCCTGTCTCCAGATT		7.87	7.57
ENSMUSG00000056211	R3hdm1	chr1	+	128181985	128184654	128181985	128182212	128184399	128184654	CAGGTATCA	TTCCATTACTCTTCCCCTAGGAT		7.33	10.01
ENSMUSG00000024287	Thoc1	chr18	+	9986288	9986603	9986288	9986355	9986552	9986603	CAAGTAAGT	TATATTCTTTCTAATCACAGCTG		10.08	6.51
ENSMUSG00000005687	Bcas2	chr3	+	103174339	103177419	103174339	103174501	103177338	103177419	TGAGTAAGA	TTGTAAATAACTTTTTACAGGAA		5.11	6.66
ENSMUSG00000030815	Phkg2	chr7	+	127577534	127578029	127577534	127577710	127577974	127578029	TCAGTGAGG	CTTTCTGCCTCTTTCCCCAGTCA		2.91	10.8
ENSMUSG00000024851	Pitpnm1	chr19	+	4106711	4107975	4106711	4106962	4107785	4107975	CAAGTACTG	CACATTTTATTCTCCTGCAGCCT		0.23	9.2
ENSMUSG00000018068	Ints2	chr11	-	86242912	86244629	86242912	86243038	86244402	86244629	CAAGTACTC	AATTGTGTTTACCCTTTCAGACC		-0.77	9.21
ENSMUSG00000022561	Gpaa1	chr15	+	76332159	76332631	76332159	76332271	76332483	76332631	TATGTATTG	CCCATCAACTCTTTGTGCAGATG		-5.8	7.43
ENSMUSG00000037907	Ankrd13b	chr11	-	77473010	77473411	77473010	77473168	77473280	77473411	GAAGTGAGG	CTTGGGATCTGGGGGACCAGGTT		3.71	-0.27
ENSMUSG00000068328	Aup1	chr6	+	83055128	83055690	83055128	83055279	83055505	83055690	ACCGTGAGT	CTTTTTCTCCCCGTTCTCAGCCT		9.4	9.06
ENSMUSG00000078765	U2af1l4	chr7	+	30563325	30563619	30563325	30563399	30563531	30563619	CAAGTGAGA	TGTCTTTGCACCTCTTCCAGGGT		5.26	8.82
ENSMUSG00000033762	Recql4	chr15	-	76709767	76710198	76709767	76709908	76710100	76710198	GAGGTATCA	GTTGCTACTATCTACTGCAGGCA		6.35	6.05
ENSMUSG00000022550	Adck5	chr15	+	76594152	76594447	76594152	76594284	76594363	76594447	AAGGTGGGC	AGCCTCTCACTCTCTCCCAGCGG		7.93	6.91
ENSMUSG00000047617	Paxx	chr2	-	25460444	25460715	25460444	25460494	25460654	25460715	CTCGTGAGT	CAATTCCTTGTTCCCAGCAGAAA		8.41	5.18
ENSMUSG00000000600	Krit1	chr5	+	3822086	3823785	3822086	3822243	3823633	3823785	TTAGTAAGA	AAAGAACAGCTCTTTTTCAGGTC		3.78	1.87
ENSMUSG00000073423	Zfp414	chr17	+	33630575	33631463	33630575	33630681	33631128	33631463	CAAGTGAGA	AGTACTGTGCCTGCCCCCAGGTG		5.26	9.84
ENSMUSG00000028689	Ccdc163	chr4	+	116709239	116709619	116709239	116709273	116709437	116709619	CAGGTAAGT	CTTCCCTATTCCCACAATAGGGG		10.86	7.52
ENSMUSG00000027953	Slc50a1	chr3	-	89269826	89270139	89269826	89269950	89270061	89270139	CAAGTGAGA	TAATCCTCCTTCCCTCACAGCAA		5.26	8.32
ENSMUSG00000036281	Snapc4	chr2	-	26373318	26374185	26373318	26373466	26374020	26374185	GGGGTAAAG	TTCTCTATGTCCTTGGGAAGACA		3.53	1.44
ENSMUSG00000053332	Gas5	chr1	+	161036819	161037315	161036819	161037164	161037287	161037315	TGGGTAAGA	GTGCCTTAAATTTTTTTCAGGTA		8.91	9.85
ENSMUSG00000020536	Llgl1	chr11	+	60712920	60714186	60712920	60713041	60713128	60714186	GGGGTGAGG	CTGATTACTGCCCTCCCCAGCTC		5.5	6.38
ENSMUSG00000067369	Trmt2b	chrX	-	134240078	134240569	134240078	134240180	134240354	134240569	CGGGCAAGT	CTTATTTCTTACTTCTCCAGGTG		2.99	11.08
ENSMUSG00000028952	Zbtb48	chr4	-	152025777	152027059	152025777	152026019	152026387	152027059	GAGGTACTG	TGCTGCCTCCTCTGCTCTAGTGG		7.67	7.21
ENSMUSG00000025736	Jmjd8	chr17	+	25829941	25830206	25829941	25830061	25830138	25830206	CAGGTAGGG	ATTCATAACTGACCCCACAGGAG		9.46	5.69
ENSMUSG00000022554	Hgh1	chr15	+	76369855	76370253	76369855	76369954	76370161	76370253	ACCGTGAGT	TCTCCCACCCTCACTCCTAGAGC		9.4	7.45
ENSMUSG00000040472	Rabggta	chr14	-	55721843	55722176	55721843	55721900	55722052	55722176	GTGGTGAGC	ATTGACATCTCTTTCGGCAGATT		6.64	7.35
ENSMUSG00000001034	Mapk7	chr11	-	61492903	61494266	61492903	61493069	61493646	61494266	CGGGTGAGC	GCCCTTTTCCTGCTCCCCAGGCC		8.19	10.54
ENSMUSG00000047767	Atg16l2	chr7	-	101296507	101297008	101296507	101296573	101296756	101297008	GAGGTGAAA	GATGCTTTTCTCTCTGCCAGGGC		2.91	9.66
ENSMUSG00000043822	Adamtsl5	chr10	-	80344832	80345416	80344832	80344941	80345042	80345416	CCGGTAGGC	CCACCTATATCTTCGCCCAGGAC		7.85	5.88
ENSMUSG00000026972	Arrdc1	chr2	-	24925755	24926448	24925755	24926194	24926271	24926448	CAGGTTTGG	CAATACCTACATTTTTCCAGGTC		5.63	6.35
ENSMUSG00000005150	Wdr83	chr8	-	85076023	85076284	85076023	85076132	85076216	85076284	GCAGTGAGT	TGCCTGCCTCGCTCTCTAAGGCC		7.39	7.99
ENSMUSG00000062906	Hdac10	chr15	-	89124174	89124588	89124174	89124253	89124531	89124588	TGGGTATGA	TGGTGCTTTCTCTTGAGAAGGAG		5.85	2.27
ENSMUSG00000055692	Tmem191c	chr16	+	17277341	17277592	17277341	17277401	17277527	17277592	CAGGTGTGA	TCCCTATTGCCATCCTTCAGGAG		5.29	8.23
ENSMUSG00000055692	Tmem191c	chr16	+	17276633	17277039	17276633	17276887	17276961	17277039	CAGGTACGT	CTCACGAGTTCGGTCCCCAGCTT		10.65	2.65
ENSMUSG00000038520	Tbc1d17	chr7	-	44841982	44842300	44841982	44842099	44842202	44842300	GAGGTGGGC	GGTTCCTTCTGACACCCCAGGTG		6.32	5.58
ENSMUSG00000022536	Glyr1	chr16	-	5048749	5049857	5048749	5048786	5049805	5049857	GTGGTGAGT	GTTTGTATTATTTTCTCTAGGGG		8.95	8.41
ENSMUSG00000020329	Polrmt	chr10	-	79737263	79737509	79737263	79737362	79737456	79737509	TCAGTGAGT	CCTACAATTTCTGTCCACAGGAA		7.68	10.73
ENSMUSG00000003526	Prodh	chr16	-	18077443	18077883	18077443	18077590	18077790	18077883	AAGGTGTGA	CCTCCCTATGAACCTCTCAGAAA		4.59	4.86
ENSMUSG00000053332	Gas5	chr1	+	161036819	161037164	161036819	161036852	161037123	161037164	AAGGTAAGT	GTATTTTCTTTTAATTCTAGTTA		11	7.43
ENSMUSG00000056167	Cnot10	chr9	-	114597478	114598835	114597478	114597606	114598704	114598835	AAGGTTAAT	TATCTACGCTCTCTCCTCAGCTG		5.2	9.78
ENSMUSG00000054662	Ano9	chr7	-	141107050	141107319	141107050	141107087	141107166	141107319	AAGGTAAGG	TTGGTTCCTTCTTCCCTCAGGTC		10.51	11.83
ENSMUSG00000015377	Dennd6b	chr15	-	89185361	89185647	89185361	89185464	89185537	89185647	CAGGTGGGA	GCTGCCTCTTGCCATCACAGGCG		6.71	6.77
ENSMUSG00000022556	Hsf1	chr15	+	76497767	76498048	76497767	76497829	76497951	76498048	GATGTGAGG	GACCTGTCTCTTCCCTGCAGCCC		4.17	11.62
ENSMUSG00000017760	Ctsa	chr2	+	164834029	164834431	164834029	164834208	164834319	164834431	CTGGTGCTT	TCCTTTCCTATCCTTCCCAGGTT		1.03	9.86
ENSMUSG00000073702	Rpl31	chr1	+	39367928	39368255	39367928	39368006	39368148	39368255	TCGGTGGGG	TCCCTGTCGCCTGCGTCTAGATG		3.73	7.37
ENSMUSG00000023942	Slc29a1	chr17	-	45589413	45589820	45589413	45589548	45589680	45589820	ATTGTAATC	CTGTCTTTGCTACTCCCCAGCAT		-5.01	6.4
ENSMUSG00000029221	Slc30a9	chr5	+	67342093	67344569	67342093	67342229	67344529	67344569	TGGGTGATC	GTTCAATGCTTGTTTTCCAGGCA		0.17	6.98
ENSMUSG00000038685	Rtel1	chr2	+	181351575	181351953	181351575	181351699	181351802	181351953	ACTGTGAGC	CTTACCCTATGATTCTACAGATG		4.2	9.16
ENSMUSG00000031808	Slc27a1	chr8	+	71579403	71580068	71579403	71579798	71579906	71580068	CGGGTGAGG	CTGAGCCTCTGTCACCACAGCGG		8.48	5.7
ENSMUSG00000021948	Prkcd	chr14	-	30605439	30605901	30605439	30605569	30605815	30605901	ATCGTGAGC	GTGATACGCTTCCCCTCCAGTTC		4.42	8.04
ENSMUSG00000009741	Ubp1	chr9	+	113955962	113956813	113955962	113956068	113956706	113956813	TAGGTACAG	ACTTGTTTTTGAACATACAGATA		4.67	6.37
ENSMUSG00000042606	Hirip3	chr7	+	126862599	126862926	126862599	126862720	126862817	126862926	CAGGTGTGG	CCCTCATGCTGCACCCACAGGCG		6.34	8.16
ENSMUSG00000018126	Baiap2l2	chr15	-	79261401	79261965	79261401	79261540	79261812	79261965	ATGGTGAGG	CCTGCCCTCTCCCCTCGCAGCCC		7.61	12.48
ENSMUSG00000034570	Inpp5j	chr11	-	3501045	3501428	3501045	3501162	3501319	3501428	CTGGTAACA	CAGCACGCCTCCCCCTGCAGGTG		4.6	8.9
ENSMUSG00000024220	Zfp523	chr17	+	28201260	28202348	28201260	28201440	28202114	28202348	CAGGTGGGC	TCACAGCCCAGTGTCCCCAGGGG		8.07	0.02
ENSMUSG00000056673	Kdm5d	chrY	+	914024	916760	914024	914183	916640	916760	GCAGTAAGA	TTCTTCTTTTTCCTTTCCAGGAG		4.95	13
ENSMUSG00000028059	Arhgef2	chr3	+	88642925	88643216	88642925	88643039	88643148	88643216	CCAGTGAGT	CCTTCTCTTTTCTGCAACAGATG		8.28	9.83
ENSMUSG00000040054	Baz2a	chr10	+	128115024	128116169	128115024	128115085	128116060	128116169	TGGGTAAAT	CCCATGTGCTTCTCTGGCAGGTG		4.69	10.06
ENSMUSG00000036622	Atp13a2	chr4	+	140993947	140994391	140993947	140994062	140994311	140994391	GCAGTGAGT	GCCTCTCCTCTCTCACCCAGAAG		7.39	7.94
ENSMUSG00000041528	Rnf123	chr9	-	108069171	108069801	108069171	108069286	108069675	108069801	GCGATATCA	CTGGCTTAACTCAGTGGCACCTA		-5.21	-10.23
ENSMUSG00000030263	Lrmp	chr6	+	145171503	145171704	145171503	145171566	145171654	145171704	CTGGTGAGT	GATCTCTCAAACCTCGGAAGGTG		10.1	2.66
ENSMUSG00000040356	Skiv2l	chr17	-	34845003	34845314	34845003	34845100	34845167	34845314	GGGGTAAGT	GCCACCCACCCTGTGCTCAGGTA		9.65	7.67
ENSMUSG00000005506	Celf1	chr2	+	91013237	91019497	91013237	91013402	91013490	91019497	CTGGTAAGT	GATCCCTGCCACTCTCGCAGGCA		10.65	7.53
ENSMUSG00000024410	Rmc1	chr18	+	12188819	12189081	12188819	12188924	12189012	12189081	TTGGTCTGT	GCGGAAACCCTGTCTTTCAGGCT		0.67	3.94
ENSMUSG00000002342	Tmem161a	chr8	+	70180705	70181049	70180705	70180849	70180935	70181049	ACAGTTAGG	ACTGAGATGCTTGTCCCCAGGCT		-4.03	5.46
ENSMUSG00000039637	Coro7	chr16	-	4634588	4634907	4634588	4634681	4634761	4634907	AAAGTGAGA	CCCTGCCTGTCCCTCACCAGGCT		4.23	9.86
ENSMUSG00000004394	Tmed4	chr11	-	6274397	6274870	6274397	6274498	6274673	6274870	TCGGTCAGG	ACTGTGTGTCTACTCTGCAGGCA		3.77	8.78
ENSMUSG00000038930	Rccd1	chr7	-	80320301	80321181	80320301	80320698	80320861	80321181	CCCGTGAGT	TCCCAACTCTGCCCACACAGGTG		8.4	7.87
ENSMUSG00000055692	Tmem191c	chr16	+	17276961	17277250	17276961	17277039	17277193	17277250	CAGGTACTT	TCACTTGAATCCTCCCGAAGAAA		8.17	3.67
ENSMUSG00000039205	Ciz1	chr2	+	32370863	32371408	32370863	32371101	32371248	32371408	CAGGTAGAG	AGACACAGGCACATCCACAGGTA		7.1	-1.15
ENSMUSG00000029149	Krtcap3	chr5	+	31252191	31252571	31252191	31252251	31252364	31252571	CTGGTGAGA	CAGGTCTTCTACCCCACTAGCAC		7.54	3.61
ENSMUSG00000028582	Cc2d1b	chr4	+	108626300	108626590	108626300	108626376	108626479	108626590	CGGGTCAGT	CCTGCTATTTGGATTCCCAGATC		6.55	6.58
ENSMUSG00000034789	Rab24	chr13	-	55320502	55320844	55320502	55320553	55320744	55320844	ATAGTAGCT	ACAGTCACTTCTCTTTGCAGATA		-5.8	10.53
ENSMUSG00000003184	Irf3	chr7	+	45000371	45001022	45000371	45000546	45000644	45001022	AACGTGAGT	TCACTCCACCGGTGGCTCAGAAT		9.54	1.6
ENSMUSG00000002871	Tpra1	chr6	+	88910150	88910401	88910150	88910261	88910340	88910401	CTGGTGAGG	TGTCACCCCTATCTCTGCAGGTC		8.3	11.71
ENSMUSG00000036813	Entpd8	chr2	+	25083219	25083734	25083219	25083379	25083497	25083734	AAGGTGCAG	AGCACTTCATCTGTGGTCAGTAT		3.97	2.31
ENSMUSG00000004931	Apba3	chr10	+	81271364	81271832	81271364	81271526	81271661	81271832	GATGTGAGC	AGTATATTGTCCTCCCACAGGCC		4.72	8.99
ENSMUSG00000030929	Eri2	chr7	-	119790233	119791228	119790233	119790390	119791100	119791228	CAGGTATGA	TTTTGTGGCTCTCTTATCAGGTT		9.46	10.28
ENSMUSG00000034171	Faah	chr4	-	116000048	116000827	116000048	116000088	116000786	116000827	TCGGTGAGA	CTTCCTCTCTCTCTGCTCAGGTC		8.51	12.82
ENSMUSG00000042524	Sun2	chr15	-	79727862	79729076	79727862	79728581	79729032	79729076	AAGGTAATG	TTCCCTCCATCTGGAACTAGCAT		8.99	4.77
ENSMUSG00000057110	Cntrl	chr2	+	35175537	35176322	35175537	35175600	35176127	35176322	AAGGTTGCC	CATCTGATAACACTTTCCAGGCT		-1.7	3.7
ENSMUSG00000041130	Zfp598	chr17	+	24677834	24678713	24677834	24678052	24678595	24678713	AGGGTGAGC	AGGCTATGTACTGACCACAGGAG		7.75	2.74
ENSMUSG00000042289	Hsd3b7	chr7	+	127801074	127801616	127801074	127801246	127801460	127801616	CAGGTGACT	CTGCCTCGGGTCTCCACCAGGGC		6.6	7.77
ENSMUSG00000010057	Nprl2	chr9	+	107544913	107545387	107544913	107545031	107545244	107545387	AAGGTCAGA	TCTCCCCCACAATCGCTCAGGAA		6.8	4.68
ENSMUSG00000019951	Uhrf1bp1l	chr10	+	89808517	89809778	89808517	89808660	89809627	89809778	CTGGTACCG	ATTTATACACCCATTGACAGATG		4.81	5.33
ENSMUSG00000039231	Suv39h1	chrX	-	8063695	8064057	8063695	8063825	8063910	8064057	AGTGTGGGT	CACTGTTCTTTCTTGCCCAGTGT		0.29	7.77
ENSMUSG00000028041	Adam15	chr3	-	89347151	89347485	89347151	89347228	89347406	89347485	CTAGTGAGT	ATGTGGCTTCCCTGCTGTAGGAA		7.43	8.86
ENSMUSG00000031065	Cdk16	chrX	+	20696017	20696467	20696017	20696141	20696346	20696467	TTGGTACCA	TTTTTTTTTTTGCCTCTCAGGCC		-0.17	10.7
ENSMUSG00000023952	Gtpbp2	chr17	+	46165777	46166446	46165777	46165997	46166310	46166446	CAAGTGAGC	ATGCATTTGTCTCTTCACAGTGT		6.39	8.6
ENSMUSG00000021240	Abcd4	chr12	-	84608974	84609473	84608974	84609096	84609378	84609473	ACAGTAGGC	ACTCTGTCTGTCTCCTACAGTTG		2.69	10.85
ENSMUSG00000031858	Mau2	chr8	-	70022619	70023697	70022619	70022669	70023613	70023697	GAGGTAGTA	GACTGACGTTTCTCCACCAGCTG		4.45	6.83
ENSMUSG00000017760	Ctsa	chr2	+	164834697	164834924	164834697	164834748	164834837	164834924	CTGGTACTC	TCATTCCCTCCTCCCCCTAGATT		2.63	11.55
ENSMUSG00000009995	Taz	chrX	+	74282749	74283400	74282749	74283116	74283271	74283400	CCAGTGAGT	GGACTGACTTCTCTTCCCAGAGT		8.28	6.76
ENSMUSG00000039263	Npepl1	chr2	+	174120543	174121124	174120543	174120667	174120947	174121124	CAAGTGAGT	CCCTTGTGTCCTTTGCCTAGGGC		9.1	9.4
ENSMUSG00000005142	Man2b1	chr8	+	85085354	85086943	85085354	85085548	85086810	85086943	CAGGTGCCA	CAGCCTCTCTGTGCTATCAGATG		3.75	7.03
ENSMUSG00000022561	Gpaa1	chr15	+	76332902	76333373	76332902	76333099	76333176	76333373	AAGGTGGGA	CTGTCCCCATGCCTCCAAAGCTG		6.03	6.64
ENSMUSG00000055692	Tmem191c	chr16	+	17276633	17276887	17276633	17276757	17276836	17276887	CTGGTGCGG	AGCCTGGACCCTGTTCGCAGGAG		6.48	5.16
ENSMUSG00000036023	Parp2	chr14	+	50814869	50815427	50814869	50814966	50815351	50815427	GAGGTAAAG	TGTGTGCATTTACTTTGCAGTTG		8.27	8.79
ENSMUSG00000042831	Alkbh6	chr7	+	30312236	30312707	30312236	30312388	30312590	30312707	ATGGTAACC	GGTGCCCCCTTCCTCCCCAGCCT		5.31	7.55
ENSMUSG00000071647	Eml3	chr19	+	8939027	8939285	8939027	8939116	8939187	8939285	CAGGTGGGA	CTGAATAAGTTTCTTTGTAGATG		6.71	2.94
ENSMUSG00000079487	Med12	chrX	+	101293957	101294175	101293957	101294012	101294087	101294175	CAGGTACCA	TACCAATCCTACTCTTGTAGATC		7.88	6.78
ENSMUSG00000010048	Ifrd2	chr9	+	107590297	107590662	107590297	107590422	107590504	107590662	AAGGTCGAT	AACTGGAAAGCATCCTGTAGGGA		1.29	-3.82
ENSMUSG00000067722	BC003965	chr17	+	25184553	25187662	25184553	25184640	25184719	25187662	GGGGTGAGA	TACTGCTGTCTCTCTTCCAGAGC		4.74	10.52
ENSMUSG00000022210	Dhrs4	chr14	+	55487092	55487311	55487092	55487163	55487259	55487311	AGGGTACTG	CAGCTCATTTTCCTTTGCAGAGG		4.5	8.43
ENSMUSG00000089847	Timm10b	chr7	+	105640761	105641228	105640761	105640857	105641027	105641228	GAGGTGGAG	TCCCTCCGTCTTCCTTCCAGGAG		-0.52	11.64
ENSMUSG00000090266	Mettl23	chr11	+	116848900	116849300	116848900	116849138	116849215	116849300	AAGGTAAGT	ACCATGCCACCCCTCCCCAGACT		11	7.49
ENSMUSG00000024118	Tedc2	chr17	-	24220251	24220615	24220251	24220310	24220516	24220615	CTGGTACGC	TGGCTGCCCTGTCTTTGCAGGGA		8.06	10.88
ENSMUSG00000021819	Zswim8	chr14	+	20722459	20723006	20722459	20722579	20722827	20723006	TGGGTAACA	GCCCCTCCCCTGCCCCTCAGGAG		3.35	9.24
ENSMUSG00000038930	Rccd1	chr7	-	80320091	80321181	80320091	80320213	80320301	80321181	CAGGTGAGG	TTAGGGACGCCTTTGATCAGGCA		10.07	0.41
ENSMUSG00000021493	Pdlim7	chr13	-	55507329	55507624	55507329	55507366	55507487	55507624	TCAGTAAGT	GCCTGCCTCTGTCCTCTCAGTGC		9.14	9.54
ENSMUSG00000015085	Entpd2	chr2	+	25399281	25399736	25399281	25399536	25399616	25399736	ATAGTGAGT	TGCACACTCTTCTCCCACAGGCC		6.97	11.38
ENSMUSG00000025737	Wdr24	chr17	+	25827234	25827532	25827234	25827356	25827427	25827532	AGGGTAGGC	CTCCCTTCCCTGCTGGGCAGATA		7.26	8.72
ENSMUSG00000022843	Clcn2	chr16	-	20712879	20713459	20712879	20713008	20713327	20713459	AGGGTGAGG	GGCATGTCTTCTGCCCACAGCTC		7.13	8.8
ENSMUSG00000028089	Chd1l	chr3	-	97587110	97588313	97587110	97587221	97588239	97588313	GAGGTGACT	ATTTTCTCCTCTGTGTCAAGGCT		5.88	6.18
ENSMUSG00000036678	Aaas	chr15	-	102339185	102339418	102339185	102339253	102339324	102339418	GAGGTGAGT	CAATGCTTGTCCTGTTACAGACT		10.03	6.91
ENSMUSG00000073422	H2-Ke6	chr17	-	34027405	34027840	34027405	34027522	34027622	34027840	CAGGTGAAC	CCTCCCCCTCCCTCACATAGGCC		5.56	10.76
ENSMUSG00000030590	Fam98c	chr7	-	29153321	29154535	29153321	29153489	29154418	29154535	GAGGTGTGG	ATGCCCTTCTCCTGCTCTAGGCC		4.48	10.13
ENSMUSG00000074643	Cpne1	chr2	-	156078751	156078974	156078751	156078823	156078899	156078974	ACAGTAAGA	ATGCAATGTTCTCTACCTAGGTT		5.96	8.24
ENSMUSG00000007080	Pole	chr5	+	110295227	110295637	110295227	110295313	110295517	110295637	CTGGTGAGT	CCTGTGTCTTTTGTTGTTAGGCC		10.1	8.03
ENSMUSG00000038644	Pold1	chr7	-	44533884	44534487	44533884	44534017	44534384	44534487	GAGGTCAGG	TGACCCTGGCCTGCCCACAGGAC		4.94	9.87
ENSMUSG00000060601	Nr1h2	chr7	-	44551954	44552620	44551954	44552236	44552506	44552620	TGGGTGAGA	CTCACCCCAAGTCATCTTAGAGC		6.04	-0.81
ENSMUSG00000022322	Shcbp1	chr8	-	4748704	4749460	4748704	4748825	4749291	4749460	AAGGTAAAA	AATATGCTGTTGTTTTCTAGTTC		8.38	7.88
ENSMUSG00000035890	Rnf126	chr10	-	79761429	79761633	79761429	79761499	79761564	79761633	CTGGTGAGT	GACCCGGCCTCTCCCCCCAGGGG		10.1	11.02
ENSMUSG00000022843	Clcn2	chr16	-	20710271	20710639	20710271	20710427	20710554	20710639	CAGGTAGCC	TGAAGCACTGTGTTCACTAGCTC		7.13	2.44
ENSMUSG00000030035	Wbp1	chr6	-	83120184	83120876	83120184	83120287	83120771	83120876	CTGGTTGGG	TAGTGCCTCCTTGCCTCCAGCTT		0.67	5.25
ENSMUSG00000004815	Dgkq	chr5	-	108649586	108649925	108649586	108649733	108649824	108649925	CAGGTAACA	CGCCTACCTCCCTGCGGCAGGTT		8.88	7.36
ENSMUSG00000021488	Nsd1	chr13	+	55213203	55214150	55213203	55213317	55214060	55214150	TCGGTAATG	CAATAAATTTATCTTTTCAGGAT		6.42	9.09
ENSMUSG00000026927	Entr1	chr2	-	26385497	26386063	26385497	26385609	26385989	26386063	AATGTATGT	TCAGTTTTTCCTCTACTGAGGGT		5.87	-7.2
ENSMUSG00000034744	Nagk	chr6	+	83796906	83797275	83796906	83796991	83797176	83797275	TGGGTAAAA	TCCTTCCCTCTTGGGGCCAGCTG		3.28	5.67
ENSMUSG00000040746	Rnf167	chr11	+	70649674	70650017	70649674	70649765	70649911	70650017	GGGGTAGGA	TTGTGTCTCTCTCTCCTCAGGGC		4.36	13.45
ENSMUSG00000032815	Fanca	chr8	-	123313020	123313373	123313020	123313116	123313239	123313373	AGTGTGAGA	CAGATCATATCTCTCTTTAGAAG		1.71	5.62
ENSMUSG00000001750	Tcirg1	chr19	-	3901890	3902556	3901890	3902035	3902343	3902556	TCAGTGAGC	TCTCTGCCTGGGTACCCCAGAGT		4.04	4.22
ENSMUSG00000022546	Gpt	chr15	+	76698714	76699151	76698714	76698889	76698995	76699151	GCAGTGAGC	ATTCCCTCCTGTGACTGCAGGAG		3.29	6.77
ENSMUSG00000038671	Arfrp1	chr2	-	181364013	181364398	181364013	181364096	181364310	181364398	ACAGTAAGG	TCTTTCTGTACTCTTTCCAGTTG		5.42	9.65
ENSMUSG00000019320	Noxo1	chr17	+	24699543	24700015	24699543	24699657	24699897	24700015	GTGGTATGA	TCCCCACATCCCTATCTTAGGGA		5.27	8.88
ENSMUSG00000038619	Ensa	chr3	+	95628540	95632102	95628540	95628707	95631431	95632102	GGGGTAACC	TCTTCCTTGTTCGTCCACAGTGG		3.83	10.2
ENSMUSG00000005677	Nr1i3	chr1	+	171217075	171217430	171217075	171217221	171217313	171217430	ATGGTGAGA	CAGTCTACCATCTCTCACAGCAG		7.23	4.59
ENSMUSG00000035478	Mbd3	chr10	-	80392538	80393280	80392538	80393018	80393094	80393280	CAGGTGCTG	TCCCTTCCTGCCTATTGCAGGTG		4.87	12.54
ENSMUSG00000001918	Slc1a5	chr7	+	16795757	16796158	16795757	16795952	16796023	16796158	CCTGTGAGT	TCCGCTCTTCTCTTCCCCAGGGT		7.21	11.32
ENSMUSG00000032198	Dock6	chr9	-	21800179	21801332	21800179	21800399	21801170	21801332	CAGGTGCCC	AACCTGCCTTCTGCCCCCAGGAG		5.77	10.71
ENSMUSG00000020741	Cluh	chr11	+	74665006	74665426	74665006	74665069	74665181	74665426	CAGGTGCCG	TCAACCAAAAATTGGCTCAGGGA		6.46	0.73
ENSMUSG00000049482	Ctu2	chr8	+	122481330	122481529	122481330	122481397	122481470	122481529	CTGGTGAGT	TCACACTCCATCTCTTGTAGCCC		10.1	7.44
ENSMUSG00000019254	Ppp1r12c	chr7	-	4483473	4483733	4483473	4483557	4483642	4483733	CAGGTTTGG	CTGATTGTTCTCTCTGCTAGGGT		5.63	9.34
ENSMUSG00000060601	Nr1h2	chr7	-	44551954	44552620	44551954	44552245	44552506	44552620	TGGGTGAGA	TGGCATCTGCTCACCCCAAGTCA		6.04	2.31
ENSMUSG00000025280	Polr3a	chr14	-	24452192	24452675	24452192	24452324	24452510	24452675	GAGGTACCA	TCACTCTGAGCTTTTCCTAGGTG		6.43	4.23
ENSMUSG00000033542	Arhgef5	chr6	+	43283892	43285429	43283892	43284054	43285358	43285429	TCAGTGAGA	TCTTTCCTTTGTTTTGTCAGAAG		2.69	6.73
ENSMUSG00000020877	Scrn2	chr11	+	97032754	97033229	97032754	97032970	97033063	97033229	AAGGTCTGT	CTCCACTCCGTCCTGGGCAGGGA		6.43	6.28
ENSMUSG00000033106	Slc7a6os	chr8	-	106202230	106204540	106202230	106202351	106204330	106204540	CTGGTAAGG	GTTTATGTTGAGATGTTCAGGTA		9.68	-1.76
ENSMUSG00000039233	Tbce	chr13	-	14005787	14006007	14005787	14005852	14005942	14006007	TTGGTAAAT	TTTCATTTTTATTGTTCTAGGAT		4.94	10.93
ENSMUSG00000027185	Nat10	chr2	-	103725663	103726239	103725663	103725762	103726119	103726239	AAGGTGACC	CTGTTGTGTTGTCCTTGTAGCTG		6.78	10.3
ENSMUSG00000015377	Dennd6b	chr15	-	89185361	89186047	89185361	89185647	89185993	89186047	AAGGTGGAG	TCATGTGACCTTTGTCTCAGAGC		1.51	7.25
ENSMUSG00000002546	Golga2	chr2	+	32299031	32299310	32299031	32299125	32299203	32299310	CAGGTAAGG	CTGGACCTCTCTTGTTCCAGGAG		11.08	8.88
ENSMUSG00000040701	Ap1g2	chr14	-	55103202	55103507	55103202	55103258	55103408	55103507	CGGGTAGCA	CCATCTTCTTCTTCCCATAGGTT		1.15	12.53
ENSMUSG00000020538	Srebf1	chr11	-	60203098	60203607	60203098	60203265	60203345	60203607	TGGGTATGG	ATGCCTCACCCACTTTGCAGGCA		6.23	8.9
ENSMUSG00000019850	Tnfaip3	chr10	-	19003575	19005331	19003575	19003757	19004456	19005331	AGCGTGAGT	TAGCATCCCCTCTTTTGTAGAGT		8.2	6.72
ENSMUSG00000004947	Dtx2	chr5	+	136026469	136028572	136026469	136026607	136028498	136028572	AAGGTAGTT	CACATCCCGTTCTCTTCCAGAAG		6.44	9.44
ENSMUSG00000059772	Slx1b	chr7	-	126691927	126692659	126691927	126692055	126692320	126692659	CAGGTAAGG	TCATCTGCCATGTTTGACAGGAT		11.08	7.89
ENSMUSG00000069678	Pcgf1	chr6	+	83080549	83080854	83080549	83080630	83080709	83080854	AAGGTAAGC	TCTTTCCCTTTTCTCCTTAGCCA		10.22	9.13
ENSMUSG00000027356	Fermt1	chr2	-	132924956	132925794	132924956	132925088	132925686	132925794	CAGGTTATG	AACTTCTGTTTTTATTTTAGTAT		2.37	8.2
ENSMUSG00000030720	Cln3	chr7	-	126575202	126575412	126575202	126575258	126575343	126575412	CTTGTGAGT	CTGTCTGGTCTTCGCTGCAGTTC		7.15	8.3
ENSMUSG00000024906	Mus81	chr19	-	5483454	5483665	5483454	5483558	5483634	5483665	AAGGTACCA	CAGGCCTACCCCAACCCCAGGCC		7.87	4.31
ENSMUSG00000115987	Vps28	chr15	-	76623170	76624175	76623170	76623494	76624085	76624175	TGAGTGAGC	GCAACCGGTCCCCTCTCTAGGTA		3.38	9.07
ENSMUSG00000025494	Sigirr	chr7	-	141092977	141093330	141092977	141093118	141093199	141093330	CTGGTGAGG	GTGGTTCTCCCTGTCTGCAGGCC		8.3	10.42
ENSMUSG00000034022	Cpsf1	chr15	-	76596219	76596571	76596219	76596349	76596415	76596571	TTGGTGAGT	CTCACACAGCATCTCCTCAGCAA		9.27	-0.58
ENSMUSG00000019214	Chtf18	chr17	-	25722843	25723313	25722843	25722942	25723219	25723313	GAGGTCAGC	AGTGCTTATCCTGCCTCTAGATC		5.66	8.86
ENSMUSG00000019518	Ap4m1	chr5	+	138176051	138176263	138176051	138176118	138176209	138176263	CTGGTGAGA	TCATGTCCTTCCTCCCACAGAGA		7.54	11.16
ENSMUSG00000051517	Arhgef39	chr4	-	43498895	43499337	43498895	43499016	43499242	43499337	CCTGTGAGT	ACTGTTCTTTGCCCACACAGAGA		7.21	8.35
ENSMUSG00000031386	Hcfc1	chrX	-	73946709	73947050	73946709	73946847	73946934	73947050	GTGGTGAGT	ATCTCATTTCTGTTCCCCAGAAA		8.95	9.18
ENSMUSG00000096780	Tmem181b-ps	chr17	-	6447344	6448616	6447344	6447402	6448524	6448616	GACGTGAGT	TTTCAACATCATCCTTTTAGATT		9.22	8.02
ENSMUSG00000024188	Luc7l	chr17	+	26253973	26255125	26253973	26254044	26255030	26255125	GCCGTGAGT	AAACCACAAATGAATTTCAGGAG		8.56	3.24
ENSMUSG00000023908	Pkmyt1	chr17	+	23732336	23734316	23732336	23732824	23733822	23734316	AAGGTAAAT	GGGCAACACCTCCCTTCCAGGTG		8.88	6.76
ENSMUSG00000002825	Qtrt1	chr9	+	21419438	21419712	21419438	21419548	21419624	21419712	GACGTAGGT	ACCAACTGTGTGACCCACAGGCA		6.78	8.67
ENSMUSG00000029464	Gpn3	chr5	+	122381189	122381494	122381189	122381305	122381397	122381494	GAAGTGAGT	TGTCTCCCTCTCCTTTAAAGGTT		7.97	11.53
ENSMUSG00000049339	Retreg2	chr1	+	75146429	75147909	75146429	75146719	75146830	75147909	GCAGTGAGT	TGCTCCCATCCCTTCCCCAGGAC		7.39	10.09
ENSMUSG00000031708	Tecr	chr8	-	83573027	83573323	83573027	83573143	83573219	83573323	ACGGTGAGC	TTGTCTCTGGGTACTCCCAGGTC		9.44	6.66
ENSMUSG00000097195	Snhg5	chr9	-	88521917	88522381	88521917	88521975	88522306	88522381	AGGGTGTGT	CATGGTACCTCTTTCTGTAGTGA		4.51	5.55
ENSMUSG00000051007	Gatd1	chr7	-	141409845	141410885	141409845	141409940	141410777	141410885	GCAGTGGGT	GACTATTTTGCTGCTTTTAGAAC		1.33	7.59
ENSMUSG00000013155	Enkd1	chr8	-	105704112	105704514	105704112	105704249	105704350	105704514	TTAGTGAGT	CCCGGGCCTTGCCTTCACAGCTT		5.79	9.16
ENSMUSG00000006024	Napa	chr7	+	16113349	16113560	16113349	16113405	16113475	16113560	CAGGTAGCC	CATGCCCCTCCTTCCCACAGCTC		7.13	11.97
ENSMUSG00000010097	Nxf1	chr19	+	8764921	8766833	8764921	8765031	8766796	8766833	CAGGTCAGT	TTCTGTCCCGTTCTTGACAGCGC		8.94	9.18
ENSMUSG00000059208	Hnrnpm	chr17	-	33666493	33666685	33666493	33666529	33666646	33666685	AAGGTGATG	AGATTATCCATGCATTACAGGCT		5.22	4.31
ENSMUSG00000024319	Vps52	chr17	+	33962066	33962546	33962066	33962185	33962422	33962546	CAGGTCACT	GATTCTGATTAAGCCTGCAGGTA		3.41	-0.18
ENSMUSG00000022617	Chkb	chr15	-	89428410	89428827	89428410	89428544	89428713	89428827	CCAGTAAGA	TGATAGGTTACTGGGTACAGAGC		5.9	-1.88
ENSMUSG00000028552	Eps15	chr4	+	109361162	109361867	109361162	109361324	109361669	109361867	CTGGTAAAG	CCATTCATCTCCATTTATAGATT		5.75	8.92
ENSMUSG00000022550	Adck5	chr15	+	76593937	76594447	76593937	76594051	76594152	76594447	CAGGTGGGC	TGTCCATATATAACCTCTAGGAC		8.07	9.06
ENSMUSG00000016344	Ppdpf	chr2	+	181187549	181187886	181187549	181187736	181187808	181187886	GGCGTAAGT	GACCCGCCTCCCCTTCCCAGGAC		9.39	10.07
ENSMUSG00000030330	Ing4	chr6	+	125047481	125048237	125047481	125047587	125047792	125048237	CACGTGAGT	GTCTTCCTCTTGGCATACAGAAG		9.3	5.27
ENSMUSG00000030890	Ilk	chr7	+	105741373	105741707	105741373	105741483	105741579	105741707	CAGGTGGGA	ACCACTCTTTTCCTCCCCAGGAT		6.71	11.67
ENSMUSG00000019734	Tmc4	chr7	-	3671273	3672110	3671273	3671441	3671962	3672110	CAGGTGTGC	GCAGTCCCTATTGGCCTTAGGTG		6.46	5.56
ENSMUSG00000058407	Txndc9	chr1	-	37993991	37995841	37993991	37994110	37995632	37995841	CAAGTAACC	TTTGCTTCTCTTGAAATTAGGAG		2.85	6.37
ENSMUSG00000040044	Orc3	chr4	-	34597307	34598756	34597307	34597441	34598607	34598756	CAGGTAAAG	GTTTCACATTGGTTTAAAAGAAA		9.65	2.29
ENSMUSG00000019139	Isyna1	chr8	+	70595138	70595554	70595138	70595271	70595360	70595554	ATGGTGGGC	TAAGGGTCCCCGCAACCCAGGCT		4.9	0.66
ENSMUSG00000030330	Ing4	chr6	+	125047792	125048237	125047792	125047940	125048175	125048237	GATGTGAGA	GATCCATCTGCCTTCTCCAGTGT		2.75	6.95
ENSMUSG00000038520	Tbc1d17	chr7	-	44842815	44843111	44842815	44842916	44842994	44843111	TGGGTGAGC	CTGACCCCGTGTTCCCTCAGGCT		7.23	9.78
ENSMUSG00000068206	Pick1	chr15	+	79247264	79248296	79247264	79247315	79248151	79248296	ATTGTGAGT	GACAAGCTTGCCTGCTCCAGGCC		7.35	4.19
ENSMUSG00000027889	Ampd2	chr3	-	108080266	108080774	108080266	108080335	108080643	108080774	CAAGTGAGC	TTGGCTCTTCCCACCTTTAGGCT		6.39	9.53
ENSMUSG00000027134	Lpcat4	chr2	+	112242475	112242761	112242475	112242588	112242700	112242761	CAGGTGGGT	GTTTTCTTTTTTTCACCCAGGTA		8.56	9.92
ENSMUSG00000025733	Rhot2	chr17	-	25839984	25840335	25839984	25840107	25840254	25840335	ATTGTGAGT	AAAGCTACTGTTTGTCCCAGCTG		7.35	3.75
ENSMUSG00000068876	Cgn	chr3	-	94777993	94778270	94777993	94778065	94778200	94778270	GGGGTGAGT	TTTCTCCTGCTTCTACCAAGGCC		7.93	6.31
ENSMUSG00000007029	Vars	chr17	+	35004771	35005061	35004771	35004893	35004976	35005061	GAGGTGGGG	CTGTGTCTTCTTCTGAACAGAAG		4.41	8.3
ENSMUSG00000068206	Pick1	chr15	+	79245289	79246111	79245289	79245352	79245977	79246111	GGGGTAATG	AAGACAAACTTGTCATGCAGCCT		4.85	2.13
ENSMUSG00000029625	Cpsf4	chr5	+	145177229	145178928	145177229	145177302	145178832	145178928	AAGGTATTG	AGAACTCTTCTCCCAATCAGCAG		7.76	2.63
ENSMUSG00000025138	Sirt7	chr11	-	120620423	120621055	120620423	120620883	120620956	120621055	GAAGTGAGC	CTGTGCCCTCTCTGTCCCAGGTC		5.01	11.63
ENSMUSG00000060036	Rpl3	chr15	-	80080895	80081783	80080895	80081211	80081614	80081783	CTGGTAAGA	ACCTGTGGACCTCTGCTCAGCTC		9.45	4.46
ENSMUSG00000027330	Cdc25b	chr2	+	131192556	131193148	131192556	131192688	131193067	131193148	AAGGTAAAC	CCTTACTGCTTTGACCTCAGGAT		8.14	7.58
ENSMUSG00000000085	Scmh1	chr4	+	120529133	120530184	120529133	120529248	120529753	120530184	AGGGCAAGT	GCTTCTCTTGCACCAAACAGTTT		2.7	4.46
ENSMUSG00000039637	Coro7	chr16	-	4634298	4634907	4634298	4634430	4634588	4634907	CAGGTAAGG	AGTGACCTGTCTACCCACAGGTT		11.08	10.14
ENSMUSG00000051768	Xrcc1	chr7	+	24566218	24566500	24566218	24566293	24566388	24566500	CAGGTAAGT	CTGACCTTGTGGGACCTTAGAAG		10.86	2.86
ENSMUSG00000000134	Tfe3	chrX	+	7772448	7775201	7772448	7772596	7773493	7775201	CAGGTTTGA	CCACCCCTTCGTTTTTACAGGAG		5.11	9.82
ENSMUSG00000025733	Rhot2	chr17	-	25842179	25842418	25842179	25842288	25842365	25842418	CAGGTGACC	GATCATGGCCTCTCTCCCAGGTT		6.54	7.06
ENSMUSG00000026269	Rnpepl1	chr1	+	92917146	92917746	92917146	92917260	92917633	92917746	CAGGTACTC	GACAAGGTGTTCCCCTTCAGGCG		7.04	5.68
ENSMUSG00000028898	Trnau1ap	chr4	-	132325207	132326045	132325207	132325260	132325945	132326045	CCTGTAAGG	ATGTGTTTTTAAATTTCCAGGCA		4.84	8.51
ENSMUSG00000032316	Clk3	chr9	-	57758626	57761040	57758626	57758723	57760823	57761040	TCGGTGAGT	TCGGGGGGCGGTGCATGCAGAGA		11.11	-0.12
ENSMUSG00000026509	Capn2	chr1	-	182489964	182491035	182489964	182490048	182490866	182491035	GATGTAAGT	TACTGTCCTTGTGTTTGCAGATC		9.11	10.61
ENSMUSG00000052609	Plekhg3	chr12	+	76572394	76573360	76572394	76572658	76573246	76573360	CAGGTAGCT	CTGACTTCTGCTTGCTGCAGGGG		6.52	8.16
ENSMUSG00000022999	Lmbr1l	chr15	-	98908519	98908921	98908519	98908759	98908848	98908921	GCAGTGAGT	AGTATGTCCTGTGCCCTCAGATC		7.39	8.57
ENSMUSG00000022214	Dcaf11	chr14	+	55565097	55565541	55565097	55565166	55565483	55565541	AGGGTGAGC	TCTTATCTCATTTCTTACAGAGC		7.75	9.73
ENSMUSG00000038023	Atp6v0a2	chr5	+	124712700	124713268	124712700	124712837	124713080	124713268	GAGGTAATG	CTCACGGTGTCTTCTCCCAGATC		8.73	8.81
ENSMUSG00000026965	Anapc2	chr2	+	25272914	25273932	25272914	25273537	25273799	25273932	CCTGTGAGT	TGAGCGGGGATCTTTTCTAGGCA		7.21	4.55
ENSMUSG00000031641	Cbr4	chr8	+	61489939	61491678	61489939	61490060	61491544	61491678	CAGGTTGGT	CCCACTTTCTTTTTTTGTAGAGA		8.08	9.45
ENSMUSG00000021235	Coq6	chr12	+	84368142	84368709	84368142	84368201	84368585	84368709	CAGGTGCCT	ACACTTTACTCTGTTTTCAGGTG		5.4	10.88
ENSMUSG00000060073	Psma3	chr12	+	70984492	70984745	70984492	70984594	70984671	70984745	AAAGTAAGT	GTCTCTTCTCTTCCTCCCAGCAT		9.72	8.72
ENSMUSG00000025728	Pigq	chr17	-	25931673	25932231	25931673	25931827	25932104	25932231	TAAGTGAGT	GGCTGAACCCCATCCTGCAGGCT		6.43	4.9
ENSMUSG00000079553	Kifc1	chr17	-	33884588	33885218	33884588	33884986	33885167	33885218	GCAGTAGGT	CCCTTGTGTGCCCATGTTAGCAT		4.53	5.06
ENSMUSG00000003199	Mpnd	chr17	+	56012270	56012492	56012270	56012343	56012415	56012492	AGAGTGGGT	TTCTTGTTGGTACCCCACAGTGC		1.31	6.52
ENSMUSG00000070284	Gmppb	chr9	+	108050848	108051242	108050848	108050976	108051059	108051242	GTGGTGAGG	GCTTTCCTCAACACTCTCAGGAC		6.13	5.36
ENSMUSG00000002963	Pnkp	chr7	+	44859722	44859945	44859722	44859802	44859887	44859945	GAGGTGAGG	CTACTTCCCGTCCACCTTAGGAT		8.41	9.61
ENSMUSG00000013858	Tmem259	chr10	-	79977962	79978320	79977962	79978062	79978187	79978320	GAGGTGGGG	AGCTTCTCCCGCCCCCACAGGTT		4.41	9.82
ENSMUSG00000025504	Eps8l2	chr7	+	141357241	141357691	141357241	141357316	141357542	141357691	CTGGTGACT	ACTAAACTCACTCTGTCTAGATC		3.06	5.43
ENSMUSG00000024130	Abca3	chr17	+	24366085	24366933	24366085	24366213	24366767	24366933	GCGGTGAGA	TGTCAATTCTGTTTCTACAGGTG		7.4	10.1
ENSMUSG00000020741	Cluh	chr11	+	74664030	74664926	74664030	74664131	74664773	74664926	TTGGTGAGG	GACCTGATGCAGCCCCACAGGTA		6.9	1.63
ENSMUSG00000034022	Cpsf1	chr15	-	76596776	76597093	76596776	76596843	76596916	76597093	CGGGTACTC	ACTGTCCTTCCCTTTCCCAGGAT		3.6	11.27
ENSMUSG00000033124	Atg9a	chr1	-	75180864	75182737	75180864	75181931	75182591	75182737	AAGGTAAAG	GTCTTTCCTTTCCTCCACAGGTA		9.06	13.78
ENSMUSG00000028943	Espn	chr4	-	152128068	152128553	152128068	152128332	152128407	152128553	CAGGTAGGC	CCTACTGCTTCTCCCGGCAGCCT		9.88	8.73
ENSMUSG00000031634	Ufsp2	chr8	+	45980314	45980639	45980314	45980492	45980572	45980639	TCAGTGAGT	TTTGTATATCAACATTTTAGATT		7.68	6.43
ENSMUSG00000007850	Hnrnph1	chr11	+	50379820	50382715	50379820	50379964	50382536	50382715	CAGGTATGT	CCTTTTGGACAATGCTTTAGGTA		9.8	4.72
ENSMUSG00000002329	Mdp1	chr14	-	55659987	55660228	55659987	55660098	55660167	55660228	CAGGTGAGA	CGTTCTGTCATATTCTCCAGCGA		9.22	8.73
ENSMUSG00000032316	Clk3	chr9	-	57758283	57761040	57758283	57758350	57758626	57761040	GATGTACAG	CAGCTTCTTCTTTCTCACAGATG		-3.25	9.56
ENSMUSG00000020897	Aurkb	chr11	+	69048173	69048644	69048173	69048365	69048505	69048644	GAAGTATGC	TTTCTCCTTGCATCCCCCAGACA		4.65	9.01
ENSMUSG00000034974	Dapk3	chr10	+	81189938	81190511	81189938	81190299	81190381	81190511	AAGGTGGCG	CACCCAATGCTGTCCCGCAGCCC		2.19	7.86
ENSMUSG00000033589	Reep4	chr14	+	70546929	70547235	70546929	70547006	70547114	70547235	CTGGTCCGG	CTCCCCTTGCTTACACACAGGTT		0.32	8.11
ENSMUSG00000038502	Ptov1	chr7	-	44863534	44864487	44863534	44863732	44864382	44864487	TTCGTGAGT	TGACTCGGGCCTGCTGTTAGGCG		7.9	3.37
ENSMUSG00000040463	Mybbp1a	chr11	+	72445893	72446257	72445893	72446061	72446157	72446257	CCAGTGAGG	CCCCCCTCTCCCCCCCCCAGGAT		4.09	12.58
ENSMUSG00000004100	Ppan	chr9	+	20891082	20891365	20891082	20891206	20891286	20891365	GAGGTGAGG	CCATTCCCCTGTGTTGGCAGATT		8.41	7.8
ENSMUSG00000000561	Wdr77	chr3	+	105965764	105966425	105965764	105965873	105966356	105966425	CAGGTGCTG	CCTTTTGTGTCCTCTCCTAGTGT		4.87	9.65
ENSMUSG00000025736	Jmjd8	chr17	+	25829605	25829853	25829605	25829702	25829784	25829853	AAGGTGAGC	CTGGCTCCCCCTTCTTGTAGTGG		9.6	8.11
ENSMUSG00000020888	Dvl2	chr11	+	70004804	70005300	70004804	70004874	70005154	70005300	TGGGTAAGG	TCTTACGTGCTCTCTTCTAGCTT		9.08	9.51
ENSMUSG00000035086	Becn1	chr11	-	101294000	101295164	101294000	101294147	101294969	101295164	TCAGTGGGT	GTCCCCTTGGCTGCTCCCAGGTA		1.3	7.3
ENSMUSG00000038102	Trappc11	chr8	-	47513282	47513959	47513282	47513808	47513880	47513959	TCAGTATGT	ACCCCTCTTTTCCTTTGCAGTGG		5	11.67
ENSMUSG00000014856	Tmem208	chr8	+	105328321	105328692	105328321	105328458	105328607	105328692	AGAGTGAGT	AGCCTCCCTTTATCCCGCAGGCA		7.36	10.62
ENSMUSG00000034022	Cpsf1	chr15	-	76596008	76596571	76596008	76596147	76596219	76596571	CCGGTGAGT	TGTTATGTCTACCACCCCAGAAT		10.9	6.38
ENSMUSG00000026277	Stk25	chr1	-	93626050	93627133	93626050	93626208	93627024	93627133	AAGGTCCTG	ACCTATCCTGTATTGAGCAGCTG		-0.19	4.62
ENSMUSG00000024947	Men1	chr19	+	6338282	6338961	6338282	6338419	6338825	6338961	AGAGTGAGG	AATCCTGTGTGTTCTCACAGCTA		2.6	8.59
ENSMUSG00000032480	Dhx30	chr9	-	110085684	110086031	110085684	110085878	110085949	110086031	TTGGTAAAT	TGACAGCTGAGCTGTTGCAGGGG		4.94	-2.09
ENSMUSG00000093445	Lrch4	chr5	+	137633848	137634249	137633848	137633975	137634143	137634249	CTTGTGAGA	GCTTTCCTTCTCTGACCTAGGAT		1.96	9.27
ENSMUSG00000073422	H2-Ke6	chr17	-	34026850	34027101	34026850	34026935	34027015	34027101	ACGGTGGGT	ATCCATTCTTCCTCTCACAGACA		8.27	9.11
ENSMUSG00000038781	Stap2	chr17	-	55999742	56000156	55999742	56000015	56000086	56000156	CCGGTGAGT	GACCATCTTCTCTCGCCCAGTTT		10.9	6.54
ENSMUSG00000022617	Chkb	chr15	-	89428410	89428827	89428410	89428578	89428713	89428827	CCAGTAAGA	CCTTCCCCCTCCCGCCCCAGCCC		5.9	8.51
ENSMUSG00000039536	Stau1	chr2	-	166951270	166952472	166951270	166951346	166952325	166952472	AAGGTGACT	TGCCATTTTTCTTTCTTAAGACT		6.64	5.87
ENSMUSG00000038346	Zfp384	chr6	+	125024032	125024552	125024032	125024270	125024504	125024552	CGGGTAAGC	CTTTCCTTCTCTGAATCAAGGAG		9.14	5.21
ENSMUSG00000070003	Ssbp4	chr8	-	70598992	70599163	70598992	70599028	70599117	70599163	TCGGTGAGT	CTGTCCCTGCCTGTTCCCAGATC		11.11	10.29
ENSMUSG00000042396	Rbm7	chr9	-	48488700	48490938	48488700	48489988	48490847	48490938	GTGGTAGGC	ATTTTTTTTTCTTACCTCAGATG		5.59	9.04
ENSMUSG00000024858	Grk2	chr19	-	4291238	4291641	4291238	4291330	4291589	4291641	CACGTGAGT	TGGCTGTTACCACTCTGCAGCTG		9.3	6.04
ENSMUSG00000030894	Tpp1	chr7	-	105750179	105751729	105750179	105750330	105751589	105751729	ATGGTGCCT	CCTCTTCTGAATCCCTGCAGGAA		1.21	10.58
ENSMUSG00000037805	Rpl10a	chr17	+	28328966	28329522	28328966	28329280	28329373	28329522	CGGGTAAGG	TTCTCCCCTCCCAAACGCAGGCT		10.17	7.43
ENSMUSG00000026199	Ankzf1	chr1	+	75197643	75198376	75197643	75198124	75198264	75198376	GCAGTGAGT	TTTTGGGTTTTTATCCTTAGGGA		7.39	10.05
ENSMUSG00000052926	Rnaseh2a	chr8	-	84965130	84965443	84965130	84965218	84965316	84965443	GCGGTGAGG	TAAACTCTGTCCTTTACCAGAGT		7.93	7.14
ENSMUSG00000068735	Trp53i11	chr2	+	93198894	93199458	93198894	93198991	93199356	93199458	TTAGTGAGT	CCGGTGCTTGATTCCAACAGGCA		5.79	7.33
ENSMUSG00000001016	Ilf2	chr3	+	90486850	90487097	90486850	90486912	90486982	90487097	CAGGTATAA	TAAGTGTCTTTGTGTTTCAGGCG		7.46	8.94
ENSMUSG00000039356	Exosc2	chr2	+	31675838	31676736	31675838	31675904	31676667	31676736	AGTGTATCC	TTCCTTCATCACATGAGTAGGCG		-2.39	2.01
ENSMUSG00000016487	Ppfibp1	chr6	+	147010862	147012518	147010862	147010919	147012454	147012518	TTCGTAAGT	ATCATTATTTCTGTTTTTAGAAC		9.77	8.92
ENSMUSG00000015377	Dennd6b	chr15	-	89186171	89186819	89186171	89186261	89186362	89186819	AAGGTACAG	TCCCCTGCTTCCTCTTGCAGGGC		8.04	13.26
ENSMUSG00000034667	Xpot	chr10	-	121611475	121611712	121611475	121611553	121611673	121611712	CTGGTAAAT	AAGTGCCACTTATGTTACAGCTG		6.06	6.16
ENSMUSG00000022564	Grina	chr15	+	76248448	76248900	76248448	76248649	76248771	76248900	CTGGTAACT	CCTGTGATCCTCTTCCGCAGTCG		5.45	9.35
ENSMUSG00000001017	Chtop	chr3	-	90506107	90507626	90506107	90506261	90507544	90507626	GCGGTGAGG	CGTTTTGTTCGACCTTGAAGCTT		7.93	6.04
ENSMUSG00000007670	Khsrp	chr17	-	57023504	57023936	57023504	57023593	57023826	57023936	ACAGTGAGT	ACTTCTCTCCTTCCCTGCAGTGC		8.34	11.68
ENSMUSG00000029032	Arhgef16	chr4	-	154282515	154282912	154282515	154282645	154282759	154282912	GTCGTGAGT	GTCTGTGCCCCACATTGCAGGAA		7.82	8.84
ENSMUSG00000005566	Trim28	chr7	+	13028407	13028778	13028407	13028554	13028663	13028778	CTGGTGTGT	TGCACCCTCTCCCCCATTAGATC		4.96	8.67
ENSMUSG00000019823	Mical1	chr10	+	41486593	41487030	41486593	41486667	41486757	41487030	AAGGTCTGT	TAAGCTTCATCTCCTTTTAGAAA		6.43	7.12
ENSMUSG00000001909	Trmt1	chr8	+	84695427	84696975	84695427	84695540	84696826	84696975	ATGGTGAGA	ACGCCCATCCCTGCTACCAGGCC		7.23	5.82
ENSMUSG00000024287	Thoc1	chr18	+	9986288	9986761	9986288	9986603	9986690	9986761	GAGGTATGT	ATGTCTTTTGTTTATTCTAGCAT		9.81	9.53
ENSMUSG00000034928	Rnf44	chr13	-	54683960	54684488	54683960	54684086	54684337	54684488	AAGGTAGGA	AGCGCTTACCCTCCCAGCAGCTG		9.45	6.28
ENSMUSG00000019823	Mical1	chr10	+	41478009	41478635	41478009	41478314	41478427	41478635	AAGGTAGAT	GTGTGTGTGTGTGCTTGCAGTGT		7.24	9.14
ENSMUSG00000034022	Cpsf1	chr15	-	76596008	76596698	76596008	76596571	76596650	76596698	AAGGTGAGT	ACCTGAGTTCCTGTGTCCAGCCA		10.47	3.97
ENSMUSG00000040618	Pck2	chr14	+	55544394	55545047	55544394	55544582	55544884	55545047	CTGGTGAGG	TCCCTCTGTCTCCAACATAGATT		8.3	8.28
ENSMUSG00000024097	Srsf7	chr17	-	80204312	80205438	80204312	80204387	80205261	80205438	CAGGTATTT	TTTTCTAACTTAAAAAATAGGTC		7.51	6.36
ENSMUSG00000053332	Gas5	chr1	+	161036207	161036579	161036207	161036244	161036548	161036579	AATGTAAGC	TAACTATTTGTTTGTTGTAGGTG		6.12	9.94
ENSMUSG00000028461	Ccdc107	chr4	+	43495508	43495921	43495508	43495621	43495696	43495921	CAGGTAAAA	AGTTGGTCTCTCCTTCACAGAGG		8.59	7.89
ENSMUSG00000024911	Fibp	chr19	+	5463786	5464215	5463786	5463850	5464128	5464215	AAGGTCCGT	CCGAGATCCTTGCCCCACAGAAT		6.16	5.35
ENSMUSG00000033589	Reep4	chr14	+	70547666	70548075	70547666	70547780	70547939	70548075	AAGGTGCCG	TCCCATCCCTCACCTCCTAGAGT		5.74	8.76
ENSMUSG00000030805	Stx4a	chr7	+	127846019	127846276	127846019	127846128	127846199	127846276	TCAGTGAGT	ACTGGCCCTTCCTGTTACAGCCA		7.68	10.72
ENSMUSG00000026197	Zfand2b	chr1	+	75168833	75169279	75168833	75168906	75169184	75169279	TGGGTGAGG	ATCTGACCCATTCTCTGTAGATT		6.74	7.53
ENSMUSG00000040940	Arhgef1	chr7	+	24912056	24912352	24912056	24912155	24912309	24912352	GCGGTGAGA	CTCCTTTCTCCCCTGAGCAGGTT		7.4	8.37
ENSMUSG00000024446	Rpp21	chr17	-	36257441	36257706	36257441	36257524	36257605	36257706	GCAGTAAGG	CTCCTCTCTTCCTCACCCAGGGA		4.69	9.39
ENSMUSG00000038580	Sct	chr7	-	141278617	141278934	141278617	141278722	141278832	141278934	CAGGTGAGC	GGGGGTGGGGGTGGGGTCAGCGA		9.6	-3.99
ENSMUSG00000007850	Hnrnph1	chr11	+	50379467	50379964	50379467	50379623	50379820	50379964	AAGGTTTGA	ATTCTAAGCACCTCTTTCAGTAT		5.13	1.92
ENSMUSG00000071646	Mta2	chr19	+	8946266	8946750	8946266	8946384	8946647	8946750	AGGGTAAGC	TGATTCTGTTGTTTCCTCAGGAG		9.04	9.43
ENSMUSG00000010358	Ifi35	chr11	+	101457189	101457522	101457189	101457337	101457415	101457522	AAGGTTAGC	CCCTGTCTCTCCACCCACAGTGG		5.61	9.98
ENSMUSG00000032299	Commd4	chr9	-	57155901	57156555	57155901	57155982	57156171	57156555	AAGGTACAG	AGAGCTCCGTCTGCCTGCAGAGC		8.04	7.29
ENSMUSG00000000441	Raf1	chr6	-	115620208	115621862	115620208	115620327	115621815	115621862	ACAGTATCC	TCTCCTTAACAAGCATCGAGATA		-3.87	-15.21
ENSMUSG00000034255	Arhgap27	chr11	-	103338687	103339108	103338687	103338755	103339024	103339108	AAGGTGGGA	CTCTCCCCTCATTCTCTTAGATC		6.03	9.01
ENSMUSG00000007880	Arid1a	chr4	-	133695571	133696156	133695571	133695661	133695915	133696156	CAGGTACCC	TTTTCTTTTGTCTGGAGCAGGCA		8.63	7.56
ENSMUSG00000028954	Nub1	chr5	+	24694699	24695590	24694699	24694761	24695519	24695590	TCAGTGAGT	ATTCTGCCTTTATTTTATAGAAT		7.68	9.31
ENSMUSG00000024944	Arl2	chr19	-	6135978	6137640	6135978	6136059	6137477	6137640	GAGGTGTGC	CCCATCTTCTCTTTCCCTAGCGC		5.35	10.37
ENSMUSG00000020516	Rps6kb1	chr11	-	86511588	86511887	86511588	86511666	86511824	86511887	CAAGTAGGA	TCCCCTTGACTTTCTTCTAGGCT		4.46	9.04
ENSMUSG00000023505	Cdca3	chr6	+	124831361	124832439	124831361	124831488	124832145	124832439	CAGGCAAGT	CTCGGCCTTCTTTCCTCCAGACC		3.1	10.48
ENSMUSG00000027933	Ints3	chr3	-	90392527	90392891	90392527	90392600	90392790	90392891	ACTGTATGC	ACTGTGCTTCCCTTCCATAGTCT		2.08	9.91
ENSMUSG00000035325	Sec31a	chr5	-	100363376	100363947	100363376	100363448	100363827	100363947	CCCGTATGG	CTGTTCTTCTCCTCCTGTAGCAA		1.87	9.67
ENSMUSG00000040532	Abhd11	chr5	+	135011483	135012170	135011483	135011665	135011886	135012170	ACAGTAAGC	GGCTTCACTATGGCGGCCAGACC		5.94	-0.73
ENSMUSG00000032115	Hyou1	chr9	+	44387031	44387329	44387031	44387092	44387249	44387329	CCAGTAAGA	CTCTGCTGCTTTCCTCCTAGAAC		5.9	9.45
ENSMUSG00000024516	Sec11c	chr18	+	65812664	65814957	65812664	65812814	65814837	65814957	AAAGTAAAG	GATGTCATTTTGCTTTCCAGAGA		1.6	8.36
ENSMUSG00000000134	Tfe3	chrX	+	7770994	7772596	7770994	7771070	7772448	7772596	TCCGTGAGT	CCTCTTCTCGGGCCCCACAGGGA		8.93	8.83
ENSMUSG00000032604	Qars	chr9	+	108512482	108512778	108512482	108512582	108512699	108512778	TGGGTATGA	CTATGTTCACATCACTCCAGGTT		5.85	7.12
ENSMUSG00000031917	Nip7	chr8	+	107057092	107057411	107057092	107057179	107057272	107057411	GAGGTGAGG	TTCCTCCCGCGCCCCTGTAGTGA		8.41	6.99
ENSMUSG00000033032	Afap1l1	chr18	-	61743277	61743760	61743277	61743430	61743666	61743760	ATGGTAGGA	CCCCACTTCTGTGGTGCCAGGCA		6.66	4.2
ENSMUSG00000067212	H2-T23	chr17	-	36030821	36031913	36030821	36031097	36031637	36031913	CAGGTGCCC	CTTTCAACTCTCTCCCTCAGACC		5.77	10.41
ENSMUSG00000019338	Zfp687	chr3	-	95009342	95010222	95009342	95009519	95010043	95010222	CAGGTGCCT	TCTCCCACTTCCTCTCCAAGGTG		5.4	8.26
ENSMUSG00000041945	Mfsd9	chr1	-	40784376	40786210	40784376	40784506	40786166	40786210	GTGGTAAGC	TCTCTGCTTGTTCCTCTCAGGGC		8.15	10.07
ENSMUSG00000026553	Copa	chr1	+	172091163	172092354	172091163	172091240	172092244	172092354	CTGGTAAAC	TATGTTTTTTTTCTTTGCAGTGT		4.14	10.72
ENSMUSG00000089661	Mia	chr7	-	27180168	27180833	27180168	27180279	27180699	27180833	AGTGTGAGT	ACTTTTAACTTCTTCTCCAGGTT		6.96	10
ENSMUSG00000017210	Med24	chr11	-	98705118	98705602	98705118	98705267	98705521	98705602	TGGGTGAGT	TCTTGTTCCCCTCTGCACAGCCA		8.73	7.89
ENSMUSG00000004864	Mapk13	chr17	+	28776134	28776416	28776134	28776182	28776301	28776416	AAGGTGGGT	CTGTGTCCCTTGAGCCATAGATC		8.23	1.95
ENSMUSG00000031311	Nono	chrX	+	101444687	101445334	101444687	101444790	101445294	101445334	GCGGTATAT	GAGTGTATATTGTTTTTCAGAGA		5.01	7.04
ENSMUSG00000001909	Trmt1	chr8	+	84697114	84697348	84697114	84697201	84697268	84697348	CAGGTAAAT	CTAACTGCCTGTCCTTGCAGGAT		8.76	11.4
ENSMUSG00000038822	Hace1	chr10	+	45700953	45709994	45700953	45701024	45709880	45709994	CAGGTAAGA	CTGATGATACAAACTCTTAGTTC		10.77	1.5
ENSMUSG00000027465	Tbc1d20	chr2	+	152307988	152308431	152307988	152308175	152308329	152308431	CAGGTACCT	ACTGAATTGTCTTCCTGCAGGGA		8.16	9.16
ENSMUSG00000053453	Thoc7	chr14	-	13953410	13954656	13953410	13953538	13954538	13954656	AGGGTACTT	TCCCTTTTTCTTTTTCATAGGTA		5.15	11.65
ENSMUSG00000034022	Cpsf1	chr15	-	76600212	76600609	76600212	76600391	76600467	76600609	GCGGTAGGT	CCTAACCACCTTGTCCACAGTGA		9	6.28
ENSMUSG00000053553	3110082I17Rik	chr5	-	139359738	139361388	139359738	139360730	139361306	139361388	AAGGTCTGT	CTCTGTCCTCTTCCCTCCAGGTT		6.43	12.65
ENSMUSG00000068882	Ssb	chr2	+	69867271	69867552	69867271	69867379	69867451	69867552	AAGGTATGA	TATTTATTTGTCCTTTACAGGGG		9.11	10.42
ENSMUSG00000025410	Dctn2	chr10	+	127277866	127278222	127277866	127277938	127278119	127278222	AAGGTCAGG	GGCCCTGCCCACTTTACCAGGTG		6.23	7.85
ENSMUSG00000053964	Lgals4	chr7	+	28840580	28840952	28840580	28840610	28840863	28840952	CCGGTATGG	CCCATTTTCTTTTTCTACAGCGT		8.44	10.26
ENSMUSG00000021893	Capn7	chr14	+	31370701	31371984	31370701	31370794	31370877	31371984	TAGGTAACA	CTCATTTTCCCTGAATATAGGTG		6.25	6.98
ENSMUSG00000008690	Ncaph2	chr15	+	89370394	89370675	89370394	89370488	89370603	89370675	CAGGTGGGT	CTTCTCCCATGTCTCAGCAGATG		8.56	9.27
ENSMUSG00000032586	Traip	chr9	+	107962830	107963417	107962830	107962920	107963328	107963417	ACGGTGAGA	TCTCGCTCTCCTTTCTCCAGAGC		8.94	10.61
ENSMUSG00000023262	Acy1	chr9	-	106434529	106434829	106434529	106434598	106434684	106434829	AAGGTGCCA	GCTCGTACCCCTTCCTTCAGGCC		3.41	7.51
ENSMUSG00000001229	Dpp9	chr17	-	56205452	56205870	56205452	56205621	56205696	56205870	ATGGTGAGG	CCTCCCGTCCCTGCCCTCAGGTG		7.61	12.45
ENSMUSG00000021820	Camk2g	chr14	-	20764860	20765479	20764860	20764955	20765395	20765479	GCGGTAAGC	CTGTGTGTTCTGTCTCGCAGGGG		8.99	11.99
ENSMUSG00000002308	Cd320	chr17	+	33847494	33848178	33847494	33847725	33848016	33848178	GTGGTCTGT	GATGCCTTGCCTTGTTGCAGACA		1.09	7.93
ENSMUSG00000032590	Apeh	chr9	-	108091970	108092179	108091970	108092011	108092087	108092179	CAGGTGAGA	TGTCTCTCTGACCTTTCCAGGTC		9.22	11.77
ENSMUSG00000024906	Mus81	chr19	-	5485487	5486114	5485487	5485625	5486028	5486114	CAGGTTGGG	ATGTGTCCCTCACCTCCCAGGTA		5.26	10.71
ENSMUSG00000015165	Hnrnpl	chr7	+	28818460	28818924	28818460	28818532	28818643	28818924	ATGGTGAGG	CTTTCCTTCCCACCCCCCAGGAG		7.61	10.6
ENSMUSG00000025410	Dctn2	chr10	+	127277694	127278222	127277694	127277772	127277866	127278222	CAGGTATTA	CTTAACCCCTGTGCTTTCAGAGT		7.26	8.29
ENSMUSG00000039768	Dnajc11	chr4	+	151979271	151979586	151979271	151979329	151979443	151979586	TGGGTGAGA	CTCTGCTGCTCTGTCCCCAGGGC		6.04	11.89
ENSMUSG00000031388	Naa10	chrX	-	73919501	73919869	73919501	73919546	73919753	73919869	GAGGTGGAA	AATGCCTTATTCCCCTGCAGTAA		-1.38	7.6
ENSMUSG00000025144	Cenpx	chr11	-	120711702	120711895	120711702	120711756	120711843	120711895	AAGGTTTGG	ACCCTCCCCCTTCCCTCCAGTCA		5.28	9.62
ENSMUSG00000025366	Esyt1	chr10	-	128515685	128515936	128515685	128515772	128515864	128515936	AAGGTAGGA	AACCCCTCCGTCTCCAACAGACT		9.45	8.27
ENSMUSG00000064068	Mtx1	chr3	-	89210106	89210448	89210106	89210183	89210265	89210448	GAGGTAACT	CTTCGTGTCCCTTCCTCCAGCTA		8.77	9.82
ENSMUSG00000053332	Gas5	chr1	+	161036819	161037315	161036819	161036852	161037287	161037315	AAGGTAAGT	GTGCCTTAAATTTTTTTCAGGTA		11	9.85
ENSMUSG00000031835	Mbtps1	chr8	-	119515577	119518279	119515577	119515709	119518138	119518279	AGGGTAAGA	TGTGCCTGTCAACTTTGCAGACT		9.21	8.1
ENSMUSG00000031708	Tecr	chr8	-	83572840	83573323	83572840	83572946	83573027	83573323	GCAGTGAGT	TGAGTCTGCTACCCCACTAGCCT		7.39	2.91
ENSMUSG00000007411	Mark3	chr12	+	111627075	111627598	111627075	111627312	111627478	111627598	AAGGTATAA	TGGTTCCTACTTCCCCAAAGGAA		7.08	6.55
ENSMUSG00000046223	Plaur	chr7	+	24471898	24472707	24471898	24472054	24472572	24472707	AAAGTAAGC	CTGCCCTCTGCCTTCTGCAGGGA		7.31	10.89	以上up
ENSMUSG00000033916	Chmp2a	chr7	-	13032434	13032821	13032434	13032565	13032791	13032821	CTGGTGCGT	CCCTCCCTGCCTTCTTCCAGCTG		8.29	10.89	以下down
ENSMUSG00000022568	Scrib	chr15	-	76048709	76049093	76048709	76048857	76048933	76049093	AAGGTGAGG	ATATGTCTTCCTGTCCACAGCTC		9.16	10.43
ENSMUSG00000032292	Nr2e3	chr9	-	59946961	59947553	59946961	59947067	59947312	59947553	CTGGTACTG	CTGGTGCTCCTTCTCCCCAGAAA		4.41	9.89
ENSMUSG00000027804	Ppid	chr3	+	79595201	79597873	79595201	79595308	79597684	79597873	AAGGTAAAG	AATGATTCTTATCTCTGCAGCAT		9.06	8.54
ENSMUSG00000019897	Ccdc59	chr10	+	105842541	105845449	105842541	105842848	105845349	105845449	AAGGTAAGC	ATCTTAATCTATCTTGCAAGTTC		10.22	4.85
ENSMUSG00000021494	Ddx41	chr13	-	55535729	55536045	55535729	55535804	55535885	55536045	AAGGTGGGC	TCTTCGGCTTCTTTTCTCAGCAC		7.93	6.99
ENSMUSG00000061111	Mcrip1	chr11	-	120544680	120544928	120544680	120544799	120544876	120544928	CAGGTGGGT	ACACATGGCCCTTTCCCCAGCTC		8.56	6.03
ENSMUSG00000031939	Taf1d	chr9	+	15315101	15315440	15315101	15315131	15315382	15315440	ATGGTAAGG	TCTTATGATCAATTTTGTAGGTT		9.33	7.2
ENSMUSG00000026944	Abca2	chr2	+	25446437	25446707	25446437	25446541	25446614	25446707	CAGGTGTGC	CCTGAGCTGTCTGTCCACAGCAT		6.46	7.92
ENSMUSG00000028034	Fubp1	chr3	+	152231876	152234570	152231876	152232022	152232394	152234570	CAGGTAGAA	TATGTATCTCTTCTGCACAGGGC		6.68	8.31
ENSMUSG00000024339	Tap2	chr17	+	34211869	34212358	34211869	34212067	34212229	34212358	AGGGTGAGG	CTCACCTCTCTCCTGTCCAGGTG		7.13	11.34
ENSMUSG00000025207	Sema4g	chr19	+	45001167	45003397	45001167	45002218	45002346	45003397	AAGGTAGGT	AACCTTCCTCTTCTTCTCAGGTA		10.29	9.67
ENSMUSG00000022106	Rcbtb2	chr14	+	73154314	73154894	73154314	73154408	73154830	73154894	AAGGTGTAG	ACCATGTACTTTTTCCTCAGGGA		2.02	9.41
ENSMUSG00000039686	Zer1	chr2	-	30107494	30108122	30107494	30107668	30107975	30108122	AAGGTCAGC	CCTTCCCTGTGTTCACACAGCTG		7.09	9.13
ENSMUSG00000079507	H2-Q1	chr17	+	35320820	35321550	35320820	35321090	35321274	35321550	GCGGTGAGT	CTGACCCAGGGTTCCTGCAGGCA		10.49	3.13
ENSMUSG00000025470	Zfp511	chr7	+	140039325	140040602	140039325	140039445	140040242	140040602	CAGGTCTGT	CCGCTTTTCTGCTGTTCCAGAAT		6.84	8.25
ENSMUSG00000000605	Clcn4	chr7	-	7290398	7291956	7290398	7290585	7291410	7291956	AAGGTAAGT	TTTCTGTGTGCTCCTTCGAGATT		11	4.03
ENSMUSG00000003575	Crtc1	chr8	-	70392921	70397954	70392921	70393055	70397745	70397954	AGGGTAAGG	AGCCCCCTTTTCCTTTGTAGGTA		9.16	11.04
ENSMUSG00000029647	Pan3	chr5	+	147545605	147548496	147545605	147545735	147546364	147548496	ATGGTCAGT	TGATTTAAATCCTTTTCCAGGTA		6.57	9.66
ENSMUSG00000058388	Phtf1	chr3	+	103997432	103998803	103997432	103997705	103998671	103998803	CAGGTGAGT	GATGTTTTAATTTCCTTTAGAGA		10.67	8.15
ENSMUSG00000028849	Map7d1	chr4	-	126233892	126234236	126233892	126233997	126234097	126234236	CAGGTGCCC	CTTATGGAGGCCTTTGGCAGAAA		5.77	-3.35

## Sheet: SE
GeneID	geneSymbol	chr	strand	exonStart_0base	exonEnd	upstreamES	upstreamEE	downstreamES	downstreamEE	5‘SS_sequence	3'SS_sequence		5’SS strength	3’SS strength
ENSMUSG00000023110	Prmt5	chr14	-	54513290	54513454	54511992	54512154	54514596	54514646	AAGGTGGGT	CTTTTCCTTCCTCTGTGTAGCTC		8.23	9.69
ENSMUSG00000116953	9030025P20Rik	chr17	+	14985773	14985910	14984817	14984915	14986717	14986832	CTGGCAAGT	CTCTCTGTCTCCTTCCCTAGATA		2.89	12.62
ENSMUSG00000057637	Prdm2	chr4	-	143194660	143194734	143180876	143180991	143212614	143212705	CAGGTGAGT	TTGTCTGTTTTTCTTTTTAGGGC		10.67	13.18
ENSMUSG00000046897	Zfp740	chr15	+	102205228	102205305	102204570	102204883	102207770	102207920	CCAGTAAGC	TTGTTTTTTTTTCCCAACAGGAA		5.34	13.08
ENSMUSG00000020532	Acaca	chr11	+	84193078	84193125	84179830	84179926	84195437	84195687	GAGGTCAGT	CTGTTTTTCTCTTTATTTAGTTC		7.7	9.36
ENSMUSG00000030761	Myo7a	chr7	-	98099473	98099491	98098186	98098371	98102549	98102702	CGGGTGAGT	TACCTGTTACTTTGTAACAGACC		9.89	7.42
ENSMUSG00000033364	Usp37	chr1	-	74459914	74459980	74456078	74456220	74461565	74461730	AAAGTGAGT	ATTCTCCAATTTTCTGATAGTTC		8.4	6.89
ENSMUSG00000031684	Slc10a7	chr8	+	78578718	78578757	78531082	78531158	78662986	78663022	TTGGTGAGT	CCCATTTATTTTTTCCACAGGCA		9.27	10.48
ENSMUSG00000049739	Zfp646	chr7	+	127877902	127878107	127876795	127877212	127878569	127880188	GAGGTAGGA	CTACCTTCTACAACACATAGGTG		8.24	5.34
ENSMUSG00000040586	Ofd1	chrX	-	166424975	166425082	166414975	166415095	166426819	166426993	ATTGTAAGT	GTAAATGCTTTCCTATGCAGATG		8.54	8.51
ENSMUSG00000041718	Alg13	chrX	+	144355583	144355652	144353572	144353628	144356795	144356961	AAGGTAACC	GTTATATTTCTGTATTAAAGTCT		9.24	3.77
ENSMUSG00000026958	Dpp7	chr2	-	25353607	25353726	25353359	25353516	25354232	25354293	CAGGTTTGT	CCAGCACTAATCCCATCCAGGGC		7.44	3.75
ENSMUSG00000079173	Zan	chr5	-	137454201	137454321	137453919	137454089	137455251	137455395	TGAGTATGG	AGCTTTACTGTCTTCTTCAGTTG		0.6	7.91
ENSMUSG00000038718	Pbx3	chr2	-	34224544	34224646	34213251	34213442	34370823	34370846	AAGGTGGGG	GTCTTTCTCTCTCCTTGAAGGTC		5.87	11.8
ENSMUSG00000038346	Zfp384	chr6	+	125024413	125024552	125024032	125024270	125024745	125024767	GGGGTAAAT	AGTGCCTACTGTGTACCTAGCAA		4.46	3.66
ENSMUSG00000061207	Stk19	chr17	-	34824581	34824661	34824223	34824324	34824750	34824848	GCCCCTTTG	TCCTGGACCTTCTCCTCCAGGGC		-38.27	9.29
ENSMUSG00000029823	Luc7l2	chr6	+	38554979	38555063	38551333	38551908	38568846	38568917	CGCGTGAGT	TTCTTTGCAATTTTGCCTAGGGC		8.4	7.2
ENSMUSG00000039531	Zup1	chr10	-	33935088	33935257	33930155	33930344	33940157	33940279	CTGGTGAGT	TTTGTTTTTATGTTCAATAGCGG		10.1	5.96
ENSMUSG00000041225	Arhgap12	chr18	-	6115813	6115850	6069830	6070091	6135803	6135888	AAGGTAAGC	TTTTTTTATTTAATTTTTAGGTT		10.22	11.41
ENSMUSG00000058388	Phtf1	chr3	+	103969753	103969810	103968587	103969130	103981885	103981955	AAGGTAAAT	TAGCCTGCTCCTTGTTTCAGATT		8.88	8.76
ENSMUSG00000042787	Exog	chr9	+	119445687	119445801	119445286	119445321	119446948	119447098	CTAGTATGT	GATTCCCCCTCTCCCCATAGGAA		4.69	12.5
ENSMUSG00000038010	Ccdc138	chr10	+	58509504	58509632	58507520	58507641	58513078	58513257	CCGGTAGGA	TGATATTTATATTGTTAAAGCCT		8.18	3.4
ENSMUSG00000069743	Zfp820	chr17	-	21840623	21840714	21823843	21823891	21845643	21845759	TGGGTATGT	TATCTCTTTCTTATATGCAGGTC		7.43	9.73
ENSMUSG00000052446	Zfp961	chr8	+	71965793	71965990	71951069	71951160	71966099	71966160	AGGGTTGGC	TAACGTATGGGATGTTTCAGGCC		0.31	4.13
ENSMUSG00000058952	Cfi	chr3	+	129862129	129862150	129861965	129861992	129865340	129865397	AAGGTAAGC	TGTGTTTTGCTTTTCTCCAGGCC		10.22	11.3
ENSMUSG00000039345	Mettl22	chr16	+	8482126	8482167	8477966	8478329	8482255	8482400	CAGGTGGGT	TTGGTTTCTATCCTTTCCAGAGC		8.56	9.04
ENSMUSG00000032599	Ip6k2	chr9	+	108796654	108796783	108796063	108796396	108797206	108797345	TAGGTAGGC	AGTTATTTTTTTATGTTCAGGTG		7.72	7.43
ENSMUSG00000002799	Jag2	chr12	-	112915604	112915718	112915470	112915517	112915879	112915993	TCAGTCAGT	CTCCCTTGTCTCATTCACAGACG		-1.02	9.65
ENSMUSG00000004561	Mettl17	chr14	+	51889146	51889397	51888741	51888836	51889527	51889635	ACTGTGAGT	TCCGCATCTTTCTTCCGTAGGTG		7.94	11.27
ENSMUSG00000052446	Zfp961	chr8	+	71965793	71965916	71951065	71951160	71966099	71966160	TCTGTAGGT	TAACGTATGGGATGTTTCAGGCC		2.49	4.13
ENSMUSG00000054199	Gon4l	chr3	+	88875906	88875930	88869802	88869843	88880070	88880174	AAGGTAAAA	CTTTCTGTATTTTTTTTCAGGTG		8.38	12.91
ENSMUSG00000022779	Top3b	chr16	+	16875068	16875155	16870773	16870829	16877831	16878016	AAGGTATAA	CTTTTGTCCTCCCCTGCCAGCAG		7.08	7.77
ENSMUSG00000027615	Hps3	chr3	-	20019802	20019957	20018810	20018919	20022757	20022839	TATGTAAGC	TGTAATATATCCTTTATTAGGCT		4.2	6.35
ENSMUSG00000052446	Zfp961	chr8	+	71965793	71965916	71951065	71951160	71967898	71969926	TCTGTAGGT	TAACGTATGGGATGTTTCAGGCC		2.49	4.13
ENSMUSG00000035401	Emsy	chr7	-	98645166	98645208	98641492	98641668	98646448	98646523	CAGGTATGC	TCCTTTTTTCCCCTTTTAAGAAT		9.37	10.01
ENSMUSG00000022635	Zcrb1	chr15	-	93393706	93393764	93391050	93391158	93395586	93395615	CAGGCAAGT	AGCTCACCGTCTCTTGTTAGGCC		3.1	6.2
ENSMUSG00000026319	Relch	chr1	+	105692211	105692303	105691905	105692109	105692883	105693177	AAGGTTAGT	TTTCCTGCTTTGATTTTTAGAAC		8.54	9.82
ENSMUSG00000034903	Cobll1	chr2	-	65105714	65105828	65103159	65103394	65107011	65107086	CCTGTAGGT	AGACTCTACTTCTTTGACAGAGG		3.22	4.01
ENSMUSG00000026201	Stk16	chr1	+	75213112	75213228	75212885	75213006	75213575	75213697	TGGGTGAGG	GCTTGTGCTCCACTTTTGAGCTC		6.74	-1.37
ENSMUSG00000020131	Pcsk4	chr10	-	80323482	80323600	80322989	80323175	80323672	80323776	CACGTGAGA	CCGCTACCCCTCCCGCGCAGTGA		5.23	6.23
ENSMUSG00000021271	Zfp839	chr12	+	110860795	110861023	110854999	110855872	110863963	110864056	GAGGTAACG	GGGTGTGCAACACTACATAGAGC		9.65	1.71
ENSMUSG00000112489	9230116L04Rik	chr12	-	79098088	79098142	79092723	79092963	79098336	79098395	GAGGTAACA	GCTCTTTAATTGTCTCATAGACG		8.1	6.68
ENSMUSG00000009733	Tfcp2	chr15	-	100522388	100522495	100520562	100520715	100525566	100525672	CAGGTAAGG	CTTCCCATTGTATTTCTCAGATA		11.08	9.35
ENSMUSG00000022420	Dnal4	chr15	-	79765786	79765853	79764815	79765021	79774358	79774622	CAGGTCTGG	ATTGTTCCTGACTTTTGCAGGCC		5.06	9.52
ENSMUSG00000022779	Top3b	chr16	+	16875071	16875155	16870756	16870829	16877831	16878016	AAGGTATAA	TTGTCCTCCCCTGCCAGCAGGTT		7.08	7.84
ENSMUSG00000039987	Phtf2	chr5	-	20803184	20803350	20801901	20802066	20805654	20805813	AAGGTACTG	TTTTTCCTCTCCATTTGTAGTTG		8.56	9.93
ENSMUSG00000004933	Matk	chr10	+	81260088	81260182	81259586	81259806	81260907	81260973	AGGGTATGA	ATGGCCGGCGGCCTCCACAGCAC		6.84	4.27
ENSMUSG00000028653	Trit1	chr4	+	123049151	123049264	123048768	123048880	123049476	123049554	AAGGTGTGA	TGACACTCTCCTGTTCCCAGCCA		4.59	6.83
ENSMUSG00000117431	AC091309.2	chr17	+	84011696	84011799	84008893	84008968	84013126	84013388	TAGGTAAAC	CCAACTCTATCTCTTATCAGCTG		5.88	6.71
ENSMUSG00000025358	Cdk2	chr10	-	128699975	128700119	128699471	128699675	128701342	128701444	CCCGTGAGT	TCAAAAAAATATTTGTTAAGCAC		8.4	-0.07
ENSMUSG00000040430	Pitpnc1	chr11	-	107216677	107216796	107207891	107212658	107226230	107226294	AGTGTATGT	CACGTCTTGACTTTTTTCAGATA		4.8	9.07
ENSMUSG00000070003	Ssbp4	chr8	-	70599839	70599899	70599687	70599757	70600395	70600485	CAGGTGATA	TTGCCACCCACCTCTTCCAGCCC		4.58	7.48
ENSMUSG00000019813	Cep57l1	chr10	-	41809572	41809663	41745770	41745921	41809787	41809868	CTGGTAAGC	ACGCGCTCTGTTTGCGACAGAAA		8.69	6.29
ENSMUSG00000026927	Entr1	chr2	-	26388491	26388560	26386654	26387671	26388915	26389065	GAGGTAGAG	CTGACCATGTCTTTTTGCAGGTT		4.86	10.08
ENSMUSG00000102644	Thap6	chr5	+	91963682	91963785	91963234	91963522	91965095	91965304	TGTGTAAGA	TCGTTTTAATTCTCTTCCAGTTG		3.68	9.03
ENSMUSG00000024985	Tcf7l2	chr19	+	55924529	55924580	55923895	55923944	55925976	55926049	CAGGTGCTA	AATTTGTTCTTTTTTTTCAGAAC		2.93	10.15
ENSMUSG00000040481	Bptf	chr11	-	107095001	107095190	107082512	107082700	107095715	107095925	CAGGTACAG	TGTTGTGCATTTTGCTGTAGAGC		8.68	7.84
ENSMUSG00000027353	Mcm8	chr2	+	132832762	132832903	132827929	132828125	132834737	132834879	CAGGTAGAA	GTTCTCTCCTTCCACTCGAGCTC		6.68	1.52
ENSMUSG00000024378	Stard4	chr18	-	33205220	33205325	33203404	33203815	33206119	33206246	CTGGTATGT	TCACTGTCATGTTCACACAGTAT		8.14	6.07
ENSMUSG00000037907	Ankrd13b	chr11	-	77472013	77472179	77470486	77471823	77472301	77472378	CAGGTTGGC	TGACACTGGAACCCTACTAGGCC		5.52	2.98
ENSMUSG00000022558	Mroh1	chr15	+	76432371	76432398	76432148	76432295	76433273	76433396	AAGGTATAG	TTTCACTCTTTGTTGTTTAGGTT		7.98	9.76
ENSMUSG00000032860	P2ry2	chr7	-	101003563	101003754	100996567	100999100	101011711	101011998	CAGGTGTGT	TCATCTCTGGGTGTCTACAGGAG		6.99	7.84
ENSMUSG00000054387	Mdm4	chr1	-	133004653	133004721	133003790	133003890	133009136	133009192	AAGGTAAAA	TTGTTTTACTTGCTATCCAGATG		8.38	7.36
ENSMUSG00000038535	Zfp280d	chr9	+	72351524	72351570	72339011	72339048	72360285	72360341	AAGGTAAAG	ATACTTATTTTGTTTTTAAGAAT		9.06	7.1
ENSMUSG00000005897	Nr2c1	chr10	+	94181493	94181615	94171977	94172137	94188148	94188288	AGGGTGAGT	TAAATCCCTGTTCATGCTAGCTC		9.25	4.96
ENSMUSG00000089917	Uckl1	chr2	-	181572469	181572486	181570499	181570598	181573073	181573135	CAGGTAAGA	TCCCTGTGTTGCTGCCACAGCGC		10.77	8.19
ENSMUSG00000038215	Cep44	chr8	-	56550062	56550121	56547387	56547524	56550687	56550799	TTTGTAAGT	TGTTTTATGCGTGAACACAGCGG		7.4	3.15
ENSMUSG00000025372	Baiap2	chr11	+	120003037	120003085	120000551	120000586	120006358	120006782	TTAGTAAGT	AGCCTTGTGTTTCCTTACAGCGC		7.79	10.35
ENSMUSG00000004561	Mettl17	chr14	+	51889146	51889217	51888741	51888836	51889527	51889635	AAGGCAAGT	TCCGCATCTTTCTTCCGTAGGTG		3.24	11.27
ENSMUSG00000038718	Pbx3	chr2	-	34224404	34224646	34213251	34213442	34370823	34370897	CAGGTCAGC	GTCTTTCTCTCTCCTTGAAGGTC		7.16	11.8
ENSMUSG00000074272	Ceacam1	chr7	-	25465467	25465520	25464848	25464880	25471797	25472073	ACAGTAAGT	AGTGTCTCATATTTATTTAGGGG		9.49	7.12
ENSMUSG00000042790	Rnf214	chr9	-	45866946	45867051	45866565	45866661	45867499	45867632	CATGTAAGA	GAAATTATTTCTACCCACAGCCA		5.58	6.71
ENSMUSG00000024301	Kifc5b	chr17	+	26921806	26921860	26921019	26921119	26922675	26922723	CAGGTAATA	TTTTTCCCATCCTCGGACAGCTC		8.55	9.33
ENSMUSG00000026683	Nuf2	chr1	-	169528735	169528811	169525311	169525449	169531321	169531411	AGGGTAGGA	CTATACATGTCTTTTGACAGGAG		6.45	6.75
ENSMUSG00000116673	A630089N07Rik	chr16	-	98066543	98066665	98062511	98064238	98067754	98067815	AAGGTATTC	TGTGCCAATTATCTTTACAGGCA		6.8	8.97
ENSMUSG00000020166	Cnot2	chr10	-	116504034	116504114	116501191	116501317	116517316	116517383	CAGGTAAGC	ATTATTTTCTATGTACCCAGTAT		9.88	4.72
ENSMUSG00000029131	Dnajb6	chr5	+	29756233	29756338	29753541	29753652	29757547	29757960	GTGGTATGT	TCTTTAATCCATTCTTATAGGTC		7.64	9.5
ENSMUSG00000033502	Cdc14a	chr3	-	116392821	116392914	116366626	116366706	116422566	116422649	GCCGTAAGT	GCTTTGTTCTTCCCTTCCAGTCA		10.11	10.06
ENSMUSG00000020346	Mgat1	chr11	+	49251549	49251674	49245192	49245617	49260570	49260691	CAGGTAACG	ACTCCATGTCATTGCAACAGGTT		10.52	7.71
ENSMUSG00000071078	Nr2c2ap	chr8	+	70132411	70132517	70131917	70132008	70132586	70132654	AAGGTACAA	GTTTATCCCTCTGCTTCCAGGGC		6.82	9.76
ENSMUSG00000034518	Hmgxb4	chr8	+	74998834	74998938	74993355	74993749	74999559	74999708	AAGGTATGA	TTTCCTTGTTTGTTTCTCAGACC		9.11	10.49
ENSMUSG00000030815	Phkg2	chr7	+	127577974	127578029	127577534	127577646	127579666	127579732	CCTGTGAGT	CTTTCTGCCTCTTTCCCCAGTCA		7.21	10.8
ENSMUSG00000039804	Ncoa5	chr2	-	165023145	165023201	165012996	165013162	165034682	165034829	AAGGTAAAG	TCTTTTCAGATATTAATAAGGCA		9.06	-1.93
ENSMUSG00000027405	Nop56	chr2	+	130277031	130277314	130276596	130276653	130277475	130277624	CAGGTCAGC	CTCCTCGGATCTTTCTCCAGGTA		7.16	10.53
ENSMUSG00000028917	Plekhm2	chr4	-	141630991	141631056	141630571	141630660	141631289	141631380	TCGGTGAGT	ATACCGGTCTCCTCTCTCAGGGG		11.11	9.24
ENSMUSG00000006019	Dhx34	chr7	-	16210513	16210688	16205987	16206181	16212808	16213026	TTGGTAAGG	ATATTTGCCTGTCATTGCAGATG		8.92	9.03
ENSMUSG00000053110	Yap1	chr9	-	7950491	7950539	7938407	7938538	7952952	7953134	CAGGTAGGC	GTCTTATTTTTTACTCTTAGGCA		9.88	8.66
ENSMUSG00000019893	Ros1	chr10	-	52050873	52051037	52045720	52046326	52064673	52064808	AAGGTGAGC	ATCTTTACCCACATGTCCAGGTG		9.6	6.57
ENSMUSG00000002010	Idh3g	chrX	-	73782297	73782309	73782005	73782103	73782674	73782716	ATTGTGAGT	CCTTTCTGTCTTCCCTCTAGCAA		7.35	10.68
ENSMUSG00000052446	Zfp961	chr8	+	71965793	71965920	71951066	71951160	71967898	71968278	TAGGTGAGC	TAACGTATGGGATGTTTCAGGCC		7.96	4.13
ENSMUSG00000047888	Tnrc6b	chr15	+	80918510	80918606	80917950	80918097	80923457	80923682	CAGGTACTC	TCTTCCTCTTTTGTTATAAGGGT		7.04	7.88
ENSMUSG00000021461	Fancc	chr13	-	63402841	63403038	63400233	63400318	63431449	63431724	ATGGTAAGT	TTTCCTGTGCTGCTTGGCAGGCT		11.01	8.31
ENSMUSG00000047022	Mipol1	chr12	+	57303344	57303551	57230426	57230611	57306010	57306137	CAGGTGCGT	GTGTCATTTGCTTCATGCAGATA		9.73	7.7
ENSMUSG00000026201	Stk16	chr1	+	75213132	75213228	75212599	75213006	75213575	75213697	TGGGTGAGG	CTCTGGGGACACTGTTCCAGGAC		6.74	4.66
ENSMUSG00000019961	Tmpo	chr10	-	91153277	91153397	91153084	91153180	91158747	91158845	AGGGTGACG	ATGTGTCGATGCTTGACTAGAGC		2.31	3.53
ENSMUSG00000029089	5730480H06Rik	chr5	+	48380123	48380231	48379329	48379464	48381786	48381867	AGTGTGAGT	CCTGTTAACTGGCCCCACAGGTT		6.96	8.48
ENSMUSG00000087590	Epb41l4aos	chr18	+	33795382	33795445	33794891	33795124	33795852	33795986	AAGGTAGGA	GGTTCTTCTTCGTTTGGCAGGTG		9.45	8.72
ENSMUSG00000027282	Mtch2	chr2	+	90852815	90852866	90849597	90849704	90853050	90853113	GAGGTATGT	ACATTAATAGCTCTAATTAGCCT		9.81	-2.41
ENSMUSG00000052446	Zfp961	chr8	+	71966099	71966160	71951076	71951160	71967898	71968053	GAGGTAATG	GTTCTGTATCTGTATTTTAGGCA		8.73	9.44
ENSMUSG00000051235	Gen1	chr12	-	11262406	11262593	11260881	11261068	11265586	11265766	CAGGTAGAG	CTTGCTCAAATATACTTCAGATA		7.1	6.59
ENSMUSG00000015522	Arnt	chr3	+	95466792	95466837	95460376	95460421	95470176	95470390	CAGGTAGGA	TTCATCAATTCTGTTTTTAGGTC		9.79	10.48
ENSMUSG00000052751	Repin1	chr6	+	48594790	48594976	48593882	48594052	48596292	48599081	AGGGTAGAG	CTTTTCTCTCCCTTCCCCAGGTA		0.88	13.33
ENSMUSG00000033364	Usp37	chr1	-	74485980	74486055	74479651	74479749	74486618	74486797	ATCGTAAGT	TTAAAATCTGTTCTCTATAGCAC		10.44	7.36
ENSMUSG00000073758	Sh3d21	chr4	-	126162175	126162266	126161967	126162023	126162452	126162571	CAAGTGAGA	GCATCCTTCCCCTTCCCCAGATT		5.26	9.1
ENSMUSG00000026205	Slc23a3	chr1	-	75129397	75129651	75128903	75129009	75131660	75131775	CAGGTACGT	GACTCCTTTTCCTTCCTCAGGTG		10.65	10.83
ENSMUSG00000098789	Jmjd7	chr2	+	120031306	120031402	120030815	120030872	120031840	120031868	ACAGTAGGT	GGCCTTCCATGTGTCAACAGTGC		5.67	7.32
ENSMUSG00000027111	Itga6	chr2	+	71853533	71853663	71849380	71849506	71855853	71856758	TTGGTAATT	AATACCTTGCTTCCTTGTAGTGT		5.73	7.39
ENSMUSG00000052446	Zfp961	chr8	+	71965793	71965920	71951066	71951160	71966099	71966160	TAGGTGAGC	TAACGTATGGGATGTTTCAGGCC		7.96	4.13
ENSMUSG00000026991	Pkp4	chr2	+	59289217	59289252	59214677	59214814	59305065	59305197	CAGGTATGG	TTTTTTCCTTTTTTCTCTAGCTC		9.99	10.63
ENSMUSG00000033186	Mzt1	chr14	-	99040514	99040660	99034543	99036510	99045993	99046120	AAGGTTAGG	TATGTCTATATCTTTTTCAGTTC		6.06	9.64
ENSMUSG00000035769	Xylb	chr9	+	119361113	119361183	119359231	119359314	119364496	119364577	CAGGTAAGC	CATACCTGTTCTCCCTGCAGAAC		9.88	12.6
ENSMUSG00000024843	Chka	chr19	+	3871002	3871062	3864647	3864759	3875734	3875788	ACGGTATAG	GCATGTGTTCTCTGCTGCAGGCT		5.27	9.44
ENSMUSG00000022020	Naa16	chr14	-	79350688	79350830	79344894	79345108	79351372	79351501	CAGGTGAGC	GTTCTTTGTCATCTCTGAAGCAC		9.6	5
ENSMUSG00000061207	Stk19	chr17	-	34824513	34824661	34823992	34824324	34824750	34824848	CTGGTGAGT	TCCTGGACCTTCTCCTCCAGGGC		10.1	9.29
ENSMUSG00000029177	Cenpa	chr5	+	30669691	30669828	30666896	30667113	30672463	30672570	ACGGTGAGT	TAATTGCTTATCTTTGTCAGAGG		11.45	2.65
ENSMUSG00000087165	2010001A14Rik	chr11	-	57796311	57796397	57795518	57795794	57801233	57801414	ATGGTGAGT	ACAAAACTTTTCCTAACCAGGTG		10.13	8.08
ENSMUSG00000052751	Repin1	chr6	+	48594861	48594976	48593899	48594052	48596292	48599081	AGGGTAGAG	GGATGTCTTTATTGCTACAGTTT		0.88	4.31
ENSMUSG00000040774	Cept1	chr3	-	106512802	106512887	106505720	106505852	106531136	106531278	ATGGTAATT	GCTTTTTTGTACCTAATCAGAAT		6.49	6.3
ENSMUSG00000050619	Zscan29	chr2	-	121169198	121169403	121166043	121166718	121169809	121170268	GCGGTGAGG	TAACGGGGGGTTATTTCTAGGTC		7.93	5.15
ENSMUSG00000002804	Nudt14	chr12	-	112938355	112938557	112934754	112935050	112938794	112938859	CATGTAAGG	GGTAGAGCGTCACTTCCCAGGGT		6.57	-0.21
ENSMUSG00000022378	Fam49b	chr15	-	63970929	63970968	63950005	63950127	63997897	63997969	AAGGTAAAT	CCTTTCTCTTCTTTAAACAGATA		8.88	11.12
ENSMUSG00000021870	Slmap	chr14	-	26459903	26459954	26459409	26459460	26460041	26460185	TAGGTAGGT	CTTGGACTATTTTTTTACAGTAC		7.92	6.06
ENSMUSG00000021223	Papln	chr12	+	83775848	83775914	83775342	83775469	83776353	83776561	CAGGTAATC	ACCTTTGTTCGTGCACAAAGGAT		6.99	6.5
ENSMUSG00000036087	Slain2	chr5	+	72965803	72965881	72958148	72958286	72974530	72974702	GAGGTAACT	ACTTCCTTGTTTCTCAACAGCTT		8.77	10.44
ENSMUSG00000028760	Eif4g3	chr4	+	138120348	138120454	138105313	138105436	138125809	138126634	AAGGTTTGT	TGTACTTCAAATCCCAGCAGCTG		7.81	4.13
ENSMUSG00000050323	Ndufaf6	chr4	-	11066650	11066707	11062049	11062152	11070199	11070322	AGAGTAAGT	CTAACACTCTTGTTTTTTAGGCT		9.35	9.7
ENSMUSG00000043154	Ppp2r3a	chr9	-	101211130	101213562	101194158	101194425	101251661	101251795	AAGGTAAGA	CTTTTCTTCTTCTATTCTAGGTT		10.57	13.37
ENSMUSG00000020070	Rufy2	chr10	+	62995309	62995379	62994704	62994770	62997880	62997982	GAGGTACAG	TTTCCCATTGCCAATTCCAGCAG		6.62	5.73
ENSMUSG00000027763	Mbnl1	chr3	+	60622145	60622240	60615619	60615773	60625123	60625198	CAGGTTTGC	TATGATTTTCCCTCCGAAAGTTC		4.86	4.69
ENSMUSG00000034321	Exosc1	chr19	-	41926531	41926565	41925188	41925239	41931355	41931430	AAGGTTGGT	TTGTTTGTTTGTTTGTTTAGCAA		8.46	6.89
ENSMUSG00000040599	Mis12	chr11	+	71020005	71020189	71019610	71019723	71024549	71024711	TCAGTAAGT	CCTCTCATGTTTATCTTCAGCCG		9.14	7.39
ENSMUSG00000068284	Usf3	chr16	+	44198903	44199167	44173396	44173510	44200613	44200678	GAAGTGAGT	TTGGTTTTTCTTTTTTGTAGTAA		7.97	6.66
ENSMUSG00000020184	Mdm2	chr10	-	117709653	117709784	117705154	117705229	117709945	117710028	CAGGTAATC	TGTTTTTTTTCTACTTGTAGGCC		6.99	10.33
ENSMUSG00000079036	Alkbh1	chr12	-	87441642	87441780	87440305	87440414	87443641	87443826	ATAGTAAGA	GTTATTTGTTATTTTGTCAGGAA		4.74	5.17
ENSMUSG00000073758	Sh3d21	chr4	-	126150876	126150934	126150601	126150796	126151016	126151873	GAGGTGGGT	CCTGAACCCCCTGTACACAGACA		7.07	4.58
ENSMUSG00000026566	Mpzl1	chr1	-	165601749	165601864	165593653	165593677	165604609	165604742	CAGGTAACA	ATTTGTTCTTCAAATCGTCACTT		8.88	-11.01
ENSMUSG00000024592	C330018D20Rik	chr18	-	56958522	56958579	56955832	56957921	56973383	56973484	AGGGTAACT	ACATCTTGTTCTTCCTGTAGGCC		5.8	10.67
ENSMUSG00000039599	Fam149b	chr14	+	20359754	20359916	20358023	20358140	20363262	20363450	TATGTGAGT	CTTTTTCTTCCCTTGCCAAGATT		5.56	5.58
ENSMUSG00000025326	Ube3a	chr7	+	59243349	59243469	59228801	59229271	59247172	59247198	AAGGTAATT	AGGTTTGTTTAATTTATTAGAAT		8.83	3.96
ENSMUSG00000039648	Kyat1	chr2	-	30187186	30187307	30186832	30186909	30187688	30187817	TTGGTGAGC	TGTGACCTTGGCTCCCACAGGTA		7.43	10.27
ENSMUSG00000021338	Carmil1	chr13	-	24022495	24022636	24012658	24013460	24024322	24024535	AAGGTAAGA	GTGTCTTTGTACTCCTGTAGAAG		10.57	7.4
ENSMUSG00000020131	Pcsk4	chr10	-	80322080	80322209	80321282	80321951	80322723	80322848	AGGGTGAGT	CCACTGCGACCCCCGCCCAGGAA		9.25	4.68
ENSMUSG00000049606	Zfp644	chr5	-	106635609	106638635	106619539	106619642	106666784	106666845	AAGGTAAGT	TTTTGTTTTCCATTTTCTAGACT		11	9.21
ENSMUSG00000026730	Pter	chr2	+	12974368	12974453	12924040	12924198	12978159	12978617	CAAGTTAGT	ATATTCTCTTTTTATTCTAGGTC		4.22	11.76
ENSMUSG00000033295	Ptprf	chr4	-	118227818	118227845	118226453	118226571	118230694	118230888	TATGTAAGT	TCTCCTTCTCCCGCTGTCAGTGG		6.69	7.98
ENSMUSG00000031939	Taf1d	chr9	+	15306872	15306990	15306257	15306283	15307727	15307821	CATGTGAGT	TGTAGTCTTTTCTCCTTTAGTAC		7.83	7.3
ENSMUSG00000039804	Ncoa5	chr2	-	165023145	165023212	165012835	165013162	165034682	165034788	AAGGTAAAG	GGGTTGATTATTCTTTTCAGATA		9.06	6.78
ENSMUSG00000020564	Atxn7l1	chr12	+	33364384	33364690	33362972	33363094	33366971	33367914	CAGGTCAGC	CATATTCCTTTCCTCCTCAGGCA		7.16	9.85
ENSMUSG00000021902	Phf7	chr14	-	31240273	31240433	31239630	31239737	31240858	31240983	CAGGTGGGT	AGTCTATTTACCCATCACAGATC		8.56	5.31
ENSMUSG00000026335	Pam	chr1	-	97822935	97822989	97821093	97821988	97825836	97826037	GAGGTATGC	TTTTGTTTCGTTTAAAGCAGATC		9.12	6.23
ENSMUSG00000028760	Eif4g3	chr4	+	138120345	138120454	138105313	138105436	138125809	138126634	AAGGTTTGT	TTTTGTACTTCAAATCCCAGCAG		7.81	3.57
ENSMUSG00000022556	Hsf1	chr15	+	76500130	76500196	76499947	76500053	76500266	76500336	AGCGTGCGT	TTCCCTCCCTCCTCCTGCAGCTG		5.2	13.11
ENSMUSG00000022070	Bora	chr14	+	99053517	99053563	99049992	99050099	99056738	99056820	GAGGTAACT	TCTTCTTTATCTCTGTATAGAAT		8.77	8.2
ENSMUSG00000055720	Ubl7	chr9	+	57911716	57911825	57911050	57911171	57912637	57912850	GAGGTGAGC	CTTTTGCCTTGAGGGAACAGGGA		8.7	-2.27
ENSMUSG00000004952	Rasa4	chr5	+	136101944	136102057	136101243	136101689	136102234	136102295	AGGGTGAGG	TGGTTTATGGTGGCTCTCAGGTG		7.13	7.12
ENSMUSG00000031901	Dus2	chr8	+	106031697	106031741	106030351	106030443	106033722	106033783	TGTGTAAGT	GTAGCTTCTTGTGTTCCCAGGGG		7.65	6.71
ENSMUSG00000020694	Tlk2	chr11	+	105209793	105209837	105208851	105208921	105221185	105221353	GAGGTAAGT	AACTTTGGTTTCATTTTCAGGGA		11.08	10.19
ENSMUSG00000031644	Nek1	chr8	+	61044258	61044333	61044059	61044107	61049783	61049947	AAGGTAGGC	TATTTTTCTTTCCCCAAAAGTTG		10.08	5.32
ENSMUSG00000079620	Muc4	chr16	+	32763910	32763999	32762433	32762564	32765683	32765863	TAGGTAAAA	AGTCTTTCCTTTGCCTGCAGTGG		6.02	7.16
ENSMUSG00000033499	Larp4b	chr13	+	9158550	9158802	9158122	9158229	9164674	9164720	AAGGTAAGT	TACAAACATCTCATTTGCAGGAA		11	8.54
ENSMUSG00000044037	Als2cl	chr9	+	110894295	110894392	110893986	110894160	110894565	110894723	AAGGTGAGG	CACTGTGCATGGTGCTCCAGGAG		9.16	5.89
ENSMUSG00000024817	Uhrf2	chr19	+	30056234	30056494	30039063	30039297	30071242	30071461	TGAGTAAGT	TAATTTTAAACTTTTTTTAGGTA		8.82	8.22
ENSMUSG00000045302	Preb	chr5	-	30956261	30956334	30955042	30955737	30957887	30958061	CAGGTAATG	TCCTCTGTTGTGTGTTACAGTGA		9.43	9.98
ENSMUSG00000046111	Cep295	chr9	-	15330504	15330648	15327795	15327951	15330753	15330910	CAGGTAAAC	ACCTTTTCTTGACTTGATAGGTG		7.82	9.43
ENSMUSG00000026566	Mpzl1	chr1	-	165601749	165601855	165592239	165593677	165604609	165604742	CAGGTAACA	TCAAATCGTCACTTCATCAGCTG		8.88	2.18
ENSMUSG00000037300	Ttc13	chr8	-	124699655	124699721	124695660	124695752	124709902	124709948	CATGTGAGT	TTCTGTTTTGGTCTGACTAGGAG		7.83	7.41
ENSMUSG00000021288	Klc1	chr12	+	111795547	111795678	111789324	111789459	111806007	111806074	TGGGTAACT	CTTGTTCACGTGTTTTTCAGGAT		4.34	10.71
ENSMUSG00000047534	Mis18bp1	chr12	-	65161402	65162028	65158394	65158861	65172448	65172580	GAGGTTAGT	AAAAGTTAATTACATTACAGGTT		7.15	3.22
ENSMUSG00000021809	Nudt13	chr14	+	20310621	20310733	20309671	20309797	20311470	20311625	TAGGTAAGG	CTTCCACTCTTCTGTCCTAGATG		9.31	10.62
ENSMUSG00000035851	Ythdc1	chr5	+	86809304	86809340	86804495	86804591	86815628	86815730	CAGGTGAGA	TACCTTCTCTGTTTTAACAGAAG		9.22	8.71
ENSMUSG00000022297	Fzd6	chr15	+	39033849	39033998	39030814	39031832	39034807	39035227	AGAGTAAGA	TATTTGTTTTGTTTTTGTAGGCA		5.73	8.87
ENSMUSG00000030894	Tpp1	chr7	-	105749536	105749712	105748882	105749071	105749859	105749987	CAGGTGAGC	AGCCTGACCCCTTTCCACAGTGG		9.6	6.24
ENSMUSG00000055835	Zfp1	chr8	+	111666060	111666204	111658385	111658441	111669490	111671008	TGGGTAAGG	AAAGCTAACCACTCTAGAAGGAA		9.08	-2.91
ENSMUSG00000002804	Nudt14	chr12	-	112938355	112938593	112934290	112935050	112938794	112938859	CATGTAAGG	CCCCCCACACCCCATACCAGCTG		6.57	3.02
ENSMUSG00000002968	Med25	chr7	-	44880566	44880638	44880251	44880470	44880922	44881111	CTAGTGAGG	TCCTCTCTGTCCCCGTGCAGATG		2.99	12.02
ENSMUSG00000058886	Deaf1	chr7	-	141324441	141324616	141324081	141324179	141327278	141327584	AAGGCCAGT	CAGGCTGATGTGTTTTTCAGGAG		0.92	7.37
ENSMUSG00000039068	Zzz3	chr3	+	152427276	152428832	152422617	152422771	152446798	152446937	AGAGTATGT	TTTTGTTTACATTTTTGAAGGTT		5.66	7.87
ENSMUSG00000066442	Mthfs	chr9	+	89215208	89215470	89211156	89211311	89239841	89240115	CTGGTAAGG	TGCCATCATTTCCCACTTAGGTG		9.68	8.72
ENSMUSG00000026670	Uap1	chr1	-	170147995	170148043	170143396	170143463	170149270	170149459	CAAGTAAAT	TATTTATTCCTACATAGCAGTGC		4.44	1.78
ENSMUSG00000030447	Cyfip1	chr7	+	55898237	55898391	55897818	55897972	55899914	55900071	GTGGTAAGA	TATCTCCTTGGATAATACAGCTT		8.24	2.54
ENSMUSG00000004980	Hnrnpa2b1	chr6	-	51461919	51462055	51461120	51461433	51463410	51463493	ATGGTAGGT	TTTCCCTGCTGGAATTTTAGCAT		8.6	5.58
ENSMUSG00000025558	Dock9	chr14	-	121577346	121577424	121575912	121576019	121578154	121578212	GAGGTGAGC	ATACATTTCCTTGTGTTTAGAAG		8.7	5.05
ENSMUSG00000021144	Mta1	chr12	+	113120210	113120261	113116987	113117081	113120826	113120953	AAGGTAAGA	GCTGTCTGTCTGTTATGTAGCCC		10.57	6.13
ENSMUSG00000024963	Dnajc4	chr19	-	6989422	6989584	6988188	6988275	6989680	6989865	CAGGTGCCT	CTTCTTTTGCTCTTCAGCAGCTC		5.4	6.11
ENSMUSG00000047617	Paxx	chr2	-	25460654	25460715	25460444	25460494	25460786	25461031	CTCGTGAGT	TGACAGCCCCTCCCACCCAGTGT		8.41	3.57
ENSMUSG00000033335	Dnm2	chr9	+	21478898	21479037	21478280	21478348	21480406	21480545	AAGGTACCA	CTGGGTCTGGACGTTTTTAGAAC		7.87	6.04
ENSMUSG00000025006	Sorbs1	chr19	-	40321792	40321960	40318021	40318068	40324746	40324832	GAGGTCTGT	TTTATGCAATTTCATGGCAGAAA		5.39	5.27
ENSMUSG00000031922	Cep57	chr9	-	13812632	13812710	13810626	13810862	13813409	13813514	ACGGTGAGT	TTTCTTTTTTCTCCATCCAGAAA		11.45	10.13
ENSMUSG00000034021	Pds5b	chr5	+	150793548	150793611	150792566	150792686	150794267	150794413	AAAGTATGT	CTTTTTCTCTTTGCTTACAGAAT		6.93	10.58
ENSMUSG00000004865	Srpk1	chr17	-	28600242	28600456	28599470	28599869	28602687	28602853	TTGGTATAA	TGTTTGTAATCTCCGCCCAGGCT		-0.2	5.02
ENSMUSG00000026924	Sec16a	chr2	-	26413678	26413738	26412835	26412913	26414370	26414445	CAGGTACCT	GTGTTCTTGCTGTTCCATAGCTC		8.16	9
ENSMUSG00000038346	Zfp384	chr6	+	125024504	125024552	125024032	125024270	125024745	125025082	GGGGTAAAT	CTTTCCTTCTCTGAATCAAGGAG		4.46	5.21
ENSMUSG00000028107	Tars2	chr3	-	95750866	95750984	95750700	95750765	95753006	95753130	AAGGTGATC	TAGCAAGCTCCCTTTTCCAGGAC		4.41	5.74
ENSMUSG00000020770	Unk	chr11	+	116058242	116058424	116056190	116056379	116058988	116059246	CAGGTACCG	ATGTTCCTCCCCCGGGGCAGGTC		10.05	8.38
ENSMUSG00000055835	Zfp1	chr8	+	111666077	111666204	111658385	111658441	111669490	111671011	TGGGTAAGG	AAGGAACTGTGTCATTTCAGGGA		9.08	5.11
ENSMUSG00000072761	Gm6712	chr17	+	17316077	17316204	17294442	17294589	17316443	17316504	TAGGTAAGA	CATATATATGGGATGTTTAGAAC		9.14	0.13
ENSMUSG00000035165	Kcne3	chr7	+	100181150	100181274	100178687	100178766	100184137	100184863	GAGGTGGGT	CAAAGGCCTCTCTACAACAGGGC		7.07	4.66
ENSMUSG00000030492	Slc7a9	chr7	+	35452368	35452516	35449749	35449886	35453393	35453636	TGGGTAATA	TTCTATTCTTGCACATACAGGTG		4.95	8.65
ENSMUSG00000037426	Depdc5	chr5	+	32986935	32986996	32983858	32984030	32990741	32990824	CAGGTTTGT	TTATTCCTTATTCCTTTCAGGCT		7.44	9.2
ENSMUSG00000055835	Zfp1	chr8	+	111666119	111666204	111658385	111658441	111669490	111670682	TGGGTAAGG	TAACTGTGGACTTCACCCAGGAG		9.08	3.72
ENSMUSG00000043962	Thrap3	chr4	-	126194316	126194404	126186245	126186588	126202569	126202659	GAGGTAAAT	ACCACTTCCTCTCATTGCAGAGT		8.39	10.57
ENSMUSG00000023015	Racgap1	chr15	-	99643392	99643523	99642882	99642971	99651506	99651612	TAAGTGAGT	TTTTTTTTTTTCCGAGACAGGGT		6.43	4.71
ENSMUSG00000032293	Ireb2	chr9	+	54883896	54884115	54882318	54882456	54885874	54885944	TGAGTATGA	TTTCCTTTTTGAAATAATAGTGC		0.47	3.29
ENSMUSG00000030016	Zfp638	chr6	+	83976201	83977429	83972245	83972283	83978021	83978087	AAGGTGAGG	TCTTTTTGTTTGTTTTTAAGTAC		9.16	7.5
ENSMUSG00000028760	Eif4g3	chr4	+	138084256	138084370	138082892	138082988	138096751	138096931	ATTGTAAGC	TAAACCAGTTTTCTCGACAGCCC		5.06	4.25
ENSMUSG00000053332	Gas5	chr1	+	161037123	161037164	161036819	161036852	161037287	161037315	TGGGTAAGA	GTATTTTCTTTTAATTCTAGTTA		8.91	7.43
ENSMUSG00000021115	Vrk1	chr12	+	106071569	106071641	106070524	106070615	106073618	106073678	ACAGTGAGT	CTTGTTCATTTTGTTATTAGGAA		8.34	7.7
ENSMUSG00000021824	Ap3m1	chr14	-	21045487	21045763	21040952	21041090	21052139	21052187	CAGGTTTGT	CCTTTTTTTTTCCTCCACAGAAA		7.44	12.72
ENSMUSG00000039176	Polg	chr7	-	79459512	79459585	79459173	79459300	79459688	79459871	AAGGTGAAG	CTGGTGGACTGGCTCTGCAGGTA		5.73	5.86
ENSMUSG00000023044	Csad	chr15	-	102179828	102179893	102179520	102179602	102179970	102180087	GAGGTGCAT	CTGTTCCTCCTGCTCCACAGGCT		2.99	10.05
ENSMUSG00000098789	Jmjd7	chr2	+	120031574	120031651	120030815	120030872	120031840	120032000	AAGGTGTCT	CTCCCTGACCTTGCCTTCAGATC		2.57	10.85
ENSMUSG00000022139	Mbnl2	chr14	+	120404637	120404732	120396450	120396604	120428934	120429626	CAGGTTTGC	CATGGTTCCCCTCCTGAAAGTAC		4.86	3.97
ENSMUSG00000009207	Lnpk	chr2	-	74554987	74555046	74551060	74551101	74568940	74569128	ATAGTAAGT	GAACTTTGCTTCCTCTCTAGCAT		8.65	7.06
ENSMUSG00000030374	Strn4	chr7	+	16831345	16831580	16831024	16831138	16832925	16833101	GATGTAAGT	GTCCCTGTCTTCCTTTCCAGCTG		9.11	12.42
ENSMUSG00000039087	Rreb1	chr13	+	37941542	37941704	37929557	37932489	37946856	37947663	CAGGTAGAA	ATTTTTTTTTCCTGCTTCAGGTC		6.68	11.01
ENSMUSG00000029050	Ski	chr4	-	155160833	155160956	155160579	155160695	155221551	155222201	AAGGTGCTA	GCCTTTTGTATTGATCACAGGTC		2.48	7.45
ENSMUSG00000022843	Clcn2	chr16	-	20709076	20709315	20708633	20708767	20709569	20709680	AGGGTGGGA	CTGAGCATGGCTGTTCCCAGGGG		2.36	3.94
ENSMUSG00000002345	Borcs8	chr8	+	70144497	70144597	70142473	70142538	70145023	70145134	AAGGTATTT	CTAGTAACTGTATTTCCCAGAGC		7.64	4.88
ENSMUSG00000025474	Tubgcp2	chr7	-	140029826	140029986	140007886	140008094	140031010	140031187	TAGGTATGT	TTTTAAAATGTCCTTACTAGTCT		7.76	4.96
ENSMUSG00000008855	Hdac5	chr11	-	102218415	102218490	102206906	102207166	102224733	102224955	CAGGTAAGT	GACCGAGTCCTGTTTCTCAGCAG		10.86	1.99
ENSMUSG00000022634	Yaf2	chr15	-	93317538	93317608	93286409	93286562	93336339	93336465	AAGGTAAGT	CTATTGGGTAATCTCCACAGATC		11	7.62
ENSMUSG00000037652	Phc3	chr3	-	30948701	30948800	30942408	30942652	30950875	30951031	CAGGTGAGA	TTGGTTTTCTGTCTGTACAGCTG		9.22	8.5
ENSMUSG00000038917	3930402G23Rik	chr8	-	10927284	10927521	10926916	10926995	10928019	10928108	AAGGTACTA	TCTATGTTCTCCCTCTATAGAGC		7.52	9.6
ENSMUSG00000035621	Midn	chr10	+	80153590	80153719	80151660	80151723	80153815	80153868	CAGGTCACA	CACCTCTGTCCCCCCCACAGCCC		2.22	10.25
ENSMUSG00000020184	Mdm2	chr10	-	117709699	117709784	117705154	117705229	117709945	117710022	CTGGTTGGT	TGTTTTTTTTCTACTTGTAGGCC		4.67	10.33
ENSMUSG00000025968	Ndufs1	chr1	-	63172153	63172257	63170848	63170914	63176585	63176669	AAGGTGTGT	GTTTTTATTTTTTGAGACAGGAT		6.64	3.28
ENSMUSG00000022378	Fam49b	chr15	-	63956599	63956682	63950005	63950127	63997897	63997969	AAAGTGAGA	TCTCATTCTTGTCTTGACAGGTA		4.23	11.15
ENSMUSG00000021952	Xpo4	chr14	-	57643334	57643489	57641799	57643223	57648418	57648524	CAGGTAACC	AAAGCTGTGTTATTTTTTAGTTC		8.66	7.13
ENSMUSG00000029263	Pigg	chr5	+	108338554	108338746	108336103	108336561	108341794	108342104	AAAGTAAGT	CATTTTCTATCTTATTTCAGCTC		9.72	9.56
ENSMUSG00000018861	Fdxr	chr11	-	115270014	115270099	115269696	115269896	115270322	115270430	AGGGTGAGG	CCCCCACCCCCACCCTCAAGGAG		7.13	5.35
ENSMUSG00000022672	Prkdc	chr16	+	15684136	15684243	15678202	15678362	15687358	15687449	CCTGTAAGA	TTCTTGTTGACTGCCCACAGATG		4.07	8.63
ENSMUSG00000034321	Exosc1	chr19	-	41928024	41928113	41925188	41925239	41931355	41931430	CCGGTAAGA	ACCCTTTCTCTGCCCCCTAGGTC		10.1	12.33
ENSMUSG00000027522	Stx16	chr2	+	174092401	174092567	174091481	174091622	174093433	174093525	AACGTGAGT	AGCCAGAGCTATTCTCTCAGCTC		9.54	-1.9
ENSMUSG00000031996	Aplp2	chr9	-	31167560	31167728	31164542	31164673	31168707	31168916	TGAGTAAGT	CTCTGACCATTTTCACACAGCTG		8.82	6.2
ENSMUSG00000022892	App	chr16	-	85040250	85040307	85030231	85030365	85043575	85043743	AACGTATGT	TTCTCTCGTTTTCTCCATAGCAA		7.69	9.57
ENSMUSG00000051285	Pcmtd1	chr1	+	7120193	7120615	7088919	7089216	7147636	7147739	TAGGTAATT	TATTTTTTACTCTTTTCCAGGTT		7.27	10.97
ENSMUSG00000026240	Cops7b	chr1	+	86587015	86587235	86582903	86583096	86589163	86589341	CAGGTAGGG	ACCCTCTTCTCCTTCCTCAGCCT		9.46	8.29
ENSMUSG00000072980	Oip5	chr2	-	119615531	119615654	119613011	119613093	119617853	119617920	GTGGTGAGT	CTTCTTTCCTTTCCCACCAGCAC		8.95	9.27
ENSMUSG00000018363	Smurf2	chr11	-	106875900	106875939	106871501	106871610	106920180	106920261	TCCGTAAGT	TTTTTGTTTTTTTTTTACAGTAC		10.27	9.88
ENSMUSG00000027201	Myef2	chr2	-	125097562	125097634	125095911	125096120	125097976	125098075	TAAGTAGGT	ATCTTTTCATCCTTGTTTAGGCA		4.16	9.06
ENSMUSG00000028098	Rnf115	chr3	+	96757976	96758034	96727663	96727910	96775629	96775841	GAGGTAAGT	ACCATTACTTTTCTCTTTAGTTT		11.08	8.53
ENSMUSG00000020847	Rph3al	chr11	-	75911606	75911731	75910949	75911059	75925753	75925891	CCTGTAAGC	AAGAAGGTTCCTTCCTGCAGGGT		3.69	6.09
ENSMUSG00000116207	Nnt	chr13	-	119372395	119372591	119369911	119370145	119381675	119381863	TCGGTGAGC	CTCTTCTTTCCTTTGCAAAGATC		9.1	6.17
ENSMUSG00000036155	Mgat5	chr1	+	127249789	127249839	127205017	127205427	127306633	127307016	CATGTAAGT	TTGTTTTTTTTTCCTTTCAGGAG		8.31	12.39
ENSMUSG00000037013	Ss18	chr18	-	14637391	14637484	14636495	14636618	14640256	14640361	GAGGTATCT	CTCTTGTCGAATTGATGTAGGTC		7.27	5.3
ENSMUSG00000062797	Hikeshi	chr7	-	89935726	89935964	89923563	89923715	89940968	89941066	CTGGTAAGA	ACTGGTTTTTTATTTTCTAGGTG		9.45	11.61
ENSMUSG00000056228	Cars2	chr8	-	11542901	11542977	11542518	11542590	11547726	11547844	CAGGTTAGC	CCCCTGCTCTGCTCTTACAGACC		4.9	11.33
ENSMUSG00000022884	Eif4a2	chr16	+	23109119	23109259	23108718	23108851	23109984	23110153	CAGGTATTG	ATGTATCCTACTTTTTTTAGGGT		8.35	9.39
ENSMUSG00000041769	Ppp2r2d	chr7	+	138869689	138869855	138868409	138868507	138870389	138870502	ATGGTGAGA	GCTATCATGTTTCCTTGCAGAAT		7.23	9.91
ENSMUSG00000021661	Ankra2	chr13	+	98266150	98266532	98263073	98263476	98267315	98267474	AAGGTTGAA	TTCTAATTTTTTACTTTCAGATA		1.29	10.01
ENSMUSG00000045302	Preb	chr5	-	30955929	30956089	30950852	30955737	30957887	30958087	GGCGTGAGT	CTCACTGCTTTCTCCCCCAGCGC		7	10.58
ENSMUSG00000058239	Usf2	chr7	-	30955880	30956000	30955289	30955440	30956148	30956267	CAGGTGGGT	CGCTCTGCCGCCCCCTGCAGGTG		8.56	11.87
ENSMUSG00000021111	Papola	chr12	+	105833099	105833162	105829056	105829277	105834709	105834757	AAGGTATAC	GCTTTTTTTTTTAAAAACAGGAT		7.64	7.79
ENSMUSG00000008140	Emc10	chr7	-	44491162	44491249	44490110	44490970	44491954	44492048	TAAGTGAGG	CTGCCTCCCTCCCTCCTCAGTGG		2.61	10.96
ENSMUSG00000031878	Nae1	chr8	-	104527377	104527449	104527082	104527162	104528186	104528217	GAGGTATAA	AATGCTTTGTCTTTGAAAAGAAC		5.96	3.74
ENSMUSG00000040225	Prrc2c	chr1	-	162674098	162674151	162670724	162673656	162677354	162677458	TTGGTAATG	CTGATGCTCTTCCCCTGCAGAAG		4.83	10.66
ENSMUSG00000019143	Hars2	chr18	+	36789156	36789284	36788576	36788670	36790133	36790250	AAGGTAGGC	TACCCAACTTCTCTTCCCAGGGG		10.08	8.45
ENSMUSG00000066568	Lsm14a	chr7	-	34357765	34357942	34357433	34357496	34365614	34365737	GAGGTAGAA	ATCTTTTGGTTACATTTTAGGTC		4.54	8.76
ENSMUSG00000026405	C4bp	chr1	-	130639068	130639233	130636700	130636876	130642933	130643113	AAGGTAATG	TCCCTTGTTTCATCATCAAGACT		8.99	2.97
ENSMUSG00000063179	Pstk	chr7	+	131373535	131373830	131371140	131371389	131374064	131374263	AATGTAATT	TTTGTTGTTGTGTTTTGTAGCCA		1.5	8.53
ENSMUSG00000085683	Tmem238l	chr11	+	66963965	66964069	66956652	66956978	66964155	66964513	TTGGTGGGT	AACCAATGGTTTATTTTCAGGTC		4.3	7.86
ENSMUSG00000044950	Pwwp2a	chr11	+	43717029	43717149	43704533	43705477	43720220	43720411	CAGGTCTGT	CTTGGTTTTTTCTACCATAGGTC		6.84	10.08
ENSMUSG00000020248	Nfyb	chr10	-	82754964	82755095	82749286	82752604	82756701	82756795	AAGGTAATG	TCTTAAAAAACTTTCTTTAGATA		8.99	5.58
ENSMUSG00000027881	Prpf38b	chr3	-	108910342	108910395	108908335	108908404	108911163	108911696	GAGGTATGC	AGTTCTTGTTTCGTTAGCAGGAT		9.12	5.56
ENSMUSG00000039361	Picalm	chr7	+	90182218	90182368	90177499	90177603	90189149	90189257	TTGGTAAAG	AATTCACTGGGACTGCACAGATC		4.05	2.14
ENSMUSG00000040407	Akap9	chr5	+	4001404	4001758	3992045	3992138	4003560	4003782	TCTGTAAGT	TCTTTGTTTTATTCATTTAGGTC		7.96	10.23
ENSMUSG00000068284	Usf3	chr16	+	44198903	44199021	44173245	44173510	44200613	44200678	TGGGTGAGA	TTGGTTTTTCTTTTTTGTAGTAA		6.04	6.66
ENSMUSG00000024963	Dnajc4	chr19	-	6989422	6989587	6988188	6988275	6989680	6989865	CAGGTGCCT	GTCCTTCTTTTGCTCTTCAGCAG		5.4	7.42
ENSMUSG00000027881	Prpf38b	chr3	-	108905917	108905988	108905110	108905334	108907786	108907847	GCGGTAATG	CTTGTGTGCTTGCACTATAGGTT		5.76	8.88
ENSMUSG00000026074	Map4k4	chr1	+	40001429	40001591	40000530	40000749	40003756	40003987	CAGGTAGCA	CTTCTAATTCTCTGACGCAGGTG		6.37	8.49
ENSMUSG00000030695	Aldoa	chr7	-	126797973	126798126	126797643	126797776	126800001	126800036	AAGGTACAG	CGGTTCAATTTTGTTTCTAGGCA		8.04	8.06
ENSMUSG00000021012	Zc3h14	chr12	+	98752777	98752892	98747006	98747522	98756184	98756225	ATGGTATGT	ATACTTTTCCTTTTAAATAGATG		8.35	7.89
ENSMUSG00000037679	Inf2	chr12	+	112607494	112607595	112606972	112607058	112608328	112608399	AGAGTGAGT	AACCCCCTCCTGTGCACCAGCTA		7.36	3.7
ENSMUSG00000034973	Dop1a	chr9	+	86548169	86548306	86545240	86545393	86548800	86548856	CTTGTGAGT	ATACGCTGTGTTTCTTTCAGAGA		7.15	10.22
ENSMUSG00000032175	Tyk2	chr9	-	21124410	21124558	21123976	21124140	21124863	21124981	CAGGTGTGA	CATCCTTTCCCTCCTTGCAGGTT		5.29	14.04
ENSMUSG00000020648	Dus4l	chr12	-	31646620	31646738	31642763	31642886	31648765	31648887	GAGGTAAAG	ACTGTCTTTTTTTAAAACAGGTG		8.27	10.21
ENSMUSG00000030834	Abcc6	chr7	-	45989537	45989745	45986330	45986641	45990287	45990414	AAGGTACCC	CTCCCTTACATGTCTCATAGGTG		9.16	9.78
ENSMUSG00000033429	Mcee	chr7	+	64400168	64400506	64392644	64392843	64411834	64412125	GAGGTAGCC	GTTGCTGTTTCATTTTCCAGGGC		6.17	9.78
ENSMUSG00000041921	Metap1d	chr2	+	71500778	71500869	71453362	71453398	71506784	71506942	AATGTAGGT	TTGTGTTGTTTTCTACCCAGATG		5.12	8.7
ENSMUSG00000040462	Os9	chr10	-	127096914	127097079	127096629	127096742	127097931	127098121	AAGGTGGGC	CCTGTGTCTTCCCCTCTAAGAGG		7.93	6.88
ENSMUSG00000054662	Ano9	chr7	-	141108940	141108987	141108784	141108843	141110375	141110512	GTGGTGAGC	CTTAGATTCTTGGGTTTCAGAAT		6.64	5.38
ENSMUSG00000000826	Dnajc5	chr2	+	181521234	181521287	181520550	181520697	181546370	181546488	AAGGTAGCT	TTGTTTTTCCTTGTGTCTAGGAG		6.77	9.79
ENSMUSG00000059436	Max	chr12	-	76961262	76961289	76953168	76953276	76961989	76962025	GCGGTACGT	TTCTCTCTCTCTTATTCCAGGAA		10.27	11.78
ENSMUSG00000008855	Hdac5	chr11	-	102218415	102218487	102206906	102207166	102224733	102224955	CAGGTAAGT	CGAGTCCTGTTTCTCAGCAGATG		10.86	7.46
ENSMUSG00000040820	Hlcs	chr16	-	94287791	94287926	94268535	94268698	94290062	94290270	ACCGTGAGT	TTTTCTTTCCTTATTCGTAGTCT		9.4	8.81
ENSMUSG00000011257	Pabpc4	chr4	+	123295749	123295836	123295201	123295321	123295929	123296057	GAGGTGGTA	TGTTTGCTGGTCTGTTGTAGGGT		-1.91	8.9
ENSMUSG00000025332	Kdm5c	chrX	+	152270693	152270831	152270351	152270531	152271011	152271593	GTGGTAAGA	CCTCTGTCTGCCTGCCTCAGGTG		8.24	9.03
ENSMUSG00000045098	Kmt5b	chr19	+	3807224	3807421	3804916	3805053	3814114	3816391	CAAGTAAGT	TTTGCTGTTTTCTCTTTCAGACG		10.08	11.98
ENSMUSG00000040396	Abhd13	chr8	+	9982863	9982970	9977706	9978019	9987384	9992155	AAGGTATGT	TCCTTGCTTTTGCCATACAGGGC		9.79	8.47
ENSMUSG00000037788	Vopp1	chr6	-	57808535	57808692	57789976	57790035	57824926	57825150	GCTGTAAGC	TTTTGATTCTGATTTTACAGGGG		4.47	8.18
ENSMUSG00000030374	Strn4	chr7	+	16831464	16831580	16831024	16831138	16832925	16833101	GATGTAAGT	CCACCCCTCCCCCCTACCAGGTT		9.11	9.61
ENSMUSG00000039678	Tbc1d13	chr2	+	30135368	30135552	30134796	30134870	30136672	30136676	TCTGTAAGT	GTTAATTGGCTCATTGTCAGGGA		7.96	1.9
ENSMUSG00000030605	Mfge8	chr7	-	79143277	79143388	79142868	79143050	79145246	79145378	CCCGTGAGT	CTGCTTTTCTCTCCTACCAGAGA		8.4	9.64
ENSMUSG00000042396	Rbm7	chr9	-	48494282	48494387	48494018	48494181	48495154	48495294	CAGGCATGT	TTGTGTTCTCTTCTTTATAGTAT		2.05	8.71
ENSMUSG00000051790	Nlgn2	chr11	-	69830562	69830613	69828364	69828514	69833981	69834677	CAGGTAGAT	TTTTGTGTTCCCGGTCTTAGGTC		7.25	10.96
ENSMUSG00000044433	Camsap3	chr8	+	3598685	3598808	3597841	3598095	3598892	3598927	ACAGTAAGT	TCCAGCCTTTGCCCCAACAGGGA		9.49	8.54
ENSMUSG00000029119	Man2b2	chr5	-	36818461	36818652	36817555	36817697	36820881	36821080	GAGGTAAAG	TGCGTGTTCCCACCCTCCAGAAC		8.27	9.1
ENSMUSG00000026199	Ankzf1	chr1	+	75194177	75194284	75192159	75192677	75194840	75194943	CAGGTAAAA	TACCCTTGTCTTCCTTTCAGGAG		8.59	11.02
ENSMUSG00000023984	Gm20517	chr17	+	47618808	47619062	47612962	47613117	47649949	47651613	GAGGTAAGA	GGGCCATCTGTCCCTTGCAGGCC		10.06	9.13
ENSMUSG00000031379	Pir	chrX	+	164342473	164342518	164330014	164330099	164358147	164358230	TTGGTGAGT	TGCCTCTGGTCCTTTTCCAGGGT		9.27	10.12
ENSMUSG00000029004	Kmt2e	chr5	+	23446525	23446598	23434448	23434783	23450151	23450336	ATGGTATTT	TGTGTTCACTTGGTTTCTAGGTC		3.85	10.28
ENSMUSG00000031708	Tecr	chr8	-	83573027	83573045	83572840	83572946	83573219	83573252	GCAGTGAGT	AAATACGACTTTACGTCCAGTCG		7.39	1.27
ENSMUSG00000038671	Arfrp1	chr2	-	181361000	181361071	181359638	181359739	181361390	181361472	GAGGTGAGC	ACCTCTCCTGCTTTCCTCAGAGA		8.7	10.32
ENSMUSG00000061740	Cyp2d22	chr15	-	82373903	82374056	82373672	82373833	82374297	82374469	CTGGTAGGT	GCCTAAGTGTGGCCCTCCAGGTA		8.37	6.31
ENSMUSG00000003233	Dvl3	chr16	+	20524251	20524345	20523939	20524075	20524518	20524588	CGGGTATGG	AACGACTTTGGACCCCACAGGTT		8.17	6.16
ENSMUSG00000034107	Ano7	chr1	+	93400443	93400574	93399084	93399182	93401430	93401636	TGGGTGAGA	CCCCCACTTTCTATCTGCAGAAA		6.04	11.62
ENSMUSG00000027881	Prpf38b	chr3	-	108906071	108906125	108905110	108905334	108907786	108907847	TGTGTGAGT	ACGTATGTTTTCTTCTTTAGATA		5.84	10.86
ENSMUSG00000035069	Oma1	chr4	+	103321639	103321868	103319021	103319528	103325018	103325192	GTAGTAAGT	CCATTTCTGATTTGTCACAGGGG		8.01	7.45
ENSMUSG00000036644	Tbc1d9b	chr11	+	50168168	50168225	50163824	50163896	50168695	50168802	GAGGTACAA	TTTTTTCTGGTGTGTGGAAGCAC		5.13	3.26
ENSMUSG00000026991	Pkp4	chr2	+	59352261	59352335	59347923	59348041	59354202	59354824	CAGGTGAAT	AATAAAATATTTTCTTACAGGCT		6.6	7.81
ENSMUSG00000059714	Flot1	chr17	+	35824278	35824369	35823995	35824202	35824565	35824709	CAGGTGAGG	GTCTGCTCCTTTTCCCCTAGGAT		10.07	11.92
ENSMUSG00000026991	Pkp4	chr2	+	59289217	59289252	59266387	59266500	59305065	59305197	CAGGTATGG	TTTTTTCCTTTTTTCTCTAGCTC		9.99	10.63
ENSMUSG00000038611	Phrf1	chr7	+	141260914	141261114	141259189	141260707	141261212	141261542	CAGGTGGGT	TCTGAAAATGTTTTGGCCAGGGT		8.56	2.56
ENSMUSG00000026670	Uap1	chr1	-	170147995	170148046	170143396	170143463	170149270	170149459	CAAGTAAAT	GCTTATTTATTCCTACATAGCAG		4.44	4.43
ENSMUSG00000026047	Kdelc1	chr1	-	44113002	44113175	44112644	44112882	44114440	44114518	CCGGTGAGA	CTTGTTATCCCCACCTCTAGGTG		8.72	10.27
ENSMUSG00000006498	Ptbp1	chr10	+	79860116	79860194	79859780	79859955	79860823	79860969	CAGGTATTC	TAGTGTCTGTTTGTTTCTAGGTG		6.49	9.61
ENSMUSG00000047517	Dmbt1	chr7	+	131048155	131048188	131046555	131046588	131049909	131050233	TAGGTAAGA	ATCTGTATATGTACATACAGAGC		9.14	4.93
ENSMUSG00000027751	Supt20	chr3	+	54715156	54715256	54714687	54714796	54715533	54715689	CAGGTACTA	TTAACGTCACTTCTCAGCAGGCG		7.64	4.88
ENSMUSG00000025357	Dgka	chr10	-	128731323	128731412	128731067	128731187	128732982	128733097	GGTGTGAGT	ACCTTCTTCCCTCTCCCCAGTCT		6.05	10.65
ENSMUSG00000056851	Pcbp2	chr15	+	102488775	102488814	102488204	102488277	102489751	102489797	GGGGTAATG	TTTCACTTGTATCTTAACAGGCA		4.85	9.89
ENSMUSG00000037286	Stag1	chr9	+	100786491	100786696	100776755	100776832	100796703	100796791	CTGGTAAGT	GTTCTTTTTACATATTCTAGGAC		10.65	8.61
ENSMUSG00000021891	Mettl6	chr14	-	31482790	31482932	31476819	31479810	31487570	31487618	ATGGTAAGA	CTGCTTTATTACTTTTGTAGGTA		9.48	8.84
ENSMUSG00000041975	Mettl8	chr2	-	70976073	70976137	70973252	70973392	70980376	70980426	AAGGTATGC	TGTCGTTTCTATTTACATAGGAA		9.55	8.36
ENSMUSG00000024811	Tnks2	chr19	+	36876184	36876373	36875263	36875373	36879234	36879487	TCAGTAAGT	AGGACTATTTTCTCTTACAGCAT		9.14	8.1
ENSMUSG00000021692	Dimt1	chr13	+	106954675	106954739	106953433	106953498	106957093	106957200	ACTGTGAGT	ACTTGTCATATAATTTCCAGATC		7.94	8.08
ENSMUSG00000030760	Acer3	chr7	-	98218055	98218101	98206388	98216890	98223911	98224016	AAGGTAAGT	TTTTCCCACTTTTCTTTCAGTTT		11	11.04
ENSMUSG00000032411	Tfdp2	chr9	+	96287600	96287722	96273838	96273942	96294964	96295127	CAGGTAAGA	TCTTGTTACCAACTTTACAGATT		10.77	7.21
ENSMUSG00000078485	Plekhn1	chr4	-	156231546	156231714	156231084	156231173	156231801	156231946	CAGGTAGTA	GTAGCGGACTCTTCTCCTAGCTA		5.89	2.47
ENSMUSG00000019891	Dcbld1	chr10	+	52261726	52261939	52233618	52233835	52284102	52284237	ATGGTAAGG	TGTTCTTTCTTCTTTACCAGGTG		9.33	12.3
ENSMUSG00000038416	Cdc16	chr8	+	13758997	13759052	13757675	13757854	13759139	13759237	ATGGTGAGT	TGTTTGCTTTTTGTATGCAGCAA		10.13	7.09
ENSMUSG00000001419	Mef2d	chr3	+	88168037	88168344	88167514	88167734	88168631	88168655	TGGGTACTG	TCTGTGTCCCTAAACTCCAGCCC		2.97	6.52
ENSMUSG00000042605	Atxn2	chr5	+	121781332	121781542	121779417	121779596	121785214	121785412	AAGGTACAA	CATATCATTTGTTCTGTCAGGTG		6.82	8.48
ENSMUSG00000032411	Tfdp2	chr9	+	96223093	96223198	96202130	96202188	96232681	96232748	AATGTAAGT	CCTCTCTTTCCCTTTAACAGGAT		8.62	11.86
ENSMUSG00000021213	Akr1c13	chr13	+	4192294	4192435	4191183	4191310	4194033	4194201	AATGTGAGT	ATACTTTGGTTTTGTTTCAGGGT		7.8	9.46
ENSMUSG00000030505	Prmt3	chr7	+	49798305	49798427	49791972	49792038	49806526	49806626	AAGGTAGAT	GCAGCTACTTTATCTTCCAGGTT		7.24	7.51
ENSMUSG00000025572	Tmc6	chr11	-	117775007	117775198	117774221	117774366	117775588	117775846	CAGGTATAC	TGTGCTTGGCCTCCTGACAGGGC		7.48	8.64
ENSMUSG00000042272	Sestd1	chr2	-	77241612	77241721	77234648	77234739	77245016	77245086	AAGGTGACT	TAAATGTCTCTTTTCTGTAGGAG		6.64	9.2
ENSMUSG00000020954	Strn3	chr12	-	51633578	51633719	51629373	51629507	51647993	51648135	AAGGTACAA	CTGCTGACGTTAATTTACAGGGG		6.82	6.53
ENSMUSG00000016495	Plgrkt	chr19	-	29350359	29350469	29348598	29349005	29358316	29358403	AAAGTAGGT	TTGTTTTGTTTCTGGAACAGAGC		6.84	7.19
ENSMUSG00000047517	Dmbt1	chr7	+	131039016	131039049	131034680	131034707	131040886	131041210	AAGGTAAGT	AACTCTTTCTCATTCTGCAGAAG		11	9.12
ENSMUSG00000003680	Taf6l	chr19	-	8773289	8773424	8773027	8773106	8773504	8773692	TAGGTAACG	GCTTGTTTTCTCTTTCTCAGAGG		7.74	9.45
ENSMUSG00000033809	Alg3	chr16	-	20608986	20609086	20608741	20608889	20610542	20610755	TGTGTGAGT	ACCATGTTATCTTCTTCCAGACA		5.84	8.97
ENSMUSG00000073420	Btnl5-ps	chr17	-	34492368	34492395	34490856	34490883	34492477	34492506	CAGGTGAGT	TCCTGTGTGTTGCTTTTCAGCTC		10.67	10.79
ENSMUSG00000022855	Senp2	chr16	+	22011493	22011619	22009511	22009742	22014123	22014257	AAGGTAAAA	ATCTTCTCCTTTCTTTGCAGCAC		8.38	11.16
ENSMUSG00000001017	Chtop	chr3	-	90502115	90502253	90498955	90500107	90503095	90503282	GAGGTTAGT	TTGTATGCCTCCTCTCCAAGGTC		7.15	7.46
ENSMUSG00000035642	Aamdc	chr7	-	97558130	97558226	97550330	97550741	97579365	97579497	AAGGTAGGT	GCTCTCTCCTCCATATCCAGCAT		10.29	6.51
ENSMUSG00000035382	Pcsk7	chr9	+	45926733	45926828	45925910	45926067	45927574	45927668	TAGGTGAGC	CTTTATTTGCTCTTCCCCAGGGA		7.96	10.01
ENSMUSG00000024645	Timm21	chr18	-	84948022	84948096	84947833	84947939	84949193	84949291	CCGGTAATG	GTGTAGTCTCTATTCTGCAGGTG		6.21	8.18
ENSMUSG00000015095	Fbxw5	chr2	+	25502400	25502558	25501935	25502151	25502870	25503045	AAGGTGAGG	TGACACTATATTGCCCACAGCGG		9.16	6.98
ENSMUSG00000038160	Atg5	chr10	+	44319459	44319554	44303566	44303729	44346956	44347074	CAGGTAGGA	CAGACTTTATATCATTTCAGACA		9.79	5.13
ENSMUSG00000037572	Wdhd1	chr14	-	47247995	47248213	47247785	47247898	47250759	47250891	TGGGTAAAA	TTTGATTCTCCTCTAATTAGCTG		3.28	5.89
ENSMUSG00000020680	Taf15	chr11	+	83497261	83497296	83488924	83489045	83497893	83497926	GTGGTAAGT	CTTCAATTTTTCCTCTGCAGTGG		10.36	8.3
ENSMUSG00000021843	Ktn1	chr14	+	47692438	47692476	47690908	47690977	47693403	47693494	AGTGTAAGC	ATAATGTTTTTCTTTCTCAGACC		5.32	10.04
ENSMUSG00000028456	Unc13b	chr4	+	43241006	43241157	43240224	43240388	43243234	43243303	GGTGTGAGT	ATGAGGATTCTGTTTTTCAGGCA		6.05	6.39
ENSMUSG00000066036	Ubr4	chr4	+	139435948	139436032	139435009	139435184	139436121	139436259	CAGGCAAGC	CTGTGATGTTCCTTTCCCAGACT		2.13	8.85
ENSMUSG00000102163	Gm36945	chr1	-	164707616	164707780	164705418	164705920	164712315	164712513	AAGGCAAGT	TCTTATTTCTCTGAGATTAGTGA		3.24	0.39
ENSMUSG00000030689	Ino80e	chr7	-	126853488	126853580	126852817	126852991	126857225	126857342	CAGGTGAGC	TGCTCAGGTTTGTGTTCTAGAGC		9.6	7.37
ENSMUSG00000029528	Pxn	chr5	+	115551487	115551589	115546812	115546948	115551850	115552021	GGGGTCAGT	TCCTCTCTTTGCCACCTAAGATG		3.99	3.78
ENSMUSG00000002280	Narfl	chr17	+	25781192	25781378	25780879	25780952	25781687	25781845	GAGGTCAGC	TCTTAATGTCTGACTACAAGAGA		5.66	0.47
ENSMUSG00000021709	Erbin	chr13	-	103827906	103828023	103823313	103823406	103830187	103830331	AAAGTAGGT	TTTTCCTTCCTCATTTGAAGCAT		6.84	8.87
ENSMUSG00000032246	Calml4	chr9	+	62868676	62868817	62858133	62858161	62871265	62871454	TAGGTGAGT	CCTCTCCCAACTGTGCGCAGAGT		8.83	7.79
ENSMUSG00000026126	Ptpn18	chr1	+	34463268	34463364	34462701	34462810	34463465	34463504	AAGGTCAGC	AATGAATGGGCCTTTCCTAGGGC		7.09	4.68
ENSMUSG00000028107	Tars2	chr3	-	95751505	95751630	95750700	95750765	95753006	95753130	ACGGTGAGC	CCTAGCTCTTGTGAATGCAGGTG		9.44	4.7
ENSMUSG00000026991	Pkp4	chr2	+	59266387	59266500	59214677	59214814	59305065	59305134	CAGGTACAG	TTTATTTCCTTGACTCACAGGAG		8.68	7.53
ENSMUSG00000072946	Ptgr2	chr12	+	84310902	84310958	84308344	84308432	84313936	84314102	GAGGTAAGA	ACCATTAGCCCTAAATCTAGCTA		10.06	-0.16
ENSMUSG00000074513	Arfip1	chr3	-	84527685	84527798	84519481	84519703	84534586	84534695	AAGGTTTGT	CTTTTATTATGATCACATAGGTG		7.81	7.56
ENSMUSG00000006307	Kmt2b	chr7	-	30576873	30576952	30576617	30576778	30577030	30577151	CCAGTGAGC	ACCTCTCCTTTGTACCATAGGCT		4.44	9.46
ENSMUSG00000030279	C2cd5	chr6	-	143050124	143050239	143047042	143047138	143061752	143061861	CTGGTAAAT	ACTTAAACTTTATTTTTCAGATG		6.06	9.96
ENSMUSG00000037313	Tacc3	chr5	+	33671981	33672076	33671664	33671785	33678619	33678995	TCTGTCTGT	TCTCATCTTTTCTCCTTCAGACA		-6.3	10.83
ENSMUSG00000036768	Kif15	chr9	+	122963479	122963556	122959806	122959990	122965948	122965986	ATAGTAAGT	TTTGGTGCTTATATTTGTAGGAG		8.65	6.4
ENSMUSG00000007610	Gtpbp3	chr8	+	71491065	71491209	71490334	71490537	71491424	71491590	TCAGTATGT	CCGCCTTTTCCCTCTCACAGCGG		5	10.78
ENSMUSG00000031878	Nae1	chr8	-	104528186	104528217	104527377	104527449	104530055	104530116	AAGGTAAGC	CTTTTTTCTATCCCCTTCAGCTT		10.22	9.79
ENSMUSG00000030086	Chchd6	chr6	-	89467389	89467473	89418346	89419818	89567586	89567731	AAGGTAAGA	CTTTGTGCTCCTCCAACCAGGCC		10.57	10.58
ENSMUSG00000019254	Ppp1r12c	chr7	-	4497216	4497335	4489171	4489892	4501265	4501529	GAGGTGGGC	TGACCTTTCATTGCCCCTAGGTA		6.32	12.16
ENSMUSG00000022843	Clcn2	chr16	-	20709101	20709315	20708633	20708767	20709569	20709629	CCAGTATGA	CTGAGCATGGCTGTTCCCAGGGG		2.36	3.94
ENSMUSG00000035165	Kcne3	chr7	+	100182732	100182823	100181135	100181274	100184137	100184864	TTGGTGAGC	ACGACTCTGGCTGCTTCCAGATG		7.43	7.84
ENSMUSG00000060512	0610040J01Rik	chr5	+	63876449	63876499	63812362	63812595	63896429	63896483	CAGGTAAGC	CCACTTTGCTGTTGTTTCAGGAA		9.88	8.84
ENSMUSG00000030733	Sh2b1	chr7	-	126467949	126468049	126466993	126467773	126468419	126468641	TGTGTAAGT	CCTCCCCTCCCCTCCCCCAGGCC		7.65	12.26
ENSMUSG00000087060	Eldr	chr11	-	16937372	16937484	16936454	16936564	16950881	16950930	CAGGTAAAA	TAGGAGTCCTTATTTTCTAGGCC		8.59	5.67
ENSMUSG00000026492	Tfb2m	chr1	-	179537698	179537847	179533632	179533722	179542306	179542457	CGGGTGCGT	TGTGTTTGTATTCCTAACAGGTG		7.91	10.86
ENSMUSG00000004865	Srpk1	chr17	-	28600868	28600894	28599470	28599869	28602687	28602853	CCAGTAAGT	TTTGTCTCCTTCCTTTTCAGTCA		9.09	10.99
ENSMUSG00000035569	Ankrd11	chr8	-	122900601	122900698	122899978	122900149	122908667	122908806	AAGGTACAG	CTCTGTGTTGATGCCTTTAGATG		8.04	7.52
ENSMUSG00000044477	Zfand3	chr17	+	30153302	30153368	30135322	30135505	30192562	30192730	CAGGTATGT	GCCTACTTTCTTGTTTTTAGGTG		9.8	10.99
ENSMUSG00000038822	Hace1	chr10	+	45686601	45686733	45677066	45677263	45700576	45700675	TTGGTAAGG	GAAAACATTCTTTTTTATAGGCG		8.92	6.46
ENSMUSG00000026270	Capn10	chr1	+	92940282	92940500	92939322	92939519	92942481	92942623	CAGGTACAG	TGTGCTTATTGGTTCCCCAGGGT		8.68	8.46
ENSMUSG00000028034	Fubp1	chr3	+	152214824	152214887	152213976	152214067	152215591	152215630	AAGGCAGGA	TCTTTTTATTTTATGTGTAGATG		1.7	7.62
ENSMUSG00000041915	Ammecr1l	chr18	+	31780041	31780169	31778856	31778953	31780643	31782743	TAGGTATCT	TGACTCATGGCTCTTTCCAGAGC		4.28	6.62
ENSMUSG00000021930	Spryd7	chr14	-	61540136	61540239	61531992	61535241	61545681	61545848	ATGGTAAGC	TTTTTTTCTTTCCTTCATAGGGT		9.26	12.47
ENSMUSG00000020782	Llgl2	chr11	+	115854811	115854859	115854546	115854575	115855062	115855105	CCTGTGAGT	CTGACTACCCTGCCTTCCAGAGA		7.21	7.16
ENSMUSG00000041997	Tlk1	chr2	-	70768861	70768930	70757473	70757549	70770003	70770075	GAGGTAAGC	TCAGGCTTTCCCTTCCACAGAGA		9.85	8.57
ENSMUSG00000068101	Cenpm	chr15	-	82239292	82239384	82233778	82234509	82239878	82239958	CAGGTGAGA	TGTGCCTGGCTTCTTTGCAGCGG		9.22	8.96
ENSMUSG00000040667	Nup88	chr11	-	70944844	70944985	70944672	70944738	70945202	70945361	GAGGTAGAG	ACTAATGAGAATAATGACAGAAA		4.86	-5.42
ENSMUSG00000028898	Trnau1ap	chr4	-	132325945	132326045	132325351	132325489	132328468	132328566	CCTGTAAGG	CTTTCTCTGCTTGCTTCCAGAAT		4.84	9.85
ENSMUSG00000057286	St6galnac2	chr11	-	116690311	116690372	116685835	116686010	116694436	116694868	AAGGTACAG	CCTCTGTCTTTCCCCACCAGGAA		8.04	11.67
ENSMUSG00000027634	Ndrg3	chr2	-	156929931	156929970	156927344	156928881	156931215	156931267	CAGGTACCT	TGTGTCCATCCTGCTTCCAGTCC		8.16	9.05
ENSMUSG00000025860	Xiap	chrX	+	42094366	42095272	42068356	42068482	42096612	42096712	TAGGTAAAC	ATGCAATGTTCTCTTTCTAGAAA		5.88	8.46
ENSMUSG00000028898	Trnau1ap	chr4	-	132321678	132321810	132314204	132314367	132325207	132325260	TAAGTAAGG	CGCCTCTTCTCTTCTCTCAGCCC		5.07	8.41
ENSMUSG00000039477	Tnrc18	chr5	-	142764768	142764897	142762989	142763161	142765050	142765187	AAAGTAAGG	GCCTGTGAATTCTTTTTAAGGGA		6.6	8.25
ENSMUSG00000028392	Bspry	chr4	+	62495997	62496571	62494732	62494857	62496981	62497298	CAGGTCAGG	CTGAGCACTCTTTCTGGCAGGCG		7.2	6.01
ENSMUSG00000028797	Tmem234	chr4	+	129601869	129601961	129600982	129601134	129602194	129602261	TGGGTAACA	GTTTCTCTGTTTGCTCTAAGGGG		3.35	7.06
ENSMUSG00000027628	Aar2	chr2	+	156549884	156550027	156547583	156547883	156550648	156551449	CAGGCATGT	ATCGTTTTTGTGGTTCCAAGGAT		2.05	6.68
ENSMUSG00000015290	Ubl4a	chrX	-	74367700	74368010	74367271	74367586	74368152	74368258	AGGGTGAGA	ACCACCCCACCACCCCATAGCCA		6.65	5.24
ENSMUSG00000015474	Ppt2	chr17	-	34625636	34625744	34623030	34623114	34625835	34625931	ACGGTGAGT	GCATGGCGGTTCTCTTTCAGACA		11.45	6.74
ENSMUSG00000030753	Thap12	chr7	+	98707936	98708031	98706996	98707117	98710125	98710233	GAGGTGAGC	ATTTTAATATTTTTTTTCAGATG		8.7	10.7
ENSMUSG00000024613	Tcof1	chr18	-	60832165	60832309	60831773	60831995	60832426	60832624	CAGGTGGGG	TCCCACTGATCTCATTCCAGGCA		6.92	7.66
ENSMUSG00000052488	Cherp	chr8	-	72468374	72468519	72468199	72468289	72469863	72470015	CGGGTATGG	GTGGCTGGGTCCTGCCCCAGGGC		8.17	4.94
ENSMUSG00000025261	Huwe1	chrX	+	151906264	151906363	151905355	151905431	151906950	151907084	AAGGTGAGA	CTCTGCTCTGTAACCTTCAGTGA		8.68	7.52
ENSMUSG00000028898	Trnau1ap	chr4	-	132325945	132326045	132325207	132325260	132328468	132328566	CCTGTAAGG	CTTTCTCTGCTTGCTTCCAGAAT		4.84	9.85
ENSMUSG00000015889	Lta4h	chr10	+	93482249	93482332	93480690	93480786	93482961	93483001	CAGGTACAT	CGTCTTCATTTCGCTCTTAGGCA		7.79	9.02
ENSMUSG00000068921	Dap3	chr3	-	88928446	88928527	88927010	88927070	88929395	88929526	CAGGTACAA	ATTTTGTTTTTTCCATTTAGATA		7.09	9.76
ENSMUSG00000032498	Mlh1	chr9	-	111252863	111252976	111249219	111249313	111255627	111255716	ACCGTAAGT	ATTTTCTCTTTTTTAAACAGAGA		10.43	9.16
ENSMUSG00000037339	Fam53a	chr5	-	33607463	33608227	33600346	33600880	33610431	33610486	CGGGTGAGG	ACACCTTTGTGTTTCCCTAGTGG		8.48	9.32
ENSMUSG00000027634	Ndrg3	chr2	-	156958466	156958502	156950033	156950139	156970036	156970138	CAGGTAAGG	TTTCTGCCTTCTATTGACAGAAT		11.08	9
ENSMUSG00000031708	Tecr	chr8	-	83573708	83573922	83573410	83573455	83574477	83574528	ACAGTGAGT	TACACCTTGTTTTCCTTTAGGTA		8.34	11.29
ENSMUSG00000035953	Pip4p1	chr14	-	50929201	50929307	50928921	50929058	50929583	50929690	CTGGTGAGG	ATACTTTTCCCCCTGTATAGCAA		8.3	7.25
ENSMUSG00000059456	Ptk2b	chr14	-	66163024	66163150	66158530	66158677	66165263	66165329	CGGGTAAGA	TCTTTGCTTCTCATGAATAGGTC		9.84	8.43
ENSMUSG00000069049	Eif2s3y	chrY	+	1013378	1013473	1012047	1012169	1014633	1014792	TAGGTAAAG	GATGATTATCTCTCCATTAGACA		6.93	4.78
ENSMUSG00000038695	Josd2	chr7	+	44468305	44468417	44468071	44468190	44468806	44468969	TAGGTGATC	GTAGAGGGCCTCGTTGCCAGGTG		2.56	0.97
ENSMUSG00000021336	Slc17a4	chr13	-	23902970	23903132	23901897	23902030	23903242	23903361	GATGTGAGT	TCCCATGGTTTTTCCTTTAGGAT		7.77	11.57
ENSMUSG00000025939	Ube2w	chr1	-	16597950	16598053	16584157	16585431	16602261	16602353	CAGGTAACC	TTTTCTTTTTCCTGCCTTAGGTG		8.66	11.36
ENSMUSG00000024969	Mark2	chr19	-	7281797	7281959	7280997	7281255	7282725	7282818	CAGGCAAGT	TCGCTGCTTTTGTCTCCTAGCCT		3.1	7.17
ENSMUSG00000028093	Acp6	chr3	+	97171641	97171742	97168093	97168573	97173802	97173869	CAGGTGAGG	ATCACCAGTGACTCTTACAGGTA		10.07	5.22
ENSMUSG00000035165	Kcne3	chr7	+	100182681	100183074	100181150	100181274	100184137	100184865	CAGGTATAG	CTCTTCTGCCTCCTTCCCAGTTT		8.73	7.95
ENSMUSG00000052406	Rexo4	chr2	-	26958478	26958567	26956288	26956363	26960223	26960417	AAGGTGCTG	TTTCTTCATTTGGTTTTCAGGAG		4.05	9.54
ENSMUSG00000000028	Cdc45	chr16	-	18808731	18808869	18807279	18807423	18810388	18810481	CAGGTACCC	TGCCTCGTCCTGTTTTTCAGTTC		8.63	9.63
ENSMUSG00000034889	Cactin	chr10	+	81324302	81324495	81323909	81324024	81324868	81324880	CAGGTGAGG	CTCAACAACCTGACCTACAGGTG		10.07	5.74
ENSMUSG00000031578	Mak16	chr8	-	31166373	31166438	31166061	31166213	31166522	31166632	CGGGTAAGA	GCTGTCTAACTTCTCTTCAGGGC		9.84	8.63
ENSMUSG00000035642	Aamdc	chr7	-	97565150	97565300	97550330	97550741	97579365	97579482	GAGGTAAGA	CCTTTCTCTTTTAATTTCAGATT		10.06	11.21
ENSMUSG00000022568	Scrib	chr15	-	76049456	76049540	76049202	76049301	76050049	76050112	TCTGTGAGT	TGTTCCCTTCACCTTTACAGACA		7	9.11
ENSMUSG00000059851	Kmt5c	chr7	+	4743246	4743266	4742743	4743110	4745801	4745908	AAGGTGAGA	TGTTCACCCAATGGCTGCAGACT		8.68	3.84
ENSMUSG00000024764	Naa40	chr19	-	7229947	7230106	7229721	7229805	7230187	7230283	CTGGTAGGC	TGATTGCCCCAACTCCCCAGGTA		6.99	7.04
ENSMUSG00000002043	Trappc6a	chr7	+	19515024	19515090	19514421	19514539	19515203	19515297	AAGGTATTG	AGGGGACCTATGTGCTGCAGGAC		7.76	3.12
ENSMUSG00000032246	Calml4	chr9	+	62858241	62858272	62858103	62858161	62871265	62871454	ATGGTAGGT	CTGTTCTTTCTCTGCTACAGGCC		8.6	11.4
ENSMUSG00000038611	Phrf1	chr7	+	141260959	141261114	141258031	141260707	141261212	141261542	CAGGTGGGT	CCTGTCTGTTGGGTCCTCAGGGA		8.56	9.6
ENSMUSG00000022702	Hira	chr16	+	18895902	18896046	18894773	18894836	18896453	18896564	CTGGTAGGG	TGGTTGATCTCCATCTATAGGTG		6.35	9.22
ENSMUSG00000005373	Mlxipl	chr5	+	135123649	135123851	135122069	135122114	135123936	135124017	ATGGTGAGG	TGACCTCTGTGTCCTGCCAGGTG		7.61	12.19
ENSMUSG00000017831	Rab5a	chr17	+	53483820	53484075	53479233	53479608	53497526	53497678	GGGGTGAGA	TATTATTTATGTCTCCACAGGTA		4.74	11.48
ENSMUSG00000032212	Sltm	chr9	+	70583931	70584112	70581300	70581464	70584752	70584877	CAGGTGCAG	TAAATACTGATTTTTGTTAGACG		4.95	2.25
ENSMUSG00000025995	Wdr75	chr1	+	45814540	45814716	45813189	45813305	45816476	45816634	AGGGTAATC	ACCTTTTTAAACCTTGTCAGCTA		4.62	5.51
ENSMUSG00000027357	Crls1	chr2	+	132861208	132861294	132849865	132850003	132862334	132862403	CCGGTAAGA	TTTTATATTTGATTTTTCAGTCC		10.1	8.98
ENSMUSG00000035165	Kcne3	chr7	+	100182681	100182823	100181135	100181274	100184137	100184734	TTGGTGAGC	CTCTTCTGCCTCCTTCCCAGTTT		7.43	7.95
ENSMUSG00000028898	Trnau1ap	chr4	-	132319454	132319574	132314204	132314367	132325207	132325260	AGCGTGAGT	TGGTTTTTTTCTCCCTCCAGGGG		8.2	11.69
ENSMUSG00000027201	Myef2	chr2	-	125097976	125098075	125097562	125097634	125098449	125098518	TTGGTAGGG	TTTGCTGTACATCTTTTCAGAGC		4.44	8.12
ENSMUSG00000056851	Pcbp2	chr15	+	102488775	102488814	102488204	102488277	102489754	102489758	GGGGTAATG	TTTCACTTGTATCTTAACAGGCA		4.85	9.89
ENSMUSG00000038005	Hpf1	chr8	+	60895460	60895650	60893700	60893860	60896737	60896836	CAGGTAAAG	TAAACTTATTTTCCTTATAGATG		9.65	8.53
ENSMUSG00000030374	Strn4	chr7	+	16831485	16831580	16831024	16831138	16832925	16833101	GATGTAAGT	TTCCTTTGGCTTCTCCTCAGACG		9.11	7.74
ENSMUSG00000024446	Rpp21	chr17	-	36257605	36257706	36257441	36257524	36257782	36258069	GCAGTAAGG	ATGGCCGTCCTTGTTCCCAGGCT		4.69	7.74
ENSMUSG00000032551	1110059G10Rik	chr9	-	122948924	122949069	122945088	122948108	122950804	122951000	CAGGTATAT	TTATCAAACATTTTCTGTAGAAA		7.88	6.76
ENSMUSG00000039176	Polg	chr7	-	79459436	79459585	79459173	79459300	79459688	79459871	AAGGTGGGA	CTGGTGGACTGGCTCTGCAGGTA		6.03	5.86
ENSMUSG00000029102	Hgfac	chr5	+	35046488	35046628	35045211	35045506	35046883	35046963	TTGGTGAGC	CCTGCCAGCTTCCTGTGCAGCCC		7.43	6.23
ENSMUSG00000027323	Rad51	chr2	+	119134073	119134203	119131503	119131617	119134386	119134508	GAGGTAAAC	ACAATTCTTGTTTCTTATAGGTA		7.2	9.72
ENSMUSG00000024493	Lars	chr18	-	42219857	42219948	42218503	42218644	42221478	42221662	CAGGTATGC	TTTCTTTCCCTATTCAATAGTGA		9.37	6.51
ENSMUSG00000020309	Chac2	chr11	-	30979564	30979600	30976706	30977746	30986111	30986350	GGGGTATGA	TTCTACCTTTTTCAAAACAGCCT		5.41	6.65
ENSMUSG00000025525	Apool	chrX	+	112364156	112364270	112354160	112354252	112364461	112364570	AAGGTAGAG	ACTCACTTTTTCTTTGTTAGATA		6.38	7.86
ENSMUSG00000021764	Ndufs4	chr13	-	114307816	114307890	114287794	114288866	114316856	114317029	ACGGTATGA	ATGGGAATTCTTTCTTCTAGCGC		8.54	5.93
ENSMUSG00000022453	Naga	chr15	-	82336769	82336941	82335842	82336020	82337386	82337496	TATGTAAGT	GCCCCACTGTCCCTTGCTAGTGA		6.69	7.19
ENSMUSG00000022853	Ehhadh	chr16	-	21777798	21777902	21775344	21775511	21787706	21787807	CAGGTAATT	TAAAAATTTTTTTCTTTTAGTCC		8.55	8.16
ENSMUSG00000030590	Fam98c	chr7	-	29154418	29154531	29153321	29153489	29154615	29154693	GAGGTGTGG	AGACCTTTCCTTCCAGGAAGCCC		4.48	-1.66
ENSMUSG00000021709	Erbin	chr13	-	103824719	103824848	103823313	103823406	103830187	103830331	GAGGTAAGA	AAACCCATCACCCCCCTCAGGCA		10.06	4.25
ENSMUSG00000040774	Cept1	chr3	-	106512802	106512887	106505720	106505852	106520008	106520093	ATGGTAATT	GCTTTTTTGTACCTAATCAGAAT		6.49	6.3
ENSMUSG00000058239	Usf2	chr7	-	30955799	30956000	30955289	30955440	30956148	30956239	CTGGTAGGT	CGCTCTGCCGCCCCCTGCAGGTG		8.37	11.87
ENSMUSG00000041301	Cftr	chr6	+	18299682	18299934	18285546	18285647	18305831	18305987	AGGGTGAGA	TACTGTTATTTTCATTTCAGATG		6.65	8.97
ENSMUSG00000025817	Nudt5	chr2	+	5848107	5848190	5845252	5845385	5854815	5854918	AATGTGAGT	ATAATCTCAATAAATGTCAGTTC		7.8	3.06
ENSMUSG00000001134	Uxt	chrX	-	20959357	20959465	20952207	20952271	20959734	20959802	AGAGTGAGT	CCTCTGACCTCTTTCCTCAGCCC		7.36	8.01
ENSMUSG00000017548	Suz12	chr11	+	80013363	80013595	80010557	80010643	80015142	80015236	TTGGTAATT	ATCAATCTTTTCTTTGCCAGGAT		5.73	7.77
ENSMUSG00000028433	Ubap2	chr4	-	41211704	41211894	41209352	41209569	41216565	41216633	TTGGTAACG	TTTGTCTTTCATGTGCTTAGCAT		4.39	6.9
ENSMUSG00000031987	Egln1	chr8	-	124914016	124914153	124911740	124911808	124915660	124915780	AAGGTAGTG	ATACTCTGCTCTTTTCCCAGGTA		5.56	9.69
ENSMUSG00000028107	Tars2	chr3	-	95746534	95746697	95746032	95746170	95747438	95747656	CAGGTGGTT	TGTTTTCATCCCAACCTCAGCCT		2.16	4.88
ENSMUSG00000034285	Nipsnap1	chr11	+	4888879	4888950	4884021	4884116	4889096	4889131	AAGGTATCC	TGTATTCCTATCCCCAACAGTAC		8.33	6.48
ENSMUSG00000033793	Atp6v1h	chr1	+	5084416	5084563	5083079	5083278	5089008	5089111	TCAGTGCGT	ATCCTGTTTTTATCTTGAAGGTC		3.75	9.21
ENSMUSG00000026126	Ptpn18	chr1	+	34463106	34463364	34462701	34462810	34463465	34463504	AAGGTCAGC	CATGTCCCACCCTCTCCCAGATG		7.09	10.45
ENSMUSG00000025162	Csnk1d	chr11	-	120964947	120965010	120961748	120963906	120967994	120968134	TGGGTGAGT	TGTCTTTTCCCCCACCTCAGAAT		8.73	8.57
ENSMUSG00000022536	Glyr1	chr16	-	5036235	5036475	5031886	5031973	5036918	5037057	AAGGTTTGT	TATTATTGTTGAACTTTCAGACA		7.81	6.13
ENSMUSG00000032306	Mpi	chr9	-	57549036	57549178	57548256	57548710	57550572	57550773	AGAGTAAGG	CCTCCACTGCCCATCCACAGGAG		5.42	8.75
ENSMUSG00000040667	Nup88	chr11	-	70944844	70944970	70944672	70944738	70945202	70945361	GAGGTAGAG	GACAGAAACTGTTCTGCAAGATC		4.86	-1.31
ENSMUSG00000015085	Entpd2	chr2	+	25398290	25398450	25398000	25398151	25398531	25398759	AAGGTGGGC	CCCCCTCCCCCATTCCACAGCCT		7.93	10.35
ENSMUSG00000021264	Yy1	chr12	+	108812918	108812979	108806238	108806641	108815472	108815564	AAAGTAAGT	TCTCTTTTTTTTTCAATAAGAAT		9.72	4.72
ENSMUSG00000021709	Erbin	chr13	-	103824719	103824926	103823313	103823406	103830187	103830331	GAGGTAAGA	ATAATTCATGTTTTTCTTAGATG		10.06	6.71
ENSMUSG00000020087	Tysnd1	chr10	+	61698297	61698428	61695513	61696742	61699442	61699628	AAGGTAGAG	ATTGTTTCCTGTGTCCCCAGGAA		6.38	10.71
ENSMUSG00000033228	Scaf11	chr15	-	96415728	96415947	96415031	96415151	96416848	96417189	AAGGCAAGT	TATTTAACTCTTTAAAACAGGGC		3.24	6.3
ENSMUSG00000037503	Fam168b	chr1	-	34824019	34824055	34819866	34820009	34828766	34828847	TAGGCAAGT	TTGTTTGTTTTTGTTTGCAGTGC		1.91	9.6
ENSMUSG00000031516	Dctn6	chr8	-	34098918	34099101	34097188	34097294	34106341	34106406	GAGGTAAGA	CCCTTGGTTCTTTATCTCAGGAA		10.06	8.67
ENSMUSG00000032560	Dnajc13	chr9	-	104196201	104196330	104196022	104196107	104197158	104197361	AAGGTAACT	AGAGTCTTTGGCTCTTCTAGGGT		9.01	7.01
ENSMUSG00000024400	Wdr33	chr18	+	31902581	31902677	31902323	31902487	31904235	31904451	CCGGTAAGG	TTGTTTGCTCCTCTGTGTAGGAG		10.19	9.41
ENSMUSG00000022533	Atp13a3	chr16	-	30338626	30338669	30338431	30338541	30339612	30339692	GGTGTAAGT	AATCATTTTTCTTTTCTTAGCTA		8.07	6.38
ENSMUSG00000000738	Spg7	chr8	+	123094473	123094640	123093590	123093747	123095157	123095235	CATGTGAGT	CCTCCCTTTCTTGATTCCAGGGG		7.83	9.34
ENSMUSG00000069049	Eif2s3y	chrY	+	1023301	1023474	1016056	1017508	1028187	1028594	GCGGTAAGT	TTTTTTTATAATTTTCCTAGGTT		11.37	8.34
ENSMUSG00000029735	Tpk1	chr6	-	43423620	43423732	43345000	43346900	43469001	43469148	TCAGTGAGT	TACTTGTTCTTCTTCTTCAGGGG		7.68	9.7
ENSMUSG00000017802	Retreg3	chr11	-	101099007	101099140	101096321	101098620	101099672	101099755	AAGGTGAGA	ACTTGTTTTCTTTTTCTAAGCTG		8.68	7.08
ENSMUSG00000021033	Gstz1	chr12	+	87160049	87160175	87159639	87159720	87161474	87161553	CAGGTTAGG	TCAATGTTCCCTCTGAACAGCTG		6.25	8.98
ENSMUSG00000068744	Psrc1	chr3	+	108386292	108386407	108384856	108385408	108386499	108386602	CAAGTGAGA	CCTTCCTTGTTCTGTTTCAGGAA		5.26	12.98	以上more skipped
ENSMUSG00000018974	Sart3	chr5	-	113744543	113744734	113742445	113743303	113745046	113745199	CGCGTAAGT	CTGTGCACTGTGTGTGTTAGGGC		9.93	7.66	以下less skipped
ENSMUSG00000027349	Fam98b	chr2	+	117262838	117262919	117260174	117260353	117263822	117263939	GCAGTAAGT	TCTTTCATGTTTACTTTTAGGTG		9.07	11.31
ENSMUSG00000027593	Raly	chr2	+	154821006	154821089	154791105	154791231	154857268	154857338	CTGGTGAGT	TTTTATTTTTCCTGTTACAGGTG		10.1	12.21
ENSMUSG00000031158	Timm17b	chrX	+	7900960	7901060	7899356	7899469	7903672	7903736	GTTGTGAGT	CTTTTCCTTCCTGCTTGCAGCCC		6.59	10.84
ENSMUSG00000035704	Alg8	chr7	+	97383685	97383806	97382918	97383022	97386801	97386941	TTGGTATGG	TCGTTTCTCCTTTTCAACAGAAC		5.53	9.9
ENSMUSG00000022498	Txndc11	chr16	-	11116794	11116924	11104565	11104659	11122669	11122767	GAGGTACCT	TGTTTTTATTTTGGTGCTAGTTT		7.63	6.01
ENSMUSG00000046434	Hnrnpa1	chr15	+	103244255	103245966	103243958	103244028	103246345	103246421	TAGGTAAGA	TATTCCATATTGTTCAACAGGAA		9.14	8.23
ENSMUSG00000034101	Ctnnd1	chr2	-	84603187	84603274	84600070	84602903	84603648	84603752	ATGGTATGT	CAAATTGCATGTGTTCACAGCAG		8.35	4.63
ENSMUSG00000035941	Ibtk	chr9	-	85728405	85728586	85726609	85726733	85728675	85728793	TAAGTATGT	TTACTTGTGTAAATTTTTAGGTC		4.58	9.09
ENSMUSG00000040848	Sft2d2	chr1	-	165187968	165188054	165185007	165185089	165188247	165188334	GAGGTAACC	TGTCCTCTGCTTCCCCTTAGGGG		8.55	11.95
ENSMUSG00000036639	Nudt1	chr5	+	140332394	140332473	140331908	140331955	140334454	140334619	AAAGTAAGT	CGATTTACCACCTATCACAGCTA		9.72	3.59
ENSMUSG00000032580	Rbm5	chr9	-	107755852	107755913	107754422	107754488	107756908	107756992	TTGGTAAGC	TAAAACTTTTTTTTTTCCAGTGC		8.72	8.86
ENSMUSG00000041130	Zfp598	chr17	+	24678595	24678713	24677834	24678052	24679036	24679224	GAGGTGGGA	AGGCTATGTACTGACCACAGGAG		4.3	2.74
ENSMUSG00000037608	Bclaf1	chr10	+	20332395	20332557	20332085	20332261	20333391	20333572	TGTGTAAGA	TAAAATTATTTGTTTTACAGCAA		3.68	7.49
ENSMUSG00000038482	Tfdp1	chr8	+	13370168	13370274	13369458	13369580	13370480	13370646	CAGGTGTGT	GTGCCGTGCTCTGATGCCAGCAG		6.99	3.14
ENSMUSG00000050668	Gpatch11	chr17	+	78836793	78836920	78835566	78835678	78837830	78837902	TAGGTGAGT	ACAACCTCGTTCCGTTTCAGGAA		8.83	10.09
ENSMUSG00000023262	Acy1	chr9	-	106434964	106435169	106434684	106434829	106435467	106435524	GAGGTAAAG	GATAACTCTCTCCCTCCCAGGGG		8.27	9.18
ENSMUSG00000062604	Srpk2	chr5	-	23513951	23514044	23503263	23507720	23514633	23514703	GAGGTAGTA	CTTTTGCTCTCTCCTCATAGACC		4.45	11.39
ENSMUSG00000038437	Mllt6	chr11	+	97678313	97678663	97677147	97677236	97678964	97679055	CAGGTGAGG	CCTTCCCCCTCCCTCCCCAGGAC		10.07	13.5
ENSMUSG00000024589	Nedd4l	chr18	+	65167513	65167573	65165571	65165646	65172274	65172406	ACGGTAATG	TATACATTATCATTTAACAGCCC		6.53	6.37
ENSMUSG00000029767	Calu	chr6	+	29361293	29361487	29356470	29356697	29361559	29361753	TAGGTAGGT	TTTCTCTGCATTTTCTACAGAAA		7.92	9.96
ENSMUSG00000066800	Rnasel	chr1	+	153753606	153755213	153751967	153752947	153755950	153756036	TAGGTGAGG	TCCTGTCTGAAATGACAAAGCTC		7.65	-0.56
ENSMUSG00000033577	Myo6	chr9	+	80296642	80296681	80293944	80293974	80299145	80299249	TAGGTTAGT	ATCATTTTTTTTTCTTGTAGGGA		5.5	9.93
ENSMUSG00000039176	Polg	chr7	-	79461697	79461893	79460515	79460680	79464603	79465371	CAGGTAAGG	TCCACTCTTGCCTCTTTCAGGTA		11.08	12.11
ENSMUSG00000047221	Fam185a	chr5	+	21438699	21438838	21433690	21433783	21447315	21447357	ATGGTAAGC	AACGCTCTCTCTCCTACTAGACT		9.26	9.33
ENSMUSG00000041130	Zfp598	chr17	+	24678595	24678704	24677834	24678052	24679036	24679224	GAGGTACAA	AGGCTATGTACTGACCACAGGAG		5.13	2.74
ENSMUSG00000022094	Slc39a14	chr14	-	70315663	70315833	70310855	70310975	70316437	70316624	GAGGTGCAG	CTGTTCTTGTTCCTCCACAGTGT		2.03	11.24
ENSMUSG00000022884	Eif4a2	chr16	+	23112350	23112457	23111816	23111896	23113166	23113184	CGAGTCGGT	AGACTTTTTAAAAAATACAGGAG		-4.69	1.53
ENSMUSG00000022131	Gpr180	chr14	+	118148084	118148285	118139736	118139895	118153568	118153749	CCGGTAAGA	CTCTTTCCTTTCTCTCTCAGTGA		10.1	10.83
ENSMUSG00000012114	Med15	chr16	-	17671544	17671673	17655677	17655805	17673068	17673398	CAGGTGAGG	TTTTTCCTTCCTCCTTCAAGGTC		10.07	11.22
ENSMUSG00000036813	Entpd8	chr2	+	25081805	25081947	25080324	25080551	25082927	25083078	AAGGTTTGC	TGTCCACTTCACCCTTGCAGCTC		5.42	9.97
ENSMUSG00000028911	Srsf4	chr4	+	131886130	131886304	131873815	131873870	131891206	131891349	AAGGTGAGC	AAATTTTTCCTTGGCTACAGCAA		9.6	5.37
ENSMUSG00000066036	Ubr4	chr4	+	139441191	139441296	139440644	139440822	139442685	139442823	CAGGTAACT	ACTCTCCACTTGTTTCCCAGGCA		8.63	8.42
ENSMUSG00000031488	Rab11fip1	chr8	-	27151596	27153159	27150694	27150803	27154145	27154935	CAGGTGAGA	TTATTTTGTCCTTTTTGCAGACT		9.22	10.36
ENSMUSG00000054252	Fgfr3	chr5	+	33731280	33731431	33730143	33730334	33732721	33732743	CAGGTAACG	CCAGTCTCTTGTCCCCGCAGTCC		10.52	10.75
ENSMUSG00000019916	P4ha1	chr10	+	59354339	59354410	59352082	59352259	59361860	59361960	AAGGTAAGA	TTTGACGGTTGGCTTCACAGCTG		10.57	7.23
ENSMUSG00000012114	Med15	chr16	-	17663376	17663496	17655677	17655805	17673068	17673398	CAGGTATTT	TTGTCCCTCTATCCTCAAAGATG		7.51	6.81
ENSMUSG00000023262	Acy1	chr9	-	106435095	106435169	106434529	106434829	106435467	106435524	TTGGTGTGT	GATAACTCTCTCCCTCCCAGGGG		3.29	9.18
ENSMUSG00000053470	Kdm3a	chr6	-	71616817	71616870	71613831	71613995	71619957	71620046	CAGGTAAGA	TTATCTCCGTCTGCTGGCAGGGA		10.77	7.88
ENSMUSG00000020022	Ndufa12	chr10	+	94203287	94203375	94199949	94200032	94220680	94220948	GTGGTAAGC	TTCTCCCTCCTCCCACTCAGGCC		8.15	8.71
ENSMUSG00000021843	Ktn1	chr14	+	47734154	47734264	47733226	47733322	47736099	47736291	CAGGTGTGG	CCCTTCCACCTTCTTTTCAGGAG		6.34	10.02
ENSMUSG00000066026	Dhrs3	chr4	+	144893584	144893709	144893136	144893375	144918650	144918794	AAGGTACAC	CTATTTGGTAACCAAAGCAGCCG		7.56	-0.15
ENSMUSG00000029478	Ncor2	chr5	-	125124769	125124980	125119481	125119609	125153606	125153652	ACGGTAAGG	TTTTTCTCTTCTCTCCACAGGCA		10.38	14.53
ENSMUSG00000030533	Unc45a	chr7	-	80328452	80328519	80327917	80328031	80328692	80328820	AAGGTAAGC	CCCACACCTTCTCCCGGCAGGGT		10.22	10.36
ENSMUSG00000027166	Dnajc24	chr2	-	105980981	105981120	105970447	105970516	106001928	106002008	ATGGTAGGT	CCCTTACTTTTGATTGGCAGTAT		8.6	5.66
ENSMUSG00000036098	Myrf	chr19	-	10228652	10228916	10225448	10225510	10229019	10229107	AGGGTGAGT	AGCTCCTCCATTCCCCACAGCTG		9.25	9.09
ENSMUSG00000032872	Cyb5r4	chr9	+	87049101	87049224	87042779	87042873	87055764	87055905	CAGGTATGC	AAAATTTCTCCTCATTTCAGTAC		9.37	7.12
ENSMUSG00000061288	Taok3	chr5	+	117185526	117185611	117133587	117133775	117193628	117193839	AAGGTACTG	ATCCTCCCCTCTGTCCACAGACA		8.56	12.16
ENSMUSG00000039983	Ccdc32	chr2	-	119022068	119022225	119017778	119019164	119027137	119027387	GAGGTAATT	TCCATTTCTTTTCTCCTCAGAGA		8.88	10.38
ENSMUSG00000056770	Setd3	chr12	-	108160232	108160381	108158275	108158348	108162972	108163065	AAGGTGAGT	TTCCAACATGGATGATATAGGTC		10.47	2.88
ENSMUSG00000046324	Ermp1	chr19	-	29631342	29631435	29627997	29628816	29632390	29632537	CAGGTTGGT	TTTTCCATTGTCTATCTTAGGAA		8.08	10.46
ENSMUSG00000029647	Pan3	chr5	+	147488110	147488258	147455117	147455188	147503084	147503202	CAGGTAAGT	TATATTTGATTTTCAAATAGACA		10.86	5.07
ENSMUSG00000024340	Btnl2	chr17	+	34360921	34361203	34357951	34358299	34362658	34362679	CAGGTCAGT	CTCTCTCTCTCTCTCTCCAGCTC		8.94	13.33
ENSMUSG00000033943	Mga	chr2	+	119941221	119941845	119938638	119938786	119946171	119946247	CAGGTAAGG	CTGCAAATTTTTATTTGCAGCAG		11.08	6.51
ENSMUSG00000024150	Mcfd2	chr17	-	87258749	87258881	87257927	87258089	87265834	87265895	CAGGTGAGC	CTTTTGTTGTACTCAACTAGGAA		9.6	7.09
ENSMUSG00000020694	Tlk2	chr11	+	105240360	105240456	105221185	105221353	105241568	105241661	CAGGTAGGT	GTGATGTACTTTTATTATAGGCT		10.28	6.9
ENSMUSG00000021495	Fam193b	chr13	-	55549117	55549357	55542783	55543789	55550223	55550407	AAGGTGGGT	AGCACCTCCCCCTCCCCCAGCCA		8.23	6.66
ENSMUSG00000020883	Fbxl20	chr11	-	98115392	98115447	98113220	98113295	98128314	98128376	AGGGTAAGA	TCCCTCTCTTTTCTTCTTAGGAT		9.21	12.02
ENSMUSG00000004319	Clcn3	chr8	-	60914577	60914828	60910860	60913175	60919339	60919556	AAAGTAAGC	AGCATAATAATCTGTTTCAGGAT		7.31	6.95
ENSMUSG00000037466	Tedc1	chr12	+	113157160	113157363	113156674	113156753	113157577	113157727	GAGGTGAGT	CTGATCATTTCCCACTCCAGAGG		10.03	6.97
ENSMUSG00000057409	Zfp53	chr17	+	21500210	21500302	21491225	21491316	21504980	21505107	CAGGTCAGT	TTGACCTCTTGATATTAAAGGAC		8.94	5.5
ENSMUSG00000066800	Rnasel	chr1	+	153753634	153755213	153752844	153752947	153755950	153756036	TAGGTGAGG	TTTATTCGTGTACTGATGAGATG		7.65	-7.79
ENSMUSG00000027900	Dram2	chr3	+	106552155	106552280	106547797	106547920	106561748	106561816	CAGGTTAGT	TGTTTTCTCCACACGTCCAGGTG		8.02	7.22
ENSMUSG00000036672	Cenpt	chr8	-	105849012	105849055	105848746	105848899	105849186	105849323	TAGGTACTG	TTCTTGATGGAACCTGATAGAGC		5.9	-0.42
ENSMUSG00000026860	Sh3glb2	chr2	-	30348554	30348617	30347080	30347104	30350287	30350380	GCGGTAAGC	TGAACTCTGTTCCCTGCCAGACG		8.99	7.41
ENSMUSG00000011960	Ccnt1	chr15	-	98546744	98546908	98546523	98546594	98548665	98548711	ATGGTAAGT	TTCCTTCCCTTTGATGTCAGCCT		11.01	4.04
ENSMUSG00000004319	Clcn3	chr8	-	60914752	60914828	60911895	60913175	60919339	60919556	TTGGTGATT	AGCATAATAATCTGTTTCAGGAT		2.11	6.95
ENSMUSG00000028107	Tars2	chr3	-	95750837	95750984	95750700	95750765	95751505	95751630	TTGGTAAGG	TAGCAAGCTCCCTTTTCCAGGAC		8.92	5.74
ENSMUSG00000020397	Med7	chr11	+	46439805	46439975	46436973	46437191	46440562	46441527	TAGGTTGGT	CTTTATTTTCTCTTTGCCAGGAT		4.39	9.11
ENSMUSG00000040040	Ift88	chr14	+	57507204	57507271	57496172	57496279	57516980	57517091	GTGGTGAGT	CTTCTTATTTCTTGCTGTAGCGC		8.95	7.93
ENSMUSG00000002524	Puf60	chr15	-	76074606	76074657	76072406	76072568	76075541	76075631	TCGGTCAAT	CTGTCTTTACTGTCTTTCAGATG		-0.73	12.18
ENSMUSG00000031309	Rps6ka3	chrX	+	159279166	159279203	159278109	159278203	159285265	159285322	TTGGTAAGG	CATCTCTGATATTTCCTTAGGAT		8.92	9.61
ENSMUSG00000022094	Slc39a14	chr14	-	70313600	70313770	70310855	70310975	70316437	70316624	GAGGTATGA	TGTCCTGGGTGGGCTGGCAGTAT		8.55	2.54
ENSMUSG00000074513	Arfip1	chr3	-	84529190	84529265	84527685	84527798	84534586	84534695	CAGGTGATC	TTCAATGTCTGCCTTTCCAGGTT		4.28	9.87
ENSMUSG00000010608	Rbm25	chr12	+	83642401	83642519	83632252	83632417	83642628	83642698	TGGGTAAGA	GTATTCCCACATGATTGTAGGAG		8.91	4.26
ENSMUSG00000021302	Ggps1	chr13	-	14057795	14057888	14055149	14055220	14063205	14063386	CAGGTAACC	ATATTTCTCCTTTTTAACAGGTC		8.66	10.63
ENSMUSG00000039285	Azi2	chr9	+	118059619	118059666	118059056	118059175	118061713	118062489	TTGGTTGGT	AACTTTTCTTTTCCTTATAGGAC		2.01	11.09
ENSMUSG00000001247	Lsr	chr7	-	30962097	30962244	30959152	30959314	30965968	30966088	CCCGTAAGT	CCATTCTTCTTCTTCTGCAGATT		9.09	11.77
ENSMUSG00000009073	Nf2	chr11	-	4799860	4799995	4794842	4794917	4803677	4803753	GAGGTAGGA	GCTCTTTATTGGCTCTGCAGAAT		8.24	7.26
ENSMUSG00000035248	Tut7	chr13	-	59778751	59778815	59771560	59772859	59782017	59782343	CAGGTATGT	CAGTCTATTTCATTTTTTAGGCA		9.8	7.8
ENSMUSG00000031712	Il15	chr8	-	82379493	82379615	82345599	82345698	82402289	82402366	CAAGTAAGC	CTTGCCTTTTACTCCTACAGAAT		7.47	10.26
ENSMUSG00000039307	Hexdc	chr11	+	121216892	121217076	121215170	121215335	121218087	121218159	AAGGTTGGC	ATCCTGTTTCTTCCTCCTAGGTC		6.1	11.13
ENSMUSG00000056167	Cnot10	chr9	-	114597794	114597830	114597478	114597606	114598704	114598835	CCTGTAAGT	CTATTTTCATGTATTTGTAGGAT		7.52	8.89
ENSMUSG00000033187	BC016579	chr16	-	45648832	45648962	45640304	45640432	45653900	45654068	GAGGTAAGA	AGTCTCTCTTTGCTTTTTAGGTG		10.06	10.56
ENSMUSG00000026074	Map4k4	chr1	+	40011649	40011841	40010556	40010677	40014105	40014223	GAGGTATGT	TGTGCCTGTTTTTTCTACAGAGT		9.81	10.97
ENSMUSG00000030447	Cyfip1	chr7	+	55897824	55897972	55896667	55896815	55899914	55900071	GTGGTAAGA	CCCTGTCTGTCTATGTCTAGCTC		8.24	8.34
ENSMUSG00000023044	Csad	chr15	-	102188886	102188962	102188542	102188679	102202443	102202574	AAGGTAAGT	TCCCTCTGCTTCTGTCTTAGCCC		11	8.11
ENSMUSG00000054836	Elp6	chr9	+	110319569	110319716	110315750	110315952	110320814	110321323	CAGGTAGGT	CCTTCTTGTGTGTGATACAGGGA		10.28	8.57
ENSMUSG00000028284	Map3k7	chr4	+	31994873	31995010	31992472	31992516	32002088	32002153	CCGGTACTT	GTACATGTGTGTTTTTTCAGCCT		5.68	7.06
ENSMUSG00000038975	Rabggtb	chr3	-	153910063	153910161	153909545	153909598	153910260	153910303	AAGGTAGGT	AAGTTGTTCCGTCTTTTCAGGTC		10.29	9.74
ENSMUSG00000029048	Rer1	chr4	-	155083108	155083236	155082687	155082754	155086204	155086382	AGGGTAATG	CCCTCCTGCTTCTCAAGTAGGAC		5.98	6.62
ENSMUSG00000041491	Cep78	chr19	-	15959531	15959700	15955773	15956403	15960942	15961109	CGAGTGAGT	CTCCTCCCTCCTGTCCGCAGGCT		8.49	12.49
ENSMUSG00000109129	Gm44973	chr7	+	5017436	5018039	5015495	5015560	5032762	5033097	CTGGTGAGC	CGCCCCCTCTCTTCTCTTAGCCG		8.05	8.65
ENSMUSG00000029048	Rer1	chr4	-	155083108	155083317	155082666	155082754	155086204	155086371	AGGGTAATG	CCTCTTCACCCTGTGGGTAGCAG		5.98	4.16
ENSMUSG00000037364	Srrt	chr5	-	137301317	137301647	137300243	137300413	137302125	137302314	AAGGTAAAG	TGCTCCTCCTCCTTGAAAAGAGC		9.06	3.88
ENSMUSG00000029462	Vps29	chr5	+	122356793	122356805	122354384	122354476	122360012	122360204	AGAGTAAGT	AACTTCTTCATTCCACTAAGGCT		9.35	3.4
ENSMUSG00000045775	Slc16a5	chr11	+	115464913	115465057	115462477	115462807	115472670	115474398	CAGGTAACC	GCTACCTTTCTTGCCTACAGGAC		8.66	9.74
ENSMUSG00000031562	Dctd	chr8	+	48138781	48138878	48137257	48137374	48140342	48140609	CAGGTAGGT	TCCCACGGTTACCTGTTCAGGTA		10.28	8.54
ENSMUSG00000058388	Phtf1	chr3	+	103987426	103987561	103985752	103985909	103988614	103988774	CAGGTGGGA	AATTGAAATATTTTTTGTAGAAA		6.71	4.43
ENSMUSG00000000568	Hnrnpd	chr5	-	99976533	99976590	99967218	99967387	99978391	99978449	ATGGTAAAA	ACCGGTTGTTAATTCCCTAGCCA		4.79	4.98
ENSMUSG00000000732	Icosl	chr10	+	78071737	78072091	78071160	78071279	78073706	78074000	CAGGTAAGA	TACATTGTGTCACTTTGAAGCCT		10.77	5.78
ENSMUSG00000024187	Fam234a	chr17	-	26225911	26226023	26220280	26220580	26243989	26244214	CAGGTAGGT	GAAGGCTTTACAACCCTTAGGTC		10.28	3.83
ENSMUSG00000033257	Ttll4	chr1	+	74672843	74673010	74661744	74661889	74678897	74678931	CAAGTAATG	CTCTCGCCTTTCTTTCCCAGAAT		2.09	9.72
ENSMUSG00000026975	Dph7	chr2	+	24963022	24963156	24962399	24962625	24965556	24965654	ATGGTAGGG	ATATTCTGTATATTCTGTAGCCT		5.88	6.36
ENSMUSG00000032579	Hemk1	chr9	-	107331090	107331155	107330772	107330822	107331444	107331579	GAGGTACAC	TTCCTTTGTTCTTGGGGCAGAGT		5.99	5.99
ENSMUSG00000030704	Rab6a	chr7	+	100629837	100629943	100629665	100629771	100631741	100631853	CAAGTGAGT	TTGACTGATTTTGTTGTTAGGTG		9.1	6.76
ENSMUSG00000032278	Paqr5	chr9	-	61972625	61972831	61968780	61968907	61988992	61989138	TGGGTACGT	GGGTGCATGCTTTGTTCTAGGTT		7.7	7.67
ENSMUSG00000028578	Caap1	chr4	-	94549118	94549194	94521061	94521135	94551264	94551465	TCAGTAAGT	AGTTCATTTTTTTTTATAAGGTG		9.14	6.38
ENSMUSG00000038909	Kat7	chr11	-	95291519	95291609	95289771	95289870	95294562	95294645	CAGGTATGG	GACATTGTTGATGGTTGCAGGTG		9.99	6.19
ENSMUSG00000035401	Emsy	chr7	-	98602582	98602747	98600671	98600827	98610666	98610865	CAGGTATGA	TTTTAACTAATATAAAACAGATT		9.46	3.63
ENSMUSG00000037486	Asxl2	chr12	+	3476025	3476169	3474489	3474613	3484444	3484608	CAAGTAAGT	TCACCTATTTTTCCCCCTAGCCC		10.08	9.74
ENSMUSG00000030924	Rexo5	chr7	+	119824044	119824139	119823755	119823894	119825535	119825638	GGGGTAGGT	TCATTCTCTTTCCTCCTCAGATG		6.59	12.01
ENSMUSG00000009995	Taz	chrX	+	74288661	74288714	74288447	74288513	74288928	74289019	CAGGTGGGT	TTCTATCCACTGTGGTACAGGAA		8.56	5.49
ENSMUSG00000037536	Fbxo34	chr14	+	47526204	47526314	47472618	47472717	47529174	47529270	CAGGTGGGT	AGACCTATTTTTTGTTTCAGAAC		8.56	8.56
ENSMUSG00000033439	Trmt13	chr3	-	116588471	116588639	116585754	116585827	116589490	116589597	AAGGTGAGT	TAACCCTATGAAGTCTGCAGGCT		10.47	-1.28
ENSMUSG00000046711	Hmga1	chr17	+	27556951	27557066	27556496	27556711	27559532	27559670	GCGGTGAGT	CTGCCCTCTCCCGGTTTCAGATC		10.49	11.64
ENSMUSG00000094724	Rnaset2b	chr17	+	6984138	6985113	6981107	6981168	6988721	6988792	AAGGTACTG	TCCTTATCTTTTCTCCCTAGGAG		8.56	12.07
ENSMUSG00000023010	Tmbim6	chr15	+	99399656	99399871	99393218	99393383	99401579	99401663	AAGGTAAGC	GCCTTACGGACACTTTCCAGTCG		10.22	4.25
ENSMUSG00000116876	AC122413.2	chr17	+	6984138	6984191	6981107	6981168	6988721	6988792	ATGGCAAGC	TCCTTATCTTTTCTCCCTAGGAG		1.5	12.07
ENSMUSG00000026153	Fam135a	chr1	-	24030741	24030896	24028199	24030528	24032662	24032736	AAGGTAAGT	GACTTAAGAATATTTTTCAGTGC		11	2.69
ENSMUSG00000036555	Iqce	chr5	-	140692793	140692928	140691599	140691670	140693414	140693543	ATGGTGAGC	CCCATGCACATTCACACCAGGTA		8.27	5.89
ENSMUSG00000013973	Dedd	chr1	+	171331252	171331285	171329144	171329526	171338251	171338339	AAGGTAAGT	GGCTTTGAAACTTGTGCTAGGAA		11	4.13
ENSMUSG00000002496	Tsc2	chr17	-	24606223	24606352	24604827	24604992	24607436	24607531	CAGGTAGTG	CTTCCTTCCTCGCCCGGTAGTTT		6.13	8.57
ENSMUSG00000038406	Scaf1	chr7	-	45014204	45014335	45013479	45013593	45016079	45016131	TAGGCAAGT	GATGTTCATGTTTTCTGAAGCCT		1.91	4.72
ENSMUSG00000065952	C330021F23Rik	chr8	+	3580399	3580474	3579722	3579921	3583834	3584776	CAGGTAAAA	GTTGTTGTTGTTGTCTCCAGGTC		8.59	10.35
ENSMUSG00000029804	Herc3	chr6	+	58832401	58832536	58831502	58831932	58843603	58843714	TCAGTAAGT	TTTCCACGGATATAAATCAGAAA		9.14	1.9
ENSMUSG00000033728	Lrrc14	chr15	+	76711355	76711530	76710648	76710836	76712866	76712923	AGGGTGAGA	GTAAGGTGTTTTGCCCACAGGAA		6.65	8.12
ENSMUSG00000020271	Fbxw11	chr11	+	32708187	32708250	32652747	32652904	32711771	32711997	CAGGTAGGC	ACTTGTTTTTCCCCCTTTAGAAC		9.88	10.76
ENSMUSG00000045775	Slc16a5	chr11	+	115469335	115470148	115462477	115462807	115472670	115472921	CTGGTGAGA	TGTCCCCTCTCGCACTGCAGGCC		7.54	10.93
ENSMUSG00000085396	Firre	chrX	-	50608477	50608604	50603438	50603525	50608686	50608814	AAGGTAAAG	CAATTTCCTTCTTACAGCAGAGT		9.06	3.78
ENSMUSG00000030849	Fgfr2	chr7	-	130242377	130242644	130241028	130241277	130261748	130261857	CAGGTGAGT	CTCTCCCACCTCTTCTGCAGAGC		10.67	9.45
ENSMUSG00000050312	Nsun3	chr16	-	62776287	62776383	62770657	62770812	62785787	62785897	CAGGTACTG	TGCTGCTTCTCTTCTCCCAGTAC		9.04	7.52
ENSMUSG00000029822	Osbpl3	chr6	-	50333185	50333293	50328669	50328804	50336214	50336345	GAGGTGGGT	TATTTTTTAACATATTCCAGGCC		7.07	6.94
ENSMUSG00000026254	Eif4e2	chr1	+	87214345	87214495	87213978	87214019	87219580	87219695	GAGGTAATG	CGCTTCGGGTGTTTCCGCAGCCT		8.73	8.02
ENSMUSG00000043015	Nemp2	chr1	+	52645260	52645486	52637364	52637480	52648749	52648926	GTGGTGGGT	CCCTTCTTCTGTGTTTCTAGGCT		4.29	10.59
ENSMUSG00000050312	Nsun3	chr16	-	62776287	62776631	62770657	62770812	62785787	62785897	CAGGTACTG	TTGCTCATTTTCTGTCACAGGGA		9.04	9.51
ENSMUSG00000033943	Mga	chr2	+	119941728	119941845	119938638	119938786	119946171	119946460	CAGGTAAGG	CACTGCCTCCACCTCCATAGTCA		11.08	5.78
ENSMUSG00000037685	Atp8a1	chr5	-	67780987	67781061	67776128	67776198	67786625	67786666	AAGGTAGAG	AATTCCCAGTTTTCTTTCAGGTA		6.38	6.12
ENSMUSG00000030766	Arhgap17	chr7	-	123294471	123294705	123292035	123292205	123296409	123296566	CAGGTAAGG	TGTTTCTTCTCTCTGTGTAGCTT		11.08	10.18
ENSMUSG00000024130	Abca3	chr17	+	24357918	24357991	24352022	24352251	24360887	24361089	CTGGTAAGG	GCTTTTTTTCTTATTTTTAGAGA		9.68	9.34
ENSMUSG00000032806	Slc10a3	chrX	-	74372613	74372682	74369216	74371011	74373190	74373349	AGGGTAAGT	TTTTCTCTCTACTTGACTAGTTA		10.45	6.21
ENSMUSG00000063652	Slc22a21	chr11	-	53959203	53959375	53957973	53958100	53979464	53979870	GTGGTGAGT	CTCTTCCTTGTTTTGAACAGGAA		8.95	9.85
ENSMUSG00000025217	Btrc	chr19	+	45423132	45423240	45406544	45406586	45456532	45456610	CAGGTACTT	TAGTTGTCCTCTCTCTGCAGTGC		8.17	8.23
ENSMUSG00000057193	Slc44a2	chr9	+	21353000	21353172	21352466	21352551	21353681	21353978	CGGGTTTGT	CTGGTTCCCGGGGGGCCCAGGTG		3.45	2.61
ENSMUSG00000051674	Dcun1d4	chr5	+	73555358	73555463	73544046	73544155	73557253	73557285	GAGGTACCA	TGTTTTTGTTTGTTAAACAGGAA		6.43	9.27
ENSMUSG00000005886	Ncoa2	chr1	-	13164895	13165102	13162072	13162288	13166895	13167106	CAGGTAAGG	TTCATTTGTTCTTTCCTTAGCTT		11.08	8.12
ENSMUSG00000031153	Gripap1	chrX	+	7794259	7794286	7792275	7792337	7799289	7799428	CAGGTAAGG	TCTTCCACCCTTCCTTTTAGGCA		11.08	9.98
ENSMUSG00000020876	Snx11	chr11	-	96774440	96774495	96773135	96773222	96776967	96777061	GAGGTAAGC	TCTCTGCTCCCCCACCTCAGATG		9.85	9.32
ENSMUSG00000028106	Rprd2	chr3	-	95786319	95786397	95785053	95785106	95787283	95787384	AAAGTAAGG	AAAACTGCAATGTTTTCCAGGTA		6.6	7.11
ENSMUSG00000063652	Slc22a21	chr11	-	53960282	53960437	53957973	53958100	53979464	53980332	TGGGTATGG	GACCCTCATTTCCTCTCCAGGTT		6.23	10.8
ENSMUSG00000086706	Gm15848	chr1	-	130817189	130817422	130809976	130810287	130818458	130818689	CAGGTCGTG	TGCCTCCCTCCAAACACCAGGGC		-0.78	5.54
ENSMUSG00000026643	Nmt2	chr2	+	3305396	3305439	3304811	3304947	3309466	3309611	TGGGTAAGT	CTGTCTAATTACCTGCATAGCAC		10.24	5.27
ENSMUSG00000031626	Sorbs2	chr8	+	45770545	45770590	45769828	45769895	45772533	45772653	CAGGTAGGA	GTTTATGTTTCATTTTCTAGATG		9.79	10.18
ENSMUSG00000008305	Tle1	chr4	-	72138961	72139063	72138491	72138685	72139688	72139833	CAGGTAAAC	TCTGGTTTGCATAAATCCAGGAT		7.82	4.32
ENSMUSG00000031706	Rfx1	chr8	+	84073730	84074069	84066833	84067048	84079862	84079972	CGGGTAAGT	CCCCCGCTTTTCTACTCAAGGAA		10.75	7.81
ENSMUSG00000002885	Adgre5	chr8	-	83730110	83730257	83729381	83729525	83733413	83733566	AAGGTCTGC	CCCTTTCGTTTTGTTCCCAGATG		5.38	10.85
ENSMUSG00000031562	Dctd	chr8	+	48138178	48138878	48137257	48137374	48140342	48141663	CAGGTAGGT	GCTTCCTTTGCTGGTTATAGATG		10.28	5.98
ENSMUSG00000060510	Zfp266	chr9	-	20506727	20506882	20505976	20506065	20508018	20508185	ATGGTAAGT	TTAATGATTGATGTGAACAGGAC		11.01	5.35
ENSMUSG00000024505	Dtwd2	chr18	-	49723621	49723814	49700258	49700387	49724112	49724207	CAGGTAAAC	CTTAAAAATTATTGTTTTAGAGA		7.82	5.62
ENSMUSG00000033577	Myo6	chr9	+	80293526	80293553	80292356	80292517	80299145	80299249	TAAGTAAGA	TCTCTGAGTTACTTTTTCAGCTT		5.17	6.58
ENSMUSG00000016356	Col20a1	chr2	+	181007566	181007725	181007125	181007235	181007795	181007873	ACAGTGAGT	ACTTACTGTGGTTTCTGCAGGTA		8.34	10.34
ENSMUSG00000027881	Prpf38b	chr3	-	108905917	108905988	108905110	108905334	108906071	108906125	GCGGTAATG	CTTGTGTGCTTGCACTATAGGTT		5.76	8.88
ENSMUSG00000030852	Tacc2	chr7	+	130674601	130674739	130646229	130646430	130716702	130716771	CAGGTAATC	TTCTCCCATTGTGTCCCCAGCGC		6.99	9.46
ENSMUSG00000044864	Ankrd50	chr3	-	38454040	38457585	38449650	38452505	38462899	38463129	GAGGTAAGG	AACCGGGTCGTCTTCCGCAGGGT		10.28	8.89
ENSMUSG00000040669	Phc1	chr6	-	122332521	122332677	122325457	122325950	122333290	122333440	CAGGTCAGT	CTTCCTCCTCTCCTCGCCAGCCA		8.94	7.24
ENSMUSG00000073403	Gm10499	chr17	-	36142710	36142942	36142498	36142531	36143151	36143427	TAGGTAGGA	TTTTATTTATTATATGTAAGTAC		7	0.42
ENSMUSG00000035069	Oma1	chr4	+	103328837	103328966	103325292	103325400	103331304	103331379	GAGGTAAGT	ATTATTTTGATTATTCTTAGGCA		11.08	6.1
ENSMUSG00000022607	Ptk2	chr15	-	73365040	73365195	73343132	73343359	73391758	73391880	AAGGTATTA	TTTTTTTCTTTGTCTCATAGGTA		7.04	11.57
ENSMUSG00000033577	Myo6	chr9	+	80296642	80296681	80292356	80292517	80299145	80299249	TAGGTTAGT	ATCATTTTTTTTTCTTGTAGGGA		5.5	9.93
ENSMUSG00000090290	Tarbp1	chr8	-	126470018	126470088	126467033	126467182	126471301	126471399	ATGGTAACG	GTCTTTGCTTTTGTTTTTAGATA		6.05	10.75
ENSMUSG00000022674	Ube2v2	chr16	-	15577014	15577140	15552676	15556543	15581058	15581207	ATGGTAAGT	TCTTTTCCCCACCCTTCCAGACA		11.01	9.32
ENSMUSG00000030852	Tacc2	chr7	+	130663015	130663141	130645928	130646430	130716702	130716771	GAGGTACAG	TTTTTTTCTTTTCCCTGTAGTAT		6.62	10.27
ENSMUSG00000005871	Apc	chr18	+	34289837	34289942	34279268	34279352	34296030	34296129	CAGGTATGA	TACTAACTCCATGTTAACAGAGG		9.46	3.01
ENSMUSG00000046879	Irgm1	chr11	-	48868561	48868780	48865244	48867003	48871093	48871374	GAGGTGGGT	GAATACCACTTATCTAATAGGGT		7.07	4.58
ENSMUSG00000035696	Rnf38	chr4	-	44158902	44159052	44152359	44152553	44167465	44167535	CAGGTTCTT	CTTCTCCCTCTTTTTCCCAGATA		3.26	10.24
ENSMUSG00000044501	Zfp758	chr17	+	22371990	22372088	22361452	22361707	22373642	22373769	CAGGTCAGT	CAAAGTTGTATTTATTTTAGCTA		8.94	4.46
ENSMUSG00000028919	Arhgef19	chr4	+	141244817	141244966	141240631	141240744	141246174	141246412	CAGGCAAGT	CTGTGGTTTCTCTTCTTCAGAGT		3.1	10.46
ENSMUSG00000074405	Zfp865	chr7	+	5028990	5032207	5020375	5020655	5032762	5036768	TCAGTATGC	CCCCATCCTCTTCTTCACAGGGT		2	9.5
ENSMUSG00000034312	Iqsec1	chr6	-	90664021	90664071	90659597	90662955	90667899	90668076	GAAGTAAGT	GTATTGCATGTTCTGGGCAGGGA		9.82	4.78
ENSMUSG00000074405	Zfp865	chr7	+	5028990	5031279	5020569	5020655	5032762	5033138	GAGGTGGGG	CCCCATCCTCTTCTTCACAGGGT		4.41	9.5
ENSMUSG00000021816	Ppp3cb	chr14	-	20503246	20503276	20499363	20501662	20508623	20508721	AAGGTACGA	CTCTGCTCACTTCTGTACAGCCA		9.78	6.17
ENSMUSG00000032567	Aste1	chr9	+	105396797	105397858	105396544	105396705	105401475	105401686	GAGGTAAGT	TTGTCCGTATGTTGTATTAGATG		11.08	5.98
ENSMUSG00000013973	Dedd	chr1	+	171331252	171331285	171329568	171329692	171338251	171338339	AAGGTAAGT	GGCTTTGAAACTTGTGCTAGGAA		11	4.13
ENSMUSG00000033200	Tpsg1	chr17	+	25373174	25373440	25370583	25370700	25373724	25373870	GAGGTAAGG	CATCTCTCCCTGCCTCCCAGGTC		10.28	9.59
ENSMUSG00000024899	Papss2	chr19	+	32646328	32646343	32641299	32641411	32651895	32652101	GTGGTATGT	TTGTGTTTATATTTCTCTAGGCG		7.64	9.42
ENSMUSG00000023452	Pisd	chr5	-	32745468	32745682	32742209	32742475	32746182	32746312	AAGGTAGAA	TTCTCTCACCCCACCCTCAGCTG		6.33	7.7
