# Supplementary material for: PRMT5 Maintains Homeostasis of the Intestinal Epithelium by Modulating Cell Proliferation and Survival
Source: Adv Sci (Weinh). 2025 Feb 3;12(12):2415559. doi: 10.1002/advs.202415559 (PMC11948081; doi:10.1002/advs.202415559)
Supplement: Supplementary file 6 — Supplemental Table 5 [file ADVS-12-2415559-s003.xlsx]

## Sheet: Sheet1
Table S5. The roles of seven cell cycle-related genes.
Gene ID	Gene names	Roles in the cell cycle
320394	Cenpt	Recruitment and assembly of kinetochore proteins.
74549	Mau2	Loading of the cohesin complex on to DNA.
225898	Eml3	Proper alignment of chromosomes during metaphase.
26920	Cntrl	Cell cycle progression and cytokinesis.
18555	Cdk16	Cell cycle progression
269400	Rtel1	DNA replication, replication fork stability, and telomere stability
76789	Mzt1	Gamma-tubulin complex recruitment to the centrosome.
