# Supplementary material for: PRMT5 Maintains Homeostasis of the Intestinal Epithelium by Modulating Cell Proliferation and Survival
Source: Adv Sci (Weinh). 2025 Feb 3;12(12):2415559. doi: 10.1002/advs.202415559 (PMC11948081; doi:10.1002/advs.202415559)
Supplement: Supplementary file 7 — Supplemental Table 6 [file ADVS-12-2415559-s004.xlsx]

## Sheet: Sheet1
ID	baseMean	log2FoldChange	FoldChange	lfcSE	stat	pvalue	padj	EtOH_1	EtOH_2	4-OHT_1	4-OHT_2	genes
ENSMUSG00000023110	679.723	-1.81733	0.283745	0.125497	-14.4811	1.59498e-47	4.97954e-44	1088.69	1029.79	311.647	288.765	Prmt5
ENSMUSG00000079164	18.0091	-1.57136	0.336491	0.65363	-2.40406	0.0162143	0.103998	31.1647	22.8209	10.4516	7.59909	Tlr5
ENSMUSG00000020256	287.339	-1.54539	0.342603	0.174811	-8.84034	9.54279e-19	4.96543e-16	409.297	446.909	152.023	141.126	Aldh1l2
ENSMUSG00000020176	38.238	-1.42291	0.372958	0.442155	-3.21814	0.00129025	0.0160645	58.1741	53.2487	20.9032	20.6261	Grb10
ENSMUSG00000041012	33.0252	-1.38823	0.382034	0.474706	-2.92439	0.00345129	0.0333848	50.9024	44.6909	18.0527	18.4549	Cmtm8
ENSMUSG00000032500	26.3306	-1.36485	0.388275	0.532718	-2.56205	0.0104056	0.0762592	42.5918	33.2804	14.2522	15.1982	Dclk3
ENSMUSG00000007888	25.0983	-1.33579	0.396174	0.545131	-2.45041	0.0142694	0.0950794	40.5141	31.3787	13.302	15.1982	Crlf1
ENSMUSG00000050022	42.4551	-1.33443	0.396548	0.431103	-3.09539	0.00196556	0.0219552	63.3683	58.003	18.0527	30.3964	Amz1
ENSMUSG00000032375	48.9422	-1.33339	0.396835	0.396821	-3.36017	0.000778943	0.0108203	60.2518	79.873	28.5043	27.1396	Aph1b
ENSMUSG00000113440	40.4461	-1.29928	0.406328	0.427956	-3.03602	0.0023972	0.0253697	55.0577	59.9048	21.8533	24.9684	Gm46404
ENSMUSG00000020000	268.497	-1.29584	0.4073	0.188226	-6.88445	5.80097e-12	9.2875e-10	337.618	425.039	146.322	165.009	Moxd1
ENSMUSG00000047963	37.4907	-1.2956	0.407367	0.446969	-2.89863	0.00374791	0.0356194	58.1741	48.4943	23.7536	19.5405	Stbd1
ENSMUSG00000070604	25.4396	-1.24319	0.422437	0.536986	-2.31513	0.0206057	0.123521	37.3977	34.2313	17.1026	13.027	Vsig10l
ENSMUSG00000102758	26.8757	-1.23468	0.424937	0.529889	-2.33007	0.0198025	0.120161	39.4753	36.133	19.953	11.9414	Naaladl2
ENSMUSG00000026185	20.962	-1.21978	0.429347	0.589749	-2.06831	0.038611	0.185155	31.1647	27.5752	14.2522	10.8558	Igfbp5
ENSMUSG00000089960	77.7625	-1.21885	0.429626	0.318643	-3.82512	0.00013071	0.00268031	101.805	116.006	54.1582	39.081	Ugt1a1
ENSMUSG00000031700	391.42	-1.21194	0.431687	0.154263	-7.85633	3.9555e-15	1.20479e-12	536.033	558.16	256.539	214.946	Gpt2
ENSMUSG00000111325	28.4591	-1.20882	0.432623	0.504693	-2.39516	0.0166133	0.105959	40.5141	38.9857	18.0527	16.2838	Gm47140
ENSMUSG00000110424	20.9875	-1.19357	0.437219	0.593199	-2.0121	0.0442099	0.200834	25.9706	32.3296	10.4516	15.1982	1700012D14Rik
ENSMUSG00000027313	269.179	-1.18598	0.439526	0.175216	-6.76869	1.29955e-11	1.88707e-09	363.588	384.151	159.624	169.351	Chac1
ENSMUSG00000047146	43.1281	-1.17258	0.443628	0.427035	-2.74586	0.00603529	0.0504476	55.0577	64.6591	33.2551	19.5405	Tet1
ENSMUSG00000032715	397.124	-1.16816	0.444988	0.148387	-7.8724	3.47911e-15	1.08618e-12	565.12	534.389	247.988	241	Trib3
ENSMUSG00000109084	19.5757	-1.16323	0.446512	0.614944	-1.8916	0.0585439	0.240018	21.8153	32.3296	13.302	10.8558	Gm44955
ENSMUSG00000060613	144.577	-1.16041	0.447386	0.233428	-4.97115	6.65563e-07	3.06699e-05	207.765	192.076	95.9646	82.5044	Cyp2c70
ENSMUSG00000085741	27.5362	-1.1488	0.451001	0.519343	-2.21202	0.0269651	0.146441	32.2035	43.74	19.0029	15.1982	5430405H02Rik
ENSMUSG00000047904	17.852	-1.12207	0.459434	0.637572	-1.75991	0.0784227	0.287619	27.0094	21.87	9.50145	13.027	Sstr2
ENSMUSG00000026365	96.924	-1.08803	0.470403	0.290382	-3.74689	0.000179039	0.00339278	112.193	151.188	57.0087	67.3062	Cfh
ENSMUSG00000064125	19.1519	-1.07853	0.47351	0.620337	-1.73863	0.0821006	0.294957	29.0871	22.8209	9.50145	15.1982	Prr36
ENSMUSG00000112489	87.7235	-1.07478	0.474743	0.294459	-3.65003	0.000262214	0.00463814	112.193	125.515	51.3078	61.8783	9230116L04Rik
ENSMUSG00000031523	75.6977	-1.06328	0.478542	0.313417	-3.39255	0.000692454	0.00980427	106.999	97.9396	52.258	45.5945	Dlc1
ENSMUSG00000087543	21.5765	-1.04753	0.483795	0.581723	-1.80074	0.0717436	0.271935	24.9318	33.2804	16.1525	11.9414	Gm16576
ENSMUSG00000048732	91.7028	-1.04587	0.484352	0.2973	-3.5179	0.000434979	0.00686728	117.387	129.318	48.4574	71.6485	Klhl11
ENSMUSG00000051984	17.752	-1.03079	0.489444	0.630649	-1.63448	0.102157	0.33528	23.893	23.7717	11.4017	11.9414	Sec31b
ENSMUSG00000025479	20.0584	-1.01713	0.494099	0.596667	-1.70468	0.0882537	0.308159	27.0094	26.6243	11.4017	15.1982	Cyp2e1
ENSMUSG00000097673	55.8456	-1.00282	0.499024	0.362433	-2.76691	0.00565906	0.0483381	73.7565	75.1187	33.2551	41.2522	Gm26608
ENSMUSG00000109008	20.6454	-0.98534	0.505107	0.595383	-1.65497	0.0979306	0.327871	29.0871	25.6735	10.4516	17.3693	Gm44899
ENSMUSG00000023044	302.115	-0.970335	0.510387	0.164163	-5.91081	3.40436e-09	2.76063e-07	397.87	402.218	204.281	204.09	Csad
ENSMUSG00000085586	162.407	-0.962711	0.513092	0.217996	-4.41619	1.00456e-05	0.000328403	209.842	219.651	115.918	104.216	Gm11613
ENSMUSG00000055730	4146.12	-0.960927	0.513727	0.076247	-12.6028	2.03755e-36	3.18062e-33	5505.77	5451.34	2903.64	2723.73	Ces2a
ENSMUSG00000040380	26.7186	-0.953091	0.516525	0.514375	-1.85291	0.0638955	0.253555	35.32	35.1822	19.0029	17.3693	Cbln3
ENSMUSG00000022324	188.305	-0.953056	0.516537	0.204873	-4.65193	3.28841e-06	0.00012482	254.512	242.472	136.821	119.414	Matn2
ENSMUSG00000099876	33.4924	-0.950215	0.517555	0.460854	-2.06186	0.0392214	0.18684	42.5918	45.6417	21.8533	23.8828	Gm29650
ENSMUSG00000110148	31.9809	-0.949536	0.517799	0.490429	-1.93613	0.0528515	0.224129	52.98	31.3787	21.8533	21.7117	5830408C22Rik
ENSMUSG00000025780	43.4752	-0.943699	0.519898	0.418221	-2.25646	0.0240419	0.136263	57.1353	57.0522	22.8035	36.9099	Itih5
ENSMUSG00000097534	52.4984	-0.940398	0.521089	0.36944	-2.54547	0.010913	0.0792338	69.6012	68.4626	36.1055	35.8243	Gm16675
ENSMUSG00000070594	47.6097	-0.93675	0.522408	0.402057	-2.32989	0.0198119	0.120161	51.9412	73.217	37.0556	28.2252	Gm4788
ENSMUSG00000065952	55.9889	-0.932885	0.52381	0.3687	-2.5302	0.0113998	0.0810707	61.2906	85.5783	38.0058	39.081	C330021F23Rik
ENSMUSG00000038539	886.68	-0.930712	0.524599	0.110359	-8.43352	3.35408e-17	1.47351e-14	1122.97	1202.85	596.691	624.211	Atf5
ENSMUSG00000087476	21.0154	-0.927467	0.525781	0.613653	-1.51139	0.13069	0.387293	35.32	19.9683	19.0029	9.77026	Rap1gapos
ENSMUSG00000024905	17.6757	-0.927082	0.525921	0.638083	-1.45292	0.146247	0.413346	18.6988	27.5752	11.4017	13.027	Tesmin
ENSMUSG00000039270	81.8263	-0.926811	0.52602	0.307622	-3.01283	0.00258827	0.0268904	93.4942	120.76	52.258	60.7927	Megf9
ENSMUSG00000097583	19.9525	-0.923266	0.527314	0.612419	-1.50757	0.131664	0.389072	33.2424	19.0174	12.3519	15.1982	6430590A07Rik
ENSMUSG00000025140	346.81	-0.923023	0.527403	0.169234	-5.45413	4.92134e-08	3.08833e-06	451.888	455.467	205.231	274.653	Pycr1
ENSMUSG00000047022	81.7467	-0.922198	0.527704	0.301228	-3.06146	0.0022026	0.0239392	112.193	101.743	52.258	60.7927	Mipol1
ENSMUSG00000104693	19.0178	-0.916711	0.529715	0.607182	-1.50978	0.1311	0.388127	25.9706	23.7717	13.302	13.027	Gm42941
ENSMUSG00000117255	18.4944	-0.907857	0.532976	0.640477	-1.41747	0.156345	0.430242	30.1259	18.0665	9.50145	16.2838	Gm49864
ENSMUSG00000021221	43.2884	-0.906094	0.533628	0.42782	-2.11794	0.0341805	0.170329	67.5236	45.6417	36.1055	23.8828	Dpf3
ENSMUSG00000020668	20.4497	-0.901191	0.535445	0.605921	-1.48731	0.136934	0.398582	34.2812	19.0174	13.302	15.1982	Kif3c
ENSMUSG00000097124	115.46	-0.89687	0.537051	0.254266	-3.52728	0.000419847	0.00672825	144.397	155.943	77.9119	83.59	A530020G20Rik
ENSMUSG00000027737	418.337	-0.891919	0.538897	0.148059	-6.02408	1.70075e-09	1.47493e-07	514.218	573.374	307.847	277.91	Slc7a11
ENSMUSG00000005057	21.2642	-0.891328	0.539118	0.597748	-1.49114	0.135924	0.396963	34.2812	20.9191	11.4017	18.4549	Sh2b2
ENSMUSG00000087444	66.1253	-0.888576	0.540147	0.33451	-2.65635	0.00789919	0.0620409	83.1059	88.4309	40.8562	52.108	Gm5475
ENSMUSG00000074529	26.2472	-0.876739	0.544597	0.532835	-1.64542	0.0998828	0.331034	29.0871	38.9857	22.8035	14.1126	Zfp972
ENSMUSG00000097310	47.2357	-0.876414	0.54472	0.396783	-2.2088	0.0271887	0.147081	51.9412	70.3643	35.1553	31.4819	A930038B10Rik
ENSMUSG00000097835	17.672	-0.872372	0.546248	0.643475	-1.35572	0.175188	0.458552	24.9318	20.9191	16.1525	8.68467	Gm26910
ENSMUSG00000000706	21.2428	-0.871683	0.546509	0.59641	-1.46155	0.143865	0.409711	33.2424	21.87	19.0029	10.8558	Btn1a1
ENSMUSG00000023806	132.497	-0.855622	0.552627	0.240204	-3.56206	0.000367959	0.00610235	171.406	170.206	102.616	85.7611	Rsph3b
ENSMUSG00000027887	22.0032	-0.852329	0.55389	0.563683	-1.51207	0.130516	0.386932	29.0871	27.5752	16.1525	15.1982	Sypl2
ENSMUSG00000043811	20.0182	-0.852048	0.553998	0.631869	-1.34846	0.177512	0.46173	36.3588	15.2139	13.302	15.1982	Rtn4r
ENSMUSG00000055493	84.7054	-0.851905	0.554053	0.294556	-2.89217	0.00382592	0.0361955	102.844	115.055	57.9588	62.9639	Epm2a
ENSMUSG00000112742	22.8059	-0.850587	0.554559	0.554495	-1.53399	0.125033	0.376245	30.1259	28.5261	15.2023	17.3693	Gm31793
ENSMUSG00000025202	19.6968	-0.845643	0.556463	0.598443	-1.41307	0.157635	0.432267	25.9706	24.7226	16.1525	11.9414	Scd3
ENSMUSG00000033898	505.898	-0.844947	0.556731	0.14109	-5.98872	2.11494e-09	1.78455e-07	619.139	679.872	331.6	392.981	Cfhr2
ENSMUSG00000100094	105.69	-0.844477	0.556913	0.310499	-2.71974	0.00653335	0.0537474	111.154	159.746	54.1582	97.7026	1810008I18Rik
ENSMUSG00000039246	62.8821	-0.841407	0.558099	0.33884	-2.4832	0.0130209	0.0892943	75.8342	85.5783	45.6069	44.5089	Lyplal1
ENSMUSG00000044364	41.6738	-0.834629	0.560727	0.417384	-1.99967	0.0455364	0.204186	60.2518	46.5926	29.4545	30.3964	Tmem74b
ENSMUSG00000023963	250.698	-0.832444	0.561577	0.198612	-4.19132	2.7734e-05	0.000767942	275.288	367.036	197.63	162.838	Cyp39a1
ENSMUSG00000099032	125.652	-0.832255	0.561651	0.276144	-3.01384	0.00257965	0.0268572	170.367	152.139	114.967	65.135	Tcf24
ENSMUSG00000104156	45.4204	-0.825674	0.564219	0.397428	-2.07754	0.0377515	0.182446	59.213	57.0522	36.1055	29.3108	Gm38102
ENSMUSG00000047517	28301.3	-0.82448	0.564686	0.0819305	-10.0632	8.03806e-24	7.72148e-21	38927.9	33424	21143.6	19709.9	Dmbt1
ENSMUSG00000064141	21.8475	-0.82259	0.565426	0.635274	-1.29486	0.195369	0.487174	42.5918	13.3122	15.2023	16.2838	Zfp69
ENSMUSG00000039496	24.953	-0.818723	0.566944	0.540388	-1.51506	0.129756	0.385808	35.32	28.5261	21.8533	14.1126	Cdnf
ENSMUSG00000021831	8636.79	-0.814639	0.568551	0.078977	-10.3149	6.03469e-25	6.2801e-22	11629.6	10396.8	6468.58	6052.13	Ero1l
ENSMUSG00000110803	48.3119	-0.808058	0.57115	0.402496	-2.00762	0.0446842	0.201739	49.8636	73.217	40.8562	29.3108	Gm20275
ENSMUSG00000078451	20.5694	-0.803775	0.572848	0.595644	-1.34942	0.177201	0.46121	23.893	28.5261	19.0029	10.8558	Ppil6
ENSMUSG00000028179	2217.58	-0.803571	0.572929	0.0886261	-9.06698	1.22359e-19	7.27627e-17	2679.13	2960.06	1634.25	1596.89	Cth
ENSMUSG00000042010	243.225	-0.798661	0.574883	0.199489	-4.00354	6.24023e-05	0.00147591	352.161	266.243	193.829	160.666	Acacb
ENSMUSG00000041471	62.1421	-0.797799	0.575226	0.360242	-2.21462	0.0267861	0.145817	63.3683	94.1361	38.9559	52.108	Shld2
ENSMUSG00000024640	2864.6	-0.79337	0.576995	0.0851084	-9.32188	1.14302e-20	8.0452e-18	3504.99	3761.64	2183.43	2008.33	Psat1
ENSMUSG00000109244	44.7512	-0.791183	0.57787	0.401939	-1.96842	0.0490202	0.214102	61.2906	52.2978	36.1055	29.3108	Gm44751
ENSMUSG00000024160	34.1507	-0.788805	0.578823	0.483512	-1.63141	0.102804	0.336254	56.0965	30.4278	21.8533	28.2252	Spsb3
ENSMUSG00000048234	1001.64	-0.787137	0.579493	0.12031	-6.54257	6.04723e-11	7.78535e-09	1202.96	1332.17	659.4	812.017	Rnf149
ENSMUSG00000112891	22.6216	-0.785306	0.580229	0.599716	-1.30946	0.190378	0.479612	34.2812	22.8209	9.50145	23.8828	Gm47391
ENSMUSG00000042851	225.619	-0.781789	0.581645	0.18621	-4.19843	2.68775e-05	0.000749209	291.91	278.605	161.525	170.437	Zc3h6
ENSMUSG00000056598	22.8396	-0.780464	0.582179	0.554009	-1.40876	0.158907	0.433904	30.1259	27.5752	15.2023	18.4549	Drc3
ENSMUSG00000048012	40.3718	-0.777699	0.583296	0.434013	-1.79188	0.073152	0.274562	61.2906	40.8874	33.2551	26.054	Zfp473
ENSMUSG00000026483	276.641	-0.776247	0.583884	0.172636	-4.49643	6.91037e-06	0.000240381	330.346	367.987	197.63	210.603	Fam129a
ENSMUSG00000023995	39.9701	-0.773746	0.584897	0.466595	-1.65828	0.0972609	0.327105	69.6012	31.3787	28.5043	30.3964	Tspo2
ENSMUSG00000097164	156.433	-0.769864	0.586473	0.23615	-3.26006	0.0011139	0.0143536	165.173	229.16	120.668	110.73	Cep83os
ENSMUSG00000014776	77.5655	-0.765769	0.58814	0.324914	-2.35683	0.0184315	0.114229	118.426	77.0204	55.1084	59.7071	Nol3
ENSMUSG00000108213	30.7777	-0.765016	0.588447	0.476492	-1.60552	0.10838	0.347127	39.4753	38.0348	22.8035	22.7973	Gm44172
ENSMUSG00000097207	41.0003	-0.763495	0.589068	0.414098	-1.84375	0.0652193	0.257008	50.9024	52.2978	30.4046	30.3964	6030443J06Rik
ENSMUSG00000032194	86.7119	-0.753316	0.593238	0.292313	-2.57709	0.00996369	0.0737999	114.271	103.645	70.3107	58.6215	Kank2
ENSMUSG00000024524	33.5172	-0.752224	0.593688	0.463888	-1.62156	0.104897	0.339894	37.3977	46.5926	21.8533	28.2252	Gnal
ENSMUSG00000000948	246.031	-0.750828	0.594262	0.199161	-3.76995	0.000163279	0.00315152	258.667	358.478	190.029	176.95	Gm38393
ENSMUSG00000085929	47.191	-0.747174	0.595769	0.398029	-1.87718	0.0604931	0.244716	49.8636	68.4626	38.9559	31.4819	Gm13421
ENSMUSG00000023017	89.3479	-0.74636	0.596106	0.302223	-2.46957	0.0135276	0.0917113	97.6495	126.466	77.9119	55.3648	Asic1
ENSMUSG00000040466	308.592	-0.742057	0.597886	0.177068	-4.19079	2.77984e-05	0.000768023	388.52	383.2	196.68	265.968	Blvrb
ENSMUSG00000026147	30.8917	-0.741322	0.598191	0.480003	-1.54441	0.122488	0.371993	38.4365	38.9857	26.604	19.5405	Col9a1
ENSMUSG00000014164	17.8328	-0.738376	0.599414	0.63951	-1.1546	0.248256	0.553334	19.7377	24.7226	9.50145	17.3693	Klhl3
ENSMUSG00000051067	22.2744	-0.737097	0.599945	0.558438	-1.31992	0.18686	0.475741	29.0871	26.6243	17.1026	16.2838	Lingo3
ENSMUSG00000046056	26.3323	-0.735168	0.600748	0.51678	-1.42259	0.154854	0.427835	36.3588	29.477	19.953	19.5405	Sbsn
ENSMUSG00000021986	25.1679	-0.733794	0.60132	0.531749	-1.37996	0.167598	0.446451	34.2812	28.5261	16.1525	21.7117	Amer2
ENSMUSG00000064288	22.8335	-0.733068	0.601623	0.565128	-1.29717	0.194572	0.485671	21.8153	35.1822	18.0527	16.2838	Hist1h4k
ENSMUSG00000040618	2533.98	-0.7266	0.604326	0.0858558	-8.46304	2.60505e-17	1.20488e-14	3227.63	3089.38	1821.43	1997.47	Pck2
ENSMUSG00000009633	125.603	-0.726519	0.60436	0.25742	-2.82232	0.00476783	0.0427427	168.289	144.532	78.862	110.73	G0s2
ENSMUSG00000039114	544.105	-0.722178	0.606181	0.138445	-5.21635	1.82485e-07	9.69732e-06	697.051	658.953	451.319	369.099	Nrn1
ENSMUSG00000070583	83.3691	-0.72203	0.606244	0.306204	-2.358	0.0183736	0.114154	100.766	106.497	51.3078	74.9053	Fv1
ENSMUSG00000073125	33.9704	-0.718327	0.607802	0.488143	-1.47155	0.141142	0.404964	54.0188	30.4278	19.953	31.4819	Xlr3b
ENSMUSG00000047496	391.407	-0.713819	0.609704	0.157007	-4.54641	5.45679e-06	0.000194698	478.898	494.452	330.65	261.626	Rnf152
ENSMUSG00000024548	85.496	-0.712758	0.610153	0.297358	-2.39697	0.0165314	0.105598	101.805	110.301	56.0585	73.8197	Setbp1
ENSMUSG00000113918	19.6959	-0.711402	0.610726	0.60951	-1.16717	0.243142	0.547726	25.9706	22.8209	10.4516	19.5405	Gm6566
ENSMUSG00000044062	40.668	-0.710512	0.611103	0.436517	-1.62768	0.103592	0.337329	56.0965	44.6909	22.8035	39.081	Plekhd1os
ENSMUSG00000042743	21.3339	-0.71046	0.611125	0.577461	-1.23032	0.218579	0.517983	31.1647	21.87	17.1026	15.1982	Sgtb
ENSMUSG00000094595	52.794	-0.708667	0.611885	0.365871	-1.93693	0.0527533	0.223924	64.4071	66.5609	38.9559	41.2522	Fsbp
ENSMUSG00000105881	35.177	-0.708359	0.612016	0.447864	-1.58164	0.113732	0.356587	43.6306	43.74	29.4545	23.8828	4932422M17Rik
ENSMUSG00000113585	62.098	-0.707944	0.612192	0.33824	-2.09302	0.0363471	0.177653	78.9506	75.1187	46.5571	47.7657	Gm19605
ENSMUSG00000000530	23.225	-0.704374	0.613709	0.547039	-1.28761	0.197881	0.48964	29.0871	28.5261	19.0029	16.2838	Acvrl1
ENSMUSG00000055301	47.1426	-0.701897	0.614763	0.388343	-1.80741	0.0706979	0.269498	54.0188	62.7574	37.0556	34.7387	Adh7
ENSMUSG00000047907	152.854	-0.700447	0.615381	0.22522	-3.11006	0.00187048	0.0211581	201.532	176.862	109.267	123.757	Tshz2
ENSMUSG00000054099	197.316	-0.697015	0.616847	0.209212	-3.33162	0.00086341	0.0117507	220.231	268.145	166.275	134.612	Slc25a40
ENSMUSG00000030243	192.59	-0.693799	0.618224	0.199952	-3.46983	0.000520792	0.00789279	229.58	246.275	142.522	151.982	Recql
ENSMUSG00000026401	58.681	-0.690015	0.619848	0.359139	-1.92131	0.0546932	0.229525	60.2518	84.6274	47.5072	42.3378	Cd55b
ENSMUSG00000022383	331.268	-0.68997	0.619867	0.15689	-4.39779	1.09361e-05	0.000353808	409.297	408.874	259.389	247.513	Ppara
ENSMUSG00000040488	98.2533	-0.689092	0.620244	0.274322	-2.51198	0.0120057	0.08404	114.271	128.367	79.8121	70.563	Ltbp4
ENSMUSG00000110276	39.1546	-0.68837	0.620554	0.424968	-1.61982	0.105272	0.340667	51.9412	44.6909	28.5043	31.4819	Gm45330
ENSMUSG00000026142	493.706	-0.687169	0.621072	0.138552	-4.95966	7.06172e-07	3.23029e-05	577.586	640.886	398.111	358.243	Rhbdd1
ENSMUSG00000097793	18.5878	-0.686873	0.621199	0.611417	-1.12341	0.261263	0.566825	24.9318	20.9191	13.302	15.1982	Gm17259
ENSMUSG00000037411	94.3737	-0.686036	0.621559	0.311425	-2.20289	0.0276026	0.147813	147.513	85.5783	76.0116	68.3918	Serpine1
ENSMUSG00000003849	672.281	-0.681707	0.623427	0.121407	-5.61504	1.96518e-08	1.39438e-06	868.457	788.271	517.829	514.567	Nqo1
ENSMUSG00000090175	121.85	-0.681569	0.623487	0.252411	-2.70024	0.00692901	0.0562976	146.474	154.041	105.466	81.4188	Ugt1a9
ENSMUSG00000079588	63.5819	-0.680324	0.624025	0.33765	-2.01488	0.0439175	0.200308	76.873	79.873	54.1582	43.4234	Tmem182
ENSMUSG00000028003	190.694	-0.680302	0.624035	0.207177	-3.28367	0.00102466	0.0135121	241.007	229.16	163.425	129.185	Lrat
ENSMUSG00000058402	61.6884	-0.679334	0.624453	0.349113	-1.94589	0.0516683	0.22173	64.4071	87.48	50.3577	44.5089	Zfp420
ENSMUSG00000040010	1074.49	-0.678552	0.624792	0.103335	-6.56655	5.14949e-11	6.84116e-09	1316.19	1328.36	791.47	861.954	Slc7a5
ENSMUSG00000085887	20.5127	-0.678379	0.624867	0.583697	-1.16221	0.24515	0.549471	22.8541	27.5752	14.2522	17.3693	Arhgap27os3
ENSMUSG00000021592	148.607	-0.678363	0.624874	0.225077	-3.01391	0.00257902	0.0268572	190.105	175.911	118.768	109.644	Arsk
ENSMUSG00000074398	20.2495	-0.675978	0.625908	0.591669	-1.14249	0.253249	0.558955	28.0482	21.87	18.0527	13.027	Gm15441
ENSMUSG00000006241	83.6258	-0.675168	0.626259	0.300536	-2.24654	0.0246693	0.138459	108.038	97.9396	73.1611	55.3648	Ccdc159
ENSMUSG00000029862	42.2695	-0.674045	0.626747	0.412559	-1.63382	0.102298	0.335448	46.7471	57.0522	29.4545	35.8243	Clcn1
ENSMUSG00000057836	122.271	-0.671788	0.627728	0.267792	-2.50862	0.0121205	0.0844266	139.202	160.697	74.1113	115.072	Xlr3a
ENSMUSG00000018740	105.831	-0.671008	0.628068	0.270011	-2.48511	0.0129511	0.0889133	137.125	122.662	71.2608	92.2746	Slc25a35
ENSMUSG00000009378	982.168	-0.671001	0.628071	0.103725	-6.46905	9.86214e-11	1.18422e-08	1209.19	1203.8	752.514	763.166	Slc16a12
ENSMUSG00000036964	17.9151	-0.66948	0.628733	0.672534	-0.995459	0.319513	0.62707	15.5824	28.5261	19.953	7.59909	Trim17
ENSMUSG00000049999	28.0277	-0.668702	0.629072	0.507367	-1.31798	0.187509	0.476422	39.4753	29.477	24.7038	18.4549	Ppp1r3d
ENSMUSG00000036022	179.74	-0.66582	0.63033	0.217751	-3.05771	0.00223036	0.0241358	239.968	201.584	155.824	121.585	Fam122b
ENSMUSG00000051727	745.131	-0.665676	0.630393	0.127356	-5.22689	1.72386e-07	9.23931e-06	992.077	835.814	542.533	610.098	Kctd14
ENSMUSG00000087060	346.516	-0.665193	0.630604	0.165594	-4.017	5.89433e-05	0.00140743	382.287	467.828	284.093	251.856	Eldr
ENSMUSG00000031144	19.5365	-0.664951	0.63071	0.603446	-1.10192	0.270495	0.576047	28.0482	19.9683	17.1026	13.027	Syp
ENSMUSG00000084803	17.6092	-0.664724	0.630809	0.642069	-1.03529	0.300536	0.606346	15.5824	27.5752	14.2522	13.027	5830444B04Rik
ENSMUSG00000026959	277.256	-0.663988	0.631131	0.169235	-3.92346	8.72876e-05	0.00194304	335.54	344.215	209.982	219.288	Grin1
ENSMUSG00000041945	141.876	-0.663829	0.631201	0.229236	-2.89583	0.00378156	0.0358573	167.251	180.665	112.117	107.473	Mfsd9
ENSMUSG00000028909	80.6521	-0.663473	0.631357	0.304526	-2.17871	0.0293535	0.154669	103.882	94.1361	70.3107	54.2792	Ptpru
ENSMUSG00000025731	783.222	-0.661999	0.632002	0.113347	-5.84045	5.20594e-09	4.08879e-07	971.3	948.017	587.189	626.382	Mettl26
ENSMUSG00000067229	1854.62	-0.661166	0.632367	0.105942	-6.24084	4.35235e-10	4.56741e-08	2350.86	2195.56	1586.74	1285.33	Cyp2c66
ENSMUSG00000029699	64.2169	-0.660923	0.632473	0.339809	-1.94499	0.0517767	0.22203	74.7953	82.7257	57.0087	42.3378	Ssc4d
ENSMUSG00000055675	667.033	-0.659656	0.633029	0.122536	-5.38335	7.31135e-08	4.26655e-06	861.185	773.057	522.58	511.31	Kbtbd11
ENSMUSG00000022650	208.616	-0.657772	0.633856	0.191826	-3.429	0.000605804	0.00885865	258.667	251.98	157.724	166.094	Retnlb
ENSMUSG00000004038	4836.51	-0.65725	0.634086	0.0915352	-7.1803	6.95576e-13	1.35724e-10	6254.76	5586.36	4041.91	3463.01	Gstm3
ENSMUSG00000005677	81.2509	-0.656643	0.634352	0.300529	-2.18496	0.0288921	0.153013	104.921	94.1361	68.4104	57.536	Nr1i3
ENSMUSG00000049588	35.9973	-0.654249	0.635406	0.450425	-1.45251	0.146359	0.413346	51.9412	36.133	26.604	29.3108	Ccdc69
ENSMUSG00000072974	21.3735	-0.651604	0.636572	0.575599	-1.13205	0.257615	0.564073	21.8153	30.4278	18.0527	15.1982	Gm4787
ENSMUSG00000024124	36.6757	-0.650889	0.636888	0.457014	-1.42422	0.154382	0.427099	34.2812	55.1504	24.7038	32.5675	Prss30
ENSMUSG00000044320	119.375	-0.650571	0.637028	0.253322	-2.56816	0.0102241	0.0751934	157.901	134.073	99.7652	85.7611	1700001O22Rik
ENSMUSG00000094430	46.0521	-0.648103	0.638119	0.39267	-1.6505	0.09884	0.32915	60.2518	52.2978	38.0058	33.6531	Smbd1
ENSMUSG00000038702	56.5205	-0.646972	0.638619	0.373613	-1.73166	0.0833337	0.297724	59.213	78.9222	53.2081	34.7387	Dsel
ENSMUSG00000087523	35.4257	-0.646968	0.638621	0.450578	-1.43586	0.151042	0.422468	42.5918	43.74	22.8035	32.5675	Gm12319
ENSMUSG00000024538	26.3297	-0.646074	0.639017	0.535984	-1.2054	0.228049	0.530743	39.4753	24.7226	16.1525	24.9684	Ppic
ENSMUSG00000090124	1275.67	-0.643763	0.640041	0.100407	-6.41157	1.44032e-10	1.71302e-08	1499.02	1612.67	1035.66	955.314	Ugt1a7c
ENSMUSG00000043251	26.1301	-0.643581	0.640122	0.517686	-1.24319	0.213799	0.512124	33.2424	30.4278	18.0527	22.7973	Exoc3l
ENSMUSG00000026417	38877.5	-0.641947	0.640847	0.0663989	-9.66804	4.12186e-22	3.21711e-19	46448.9	48326	31186.6	29548.5	Pigr
ENSMUSG00000026791	196.469	-0.641884	0.640875	0.197229	-3.25452	0.00113585	0.0145334	231.658	247.226	153.923	153.067	Slc2a8
ENSMUSG00000022210	2139.73	-0.638419	0.642417	0.0919776	-6.94102	3.89277e-12	6.39644e-10	2727.95	2482.72	1597.19	1751.05	Dhrs4
ENSMUSG00000040520	245.31	-0.638198	0.642515	0.180309	-3.53947	0.000400927	0.00651076	282.56	314.738	192.879	191.063	Manea
ENSMUSG00000097354	237.471	-0.637934	0.642633	0.187148	-3.40871	0.000652704	0.00944493	276.327	301.426	169.126	203.004	2310001H17Rik
ENSMUSG00000032808	46.1335	-0.636026	0.643483	0.391251	-1.62562	0.104031	0.338228	56.0965	56.1013	33.2551	39.081	Cyp2c38
ENSMUSG00000022208	35.0204	-0.634439	0.644191	0.448146	-1.4157	0.156864	0.431082	39.4753	45.6417	25.6539	29.3108	Jph4
ENSMUSG00000039155	61.1171	-0.634193	0.644301	0.342609	-1.85107	0.0641598	0.254205	72.7177	76.0696	52.258	43.4234	Cdh26
ENSMUSG00000029446	371.087	-0.634188	0.644303	0.159823	-3.96806	7.24612e-05	0.0016751	409.297	493.501	306.897	274.653	Psph
ENSMUSG00000053216	28.2991	-0.633799	0.644477	0.503125	-1.25973	0.207768	0.504591	39.4753	29.477	24.7038	19.5405	Btn2a2
ENSMUSG00000055480	29.0905	-0.63312	0.644781	0.534775	-1.1839	0.236453	0.541504	41.553	29.477	32.3049	13.027	Zfp458
ENSMUSG00000030498	218.671	-0.632794	0.644926	0.190537	-3.32112	0.000896582	0.0121437	249.318	282.408	175.777	167.18	Gas2
ENSMUSG00000064105	89.8095	-0.632228	0.645179	0.292403	-2.16218	0.0306042	0.158979	98.6883	119.81	78.862	61.8783	Cnnm2
ENSMUSG00000057400	24.7362	-0.632117	0.645229	0.542482	-1.16523	0.243926	0.548362	36.3588	23.7717	17.1026	21.7117	Ces1c
ENSMUSG00000029752	3631.73	-0.632026	0.645269	0.0867687	-7.28404	3.23978e-13	6.42196e-11	4193.73	4636.44	2995.81	2700.93	Asns
ENSMUSG00000043687	17.867	-0.631973	0.645293	0.629924	-1.00325	0.315739	0.621621	19.7377	23.7717	17.1026	10.8558	1190005I06Rik
ENSMUSG00000005045	27.342	-0.631482	0.645513	0.509295	-1.23991	0.215007	0.513877	31.1647	35.1822	18.0527	24.9684	Chd5
ENSMUSG00000057234	146.986	-0.629249	0.646513	0.224607	-2.80155	0.00508575	0.044884	174.522	182.567	116.868	113.986	Mettl15
ENSMUSG00000048583	48.4	-0.628578	0.646814	0.386944	-1.62447	0.104276	0.338674	50.9024	66.5609	37.0556	39.081	Igf2
ENSMUSG00000037628	190.422	-0.628476	0.646859	0.209887	-2.99436	0.00275021	0.0281744	234.774	227.258	129.22	170.437	Cdkn3
ENSMUSG00000031520	65.7875	-0.625637	0.648134	0.328722	-1.90324	0.0570094	0.235584	76.873	82.7257	50.3577	53.1936	Vegfc
ENSMUSG00000024085	2572.13	-0.62544	0.648222	0.0818759	-7.63888	2.19125e-14	5.58004e-12	3127.9	3115.05	2081.77	1963.82	Man2a1
ENSMUSG00000067916	39.0146	-0.625126	0.648363	0.432335	-1.44593	0.148197	0.416726	40.5141	54.1996	34.2052	27.1396	Zfp991
ENSMUSG00000039634	18.1123	-0.624905	0.648462	0.620504	-1.00709	0.31389	0.619741	24.9318	19.0174	13.302	15.1982	Zfp189
ENSMUSG00000025875	115.885	-0.622711	0.64945	0.255116	-2.4409	0.0146509	0.0965491	127.775	153.09	89.3136	93.3602	Tspan17
ENSMUSG00000031490	1553.02	-0.620321	0.650526	0.113349	-5.47268	4.43269e-08	2.85337e-06	1939.48	1822.82	1076.51	1373.26	Eif4ebp1
ENSMUSG00000086877	24.4046	-0.61966	0.650824	0.540874	-1.14567	0.251934	0.557843	23.893	35.1822	19.0029	19.5405	A230072C01Rik
ENSMUSG00000019718	87.2873	-0.619239	0.651014	0.297811	-2.0793	0.0375894	0.181874	96.6106	115.055	78.862	58.6215	L3hypdh
ENSMUSG00000018570	249.523	-0.619137	0.65106	0.177477	-3.48856	0.000485637	0.00753223	311.647	292.868	193.829	199.747	2810408A11Rik
ENSMUSG00000107689	45.8844	-0.619099	0.651078	0.397157	-1.55882	0.119038	0.366415	57.1353	54.1996	41.8064	30.3964	Gm44386
ENSMUSG00000020654	29.0198	-0.618299	0.651438	0.509117	-1.21445	0.224574	0.524976	44.6694	25.6735	21.8533	23.8828	Adcy3
ENSMUSG00000078566	771.916	-0.617281	0.651899	0.122496	-5.03919	4.67495e-07	2.25408e-05	1006.62	863.39	634.697	582.959	Bnip3
ENSMUSG00000071456	40.9336	-0.616372	0.652309	0.413903	-1.48917	0.136442	0.397702	47.7859	51.347	34.2052	30.3964	1110002L01Rik
ENSMUSG00000086706	87.3605	-0.616069	0.652446	0.286414	-2.15098	0.031478	0.161569	104.921	106.497	67.4603	70.563	Gm15848
ENSMUSG00000053846	424.335	-0.615574	0.65267	0.14297	-4.30563	1.6651e-05	0.000497542	522.528	504.912	349.653	320.247	Lipg
ENSMUSG00000039007	197.606	-0.615252	0.652816	0.201542	-3.05272	0.00226778	0.0244349	256.59	221.553	147.272	165.009	Cpq
ENSMUSG00000028188	20.7846	-0.615171	0.652853	0.597631	-1.02935	0.303316	0.609511	22.8541	27.5752	21.8533	10.8558	Spata1
ENSMUSG00000054630	508.751	-0.614563	0.653128	0.131301	-4.68056	2.86097e-06	0.000110956	611.867	619.016	398.111	406.008	Ugt2b5
ENSMUSG00000021054	405.505	-0.613616	0.653557	0.146728	-4.18198	2.8898e-05	0.000791401	468.51	512.519	331.6	309.391	Sgpp1
ENSMUSG00000034785	26.9148	-0.613487	0.653615	0.514259	-1.19295	0.232888	0.536092	27.0094	38.0348	20.9032	21.7117	Dio1
ENSMUSG00000022947	2077.69	-0.613439	0.653637	0.104798	-5.85352	4.81275e-09	3.82813e-07	2754.96	2270.68	1560.14	1724.99	Cbr3
ENSMUSG00000091387	683.977	-0.61153	0.654502	0.120192	-5.08797	3.61925e-07	1.77942e-05	824.826	828.207	514.028	568.846	Gcnt4
ENSMUSG00000043991	616.842	-0.610465	0.654985	0.131547	-4.64066	3.47301e-06	0.000131427	679.391	811.092	488.374	488.513	Pura
ENSMUSG00000073158	22.34	-0.61006	0.655169	0.565176	-1.07942	0.280403	0.587923	32.2035	21.87	19.0029	16.2838	9030624G23Rik
ENSMUSG00000054136	205.735	-0.609906	0.655239	0.204586	-2.98118	0.00287141	0.029153	252.434	245.324	186.228	138.955	Adm2
ENSMUSG00000108624	37.0492	-0.609363	0.655486	0.450006	-1.35412	0.175697	0.458987	34.2812	55.1504	29.4545	29.3108	Gm45091
ENSMUSG00000020544	105.927	-0.609231	0.655546	0.287455	-2.1194	0.0340568	0.169781	108.038	147.385	68.4104	99.8737	Cox11
ENSMUSG00000038751	21.03	-0.608708	0.655784	0.575614	-1.05749	0.290286	0.597215	28.0482	22.8209	18.0527	15.1982	Ptk6
ENSMUSG00000109771	184.881	-0.608299	0.65597	0.204789	-2.97036	0.00297447	0.0299317	229.58	216.798	136.821	156.324	Gm35315
ENSMUSG00000053835	20.1947	-0.607715	0.656235	0.60627	-1.00238	0.316158	0.621957	23.893	24.7226	10.4516	21.7117	H2-T24
ENSMUSG00000018846	4020.1	-0.606789	0.656657	0.0933663	-6.49901	8.08492e-11	9.99648e-09	4619.65	5088.1	3455.68	2916.96	Pank3
ENSMUSG00000031583	383.172	-0.60374	0.658046	0.15342	-3.93522	8.31216e-05	0.00187031	444.617	480.189	327.8	280.081	Wrn
ENSMUSG00000074882	524.369	-0.60208	0.658803	0.144785	-4.15844	3.20428e-05	0.000851384	573.431	691.282	448.468	384.297	Cyp2c68
ENSMUSG00000036820	558.897	-0.597696	0.660809	0.129134	-4.62849	3.68345e-06	0.000138551	652.381	693.184	427.565	462.459	Amdhd2
ENSMUSG00000074912	70.3162	-0.597642	0.660833	0.320839	-1.86274	0.0624982	0.250233	90.3777	78.9222	52.258	59.7071	Gm14207
ENSMUSG00000112778	22.3186	-0.596617	0.661303	0.611288	-0.976001	0.329064	0.638495	31.1647	22.8209	26.604	8.68467	Gm33677
ENSMUSG00000008318	27.2944	-0.595285	0.661914	0.504885	-1.17905	0.238378	0.54359	35.32	30.4278	22.8035	20.6261	Relt
ENSMUSG00000075543	55.2814	-0.594564	0.662244	0.356444	-1.66804	0.0953072	0.322703	66.4847	66.5609	44.6568	43.4234	Urad
ENSMUSG00000097174	21.9865	-0.594472	0.662287	0.586781	-1.01311	0.311008	0.617095	18.6988	34.2313	20.9032	14.1126	Gm4890
ENSMUSG00000020680	2149.53	-0.593068	0.662932	0.0948007	-6.25595	3.95114e-10	4.21725e-08	2526.42	2642.47	1584.84	1844.41	Taf15
ENSMUSG00000033715	1564.9	-0.591529	0.663639	0.0951715	-6.2154	5.11932e-10	5.22964e-08	1863.65	1899.84	1315	1181.12	Akr1c14
ENSMUSG00000052407	70.3934	-0.591314	0.663738	0.330896	-1.78701	0.0739359	0.27611	74.7953	94.1361	47.5072	65.135	Ccdc171
ENSMUSG00000087222	65.2335	-0.590582	0.664075	0.336535	-1.75489	0.0792782	0.2891	74.7953	81.7748	44.6568	59.7071	E030042O20Rik
ENSMUSG00000003746	1810.39	-0.590481	0.664122	0.0879198	-6.71613	1.86615e-11	2.64823e-09	2124.4	2226.94	1444.22	1446	Man1a
ENSMUSG00000015653	577.737	-0.589102	0.664757	0.127704	-4.61303	3.9684e-06	0.00014662	676.274	712.201	481.723	440.747	Steap2
ENSMUSG00000087213	25.5928	-0.589072	0.66477	0.554113	-1.06309	0.287741	0.595629	41.553	19.9683	18.0527	22.7973	2810408I11Rik
ENSMUSG00000026404	54.9421	-0.588432	0.665065	0.359439	-1.63708	0.101613	0.334372	66.4847	65.61	47.5072	40.1666	Ddx59
ENSMUSG00000073437	29.0095	-0.587288	0.665593	0.510908	-1.1495	0.25035	0.556097	24.9318	44.6909	24.7038	21.7117	D330041H03Rik
ENSMUSG00000034818	49.528	-0.586881	0.665781	0.377423	-1.55497	0.119954	0.367513	56.0965	62.7574	38.0058	41.2522	Celf5
ENSMUSG00000033752	95.2839	-0.586422	0.665993	0.275701	-2.12702	0.033418	0.168005	118.426	110.301	73.1611	79.2476	Mnd1
ENSMUSG00000013418	1796.68	-0.585711	0.666321	0.0871461	-6.72103	1.80447e-11	2.59013e-09	2150.37	2162.28	1420.47	1453.6	B4galnt2
ENSMUSG00000040354	1898.27	-0.584884	0.666703	0.0862805	-6.77886	1.21127e-11	1.77957e-09	2254.25	2301.1	1498.38	1539.36	Mars
ENSMUSG00000026617	5058.78	-0.584095	0.667068	0.0724925	-8.05732	7.79883e-16	2.70533e-13	5981.55	6155.93	3988.71	4108.94	Bpnt1
ENSMUSG00000086054	115.259	-0.583995	0.667114	0.252039	-2.31708	0.0204993	0.123015	131.931	144.532	91.2139	93.3602	Hnf1aos1
ENSMUSG00000049791	248.602	-0.583765	0.66722	0.182753	-3.19428	0.0014018	0.0170787	314.764	281.457	184.328	213.86	Fzd4
ENSMUSG00000045679	435.809	-0.582947	0.667599	0.143964	-4.04927	5.13783e-05	0.00126054	501.752	543.897	368.656	328.932	Pqlc3
ENSMUSG00000078350	41.9256	-0.5828	0.667667	0.409673	-1.4226	0.154853	0.427835	52.98	47.5435	31.3548	35.8243	Smim1
ENSMUSG00000027778	132.377	-0.582475	0.667817	0.235727	-2.47097	0.0134747	0.0914522	154.785	162.599	103.566	108.558	Ift80
ENSMUSG00000087574	166.871	-0.579747	0.669081	0.219457	-2.64173	0.00824832	0.0640579	222.308	177.813	134.921	132.441	C030037D09Rik
ENSMUSG00000021665	454.868	-0.579712	0.669097	0.147174	-3.93895	8.18394e-05	0.00184812	553.693	537.241	402.861	325.675	Hexb
ENSMUSG00000090700	638.465	-0.579533	0.66918	0.12274	-4.72164	2.33945e-06	9.24529e-05	770.807	759.745	535.882	487.427	Cyp4f40
ENSMUSG00000018861	297.238	-0.579271	0.669302	0.166533	-3.47841	0.000504391	0.0076815	368.783	343.264	226.134	250.77	Fdxr
ENSMUSG00000043705	234.754	-0.579224	0.669324	0.190339	-3.04312	0.00234143	0.0249912	311.647	251.03	185.278	191.063	Capn13
ENSMUSG00000061533	141.905	-0.578892	0.669478	0.23621	-2.45075	0.0142559	0.0950794	170.367	169.255	98.815	129.185	Cep128
ENSMUSG00000074647	17.565	-0.577376	0.670182	0.652974	-0.884225	0.376575	0.680954	13.5047	28.5261	15.2023	13.027	Fam83c
ENSMUSG00000084808	48.9386	-0.57705	0.670333	0.382964	-1.5068	0.131862	0.389564	57.1353	59.9048	34.2052	44.5089	9430091E24Rik
ENSMUSG00000043487	83.4876	-0.57658	0.670552	0.297327	-1.93921	0.0524756	0.223179	90.3777	109.35	63.6597	70.563	Acot6
ENSMUSG00000059631	106.592	-0.576123	0.670764	0.272939	-2.11081	0.0347885	0.172877	112.193	142.63	76.0116	95.5314	1500035N22Rik
ENSMUSG00000037071	8441.99	-0.57538	0.671109	0.0810116	-7.10244	1.22573e-12	2.25101e-10	10579.4	9629.46	7149.84	6409.29	Scd1
ENSMUSG00000025403	2455.38	-0.573761	0.671863	0.0818945	-7.0061	2.45047e-12	4.31007e-10	2873.39	3000.94	1972.5	1974.68	Shmt2
ENSMUSG00000116542	318.66	-0.572128	0.672624	0.189858	-3.01345	0.00258292	0.0268572	336.579	425.99	299.296	212.774	Gm17783
ENSMUSG00000097616	53.3974	-0.571743	0.672803	0.37745	-1.51475	0.129835	0.385951	56.0965	71.3152	35.1553	51.0225	1110019D14Rik
ENSMUSG00000021223	1838.41	-0.570321	0.673467	0.0922021	-6.18555	6.18848e-10	5.89937e-08	2239.7	2153.72	1402.41	1557.81	Papln
ENSMUSG00000043639	68.2194	-0.569669	0.673771	0.334989	-1.70056	0.0890255	0.309507	95.5718	67.5117	52.258	57.536	Rbm20
ENSMUSG00000031337	644.165	-0.569619	0.673795	0.128029	-4.44913	8.62171e-06	0.000292576	720.944	818.699	546.333	490.684	Mtm1
ENSMUSG00000025241	690.016	-0.569143	0.674017	0.122844	-4.63304	3.6033e-06	0.000135946	774.963	873.849	573.887	537.364	Fyco1
ENSMUSG00000038637	162.883	-0.568826	0.674165	0.237355	-2.39652	0.0165515	0.105618	226.464	162.599	115.918	146.554	Lrrc56
ENSMUSG00000033308	1819.18	-0.567522	0.674775	0.0925678	-6.13087	8.73971e-10	8.14488e-08	2055.83	2288.74	1477.47	1454.68	Dpyd
ENSMUSG00000054619	408.138	-0.567055	0.674993	0.146997	-3.85759	0.000114509	0.00239931	501.752	472.582	309.747	348.472	Mettl7a1
ENSMUSG00000084834	81.477	-0.566967	0.675034	0.303173	-1.87011	0.0614684	0.247299	85.1836	109.35	68.4104	62.9639	4930565N06Rik
ENSMUSG00000029156	41.622	-0.566095	0.675443	0.409982	-1.38078	0.167347	0.446163	49.8636	49.4452	31.3548	35.8243	Sgcb
ENSMUSG00000007617	542.309	-0.565379	0.675778	0.128695	-4.39319	1.11701e-05	0.000360445	630.566	663.707	434.216	440.747	Homer1
ENSMUSG00000029499	46.0832	-0.564308	0.67628	0.398886	-1.41471	0.157154	0.431423	63.3683	46.5926	34.2052	40.1666	Pxmp2
ENSMUSG00000006494	4880.46	-0.56372	0.676556	0.0725909	-7.76571	8.11917e-15	2.25316e-12	5909.87	5734.69	3981.11	3896.16	Pdk1
ENSMUSG00000039099	37.2207	-0.563165	0.676816	0.43658	-1.28995	0.197069	0.488973	48.8247	39.9365	27.5542	32.5675	Wdr93
ENSMUSG00000074909	283.948	-0.562433	0.677159	0.166964	-3.36859	0.000755533	0.0105656	340.734	336.608	233.736	224.716	Ranbp6
ENSMUSG00000057894	315.668	-0.561595	0.677553	0.171157	-3.28116	0.00103381	0.0135754	336.579	415.53	241.337	269.225	Zfp329
ENSMUSG00000072494	208.925	-0.561253	0.677713	0.196372	-2.85812	0.00426163	0.0391318	266.978	231.061	159.624	178.036	Ppp1r3e
ENSMUSG00000111933	44.7214	-0.56042	0.678105	0.427011	-1.31243	0.189377	0.478497	69.6012	37.0839	34.2052	37.9954	Gm36660
ENSMUSG00000087357	24.9326	-0.560218	0.6782	0.593802	-0.943442	0.345455	0.654535	31.1647	28.5261	31.3548	8.68467	Gm12498
ENSMUSG00000106951	59.5226	-0.560161	0.678227	0.343747	-1.62957	0.103192	0.336948	69.6012	72.2661	48.4574	47.7657	5930430L01Rik
ENSMUSG00000031957	81.0229	-0.559286	0.678638	0.323951	-1.72646	0.0842656	0.299472	106.999	86.5291	81.7124	48.8513	Ctrb1
ENSMUSG00000029007	337.03	-0.559159	0.678698	0.162805	-3.43454	0.00059357	0.00873086	391.637	410.776	246.087	299.621	Agtrap
ENSMUSG00000020032	20.7619	-0.558573	0.678974	0.579598	-0.963724	0.335184	0.645655	21.8153	27.5752	15.2023	18.4549	Nuak1
ENSMUSG00000055065	6047.99	-0.558272	0.679115	0.0723025	-7.72135	1.15107e-14	3.05842e-12	6992.32	7414.88	4901.8	4882.96	Ddx17
ENSMUSG00000042757	51.1259	-0.558121	0.679186	0.382083	-1.46073	0.144089	0.410068	70.64	51.347	45.6069	36.9099	Tmem108
ENSMUSG00000096967	33.4124	-0.557803	0.679336	0.458695	-1.21606	0.22396	0.524632	40.5141	38.9857	23.7536	30.3964	Gm26621
ENSMUSG00000004267	86.7413	-0.556296	0.680046	0.29729	-1.87122	0.0613145	0.24676	117.387	89.3817	75.0614	65.135	Eno2
ENSMUSG00000025323	121.844	-0.556079	0.680148	0.251346	-2.21241	0.0269385	0.146392	131.931	157.844	91.2139	106.387	Sp4
ENSMUSG00000072946	690.777	-0.555966	0.680201	0.117306	-4.73947	2.14278e-06	8.57663e-05	838.331	806.337	561.535	556.905	Ptgr2
ENSMUSG00000048603	19.4739	-0.555785	0.680287	0.603106	-0.921539	0.356769	0.664876	18.6988	27.5752	14.2522	17.3693	Gm9828
ENSMUSG00000005125	6550.66	-0.555632	0.680359	0.0739185	-7.51682	5.61247e-14	1.34786e-11	8067.51	7527.08	5416.77	5191.26	Ndrg1
ENSMUSG00000047797	534.471	-0.555394	0.680471	0.133997	-4.14483	3.40069e-05	0.000895945	656.537	615.213	404.762	461.373	Gjb1
ENSMUSG00000021196	5134.62	-0.555333	0.6805	0.0739134	-7.51329	5.76585e-14	1.35856e-11	5964.93	6255.77	4074.22	4243.55	Pfkp
ENSMUSG00000040093	73.5901	-0.555262	0.680534	0.339412	-1.63595	0.101849	0.334798	100.766	74.1678	45.6069	73.8197	Bmf
ENSMUSG00000019852	735.997	-0.554446	0.680919	0.115368	-4.8059	1.54057e-06	6.40615e-05	852.874	898.572	605.242	587.301	Arfgef3
ENSMUSG00000022620	361.102	-0.554396	0.680942	0.152478	-3.6359	0.000277015	0.00485865	426.957	432.646	306.897	277.91	Arsa
ENSMUSG00000034324	61.7505	-0.554105	0.681079	0.344982	-1.60619	0.108233	0.346924	70.64	76.0696	42.7565	57.536	Tmem132c
ENSMUSG00000005667	1467.48	-0.553337	0.681442	0.0924555	-5.98491	2.16515e-09	1.81466e-07	1728.6	1761.96	1166.78	1212.6	Mthfd2
ENSMUSG00000053219	25.9705	-0.553235	0.68149	0.530069	-1.04371	0.296622	0.602899	35.32	26.6243	25.6539	16.2838	Raet1e
ENSMUSG00000117662	26.1897	-0.552702	0.681742	0.515346	-1.07249	0.283501	0.590499	28.0482	34.2313	21.8533	20.6261	Gm4013
ENSMUSG00000056602	73.8448	-0.552103	0.682025	0.321907	-1.7151	0.086327	0.303848	75.8342	99.8413	66.5101	53.1936	Fry
ENSMUSG00000070709	130.522	-0.552075	0.682038	0.240833	-2.29236	0.0218851	0.12831	153.746	156.893	115.918	95.5314	Zfp974
ENSMUSG00000044352	313.394	-0.551546	0.682288	0.161943	-3.4058	0.000659701	0.00950647	354.239	390.807	255.589	252.941	Sowaha
ENSMUSG00000116097	71.1411	-0.551479	0.68232	0.357728	-1.54162	0.123166	0.373416	71.6789	96.9887	39.9061	75.9909	Gm36738
ENSMUSG00000041440	374.11	-0.551336	0.682388	0.15269	-3.61082	0.000305235	0.00523596	470.587	419.333	314.498	292.022	Gk5
ENSMUSG00000035944	499.348	-0.551335	0.682388	0.138332	-3.98558	6.7315e-05	0.00156824	581.741	604.753	373.407	437.49	Ttc38
ENSMUSG00000058656	18.8773	-0.551095	0.682502	0.663057	-0.831142	0.405893	0.704782	14.5435	30.4278	21.8533	8.68467	Samd12
ENSMUSG00000074519	99.2164	-0.550684	0.682696	0.309717	-1.77802	0.0753998	0.279599	92.4553	143.581	97.8649	62.9639	Zfp971
ENSMUSG00000020623	410.44	-0.550365	0.682847	0.14336	-3.83903	0.000123521	0.00256662	496.558	479.238	339.202	326.761	Map2k6
ENSMUSG00000051452	340.41	-0.550103	0.682971	0.155944	-3.52756	0.000419404	0.00672825	398.908	409.825	264.14	288.765	Gm11437
ENSMUSG00000041429	146.115	-0.550102	0.682972	0.224665	-2.44854	0.0143437	0.0953198	170.367	176.862	117.818	119.414	Nthl1
ENSMUSG00000029759	359.135	-0.549643	0.683189	0.159765	-3.44032	0.00058102	0.00857656	385.404	467.828	294.545	288.765	Pon3
ENSMUSG00000053226	25.9836	-0.549608	0.683206	0.531529	-1.03401	0.30113	0.60722	31.1647	30.4278	15.2023	27.1396	Dand5
ENSMUSG00000074865	108.273	-0.547784	0.68407	0.284391	-1.92617	0.0540835	0.227482	122.581	135.023	109.267	66.2206	Zfp934
ENSMUSG00000085956	27.3614	-0.547062	0.684413	0.532582	-1.02719	0.304332	0.610522	35.32	29.477	14.2522	30.3964	4930481B07Rik
ENSMUSG00000028542	163.391	-0.547059	0.684414	0.215504	-2.53851	0.0111326	0.0798532	194.26	193.977	141.572	123.757	Slc6a9
ENSMUSG00000049871	140.373	-0.546648	0.684609	0.234888	-2.32727	0.019951	0.120653	158.94	174.009	102.616	125.928	Nlrc3
ENSMUSG00000035948	31.4893	-0.546503	0.684678	0.47716	-1.14533	0.252074	0.557843	39.4753	35.1822	20.9032	30.3964	Acss3
ENSMUSG00000027811	49.0566	-0.545678	0.685069	0.385099	-1.41698	0.156488	0.430445	49.8636	66.5609	41.8064	37.9954	4930579G24Rik
ENSMUSG00000075520	587.814	-0.544907	0.685436	0.125686	-4.33546	1.45455e-05	0.000448505	676.274	718.857	489.324	466.801	Malrd1
ENSMUSG00000078435	56.8388	-0.544672	0.685547	0.369057	-1.47585	0.139984	0.403445	55.0577	79.873	52.258	40.1666	AU041133
ENSMUSG00000041237	6129.17	-0.543804	0.68596	0.0726908	-7.48106	7.37276e-14	1.67402e-11	7054.65	7486.2	4924.6	5051.22	Pklr
ENSMUSG00000116262	68.3	-0.543755	0.685983	0.352342	-1.54326	0.122768	0.372662	91.4165	70.3643	40.8562	70.563	Gm49544
ENSMUSG00000079260	125.842	-0.543359	0.686171	0.241248	-2.25228	0.0243043	0.137026	144.397	154.041	100.715	104.216	Tmppe
ENSMUSG00000041949	169.735	-0.542965	0.686359	0.214868	-2.52698	0.0115049	0.0814476	218.153	184.469	133.02	143.297	Tango6
ENSMUSG00000073079	83.7659	-0.542454	0.686602	0.310559	-1.7467	0.0806887	0.292664	95.5718	102.694	53.2081	83.59	Srp54a
ENSMUSG00000023911	38.8242	-0.54194	0.686847	0.434781	-1.24647	0.212593	0.510788	54.0188	38.0348	28.5043	34.7387	Flywch2
ENSMUSG00000043673	21.0518	-0.541617	0.687	0.579169	-0.935163	0.349704	0.657995	29.0871	20.9191	19.0029	15.1982	Kcns3
ENSMUSG00000043262	532.105	-0.541154	0.687221	0.12902	-4.19435	2.73654e-05	0.000761111	623.294	638.033	428.515	438.576	Uevld
ENSMUSG00000018906	457.081	-0.540816	0.687382	0.139719	-3.87074	0.000108505	0.00232792	570.314	513.47	374.357	370.184	P4ha2
ENSMUSG00000036278	831.306	-0.540046	0.687749	0.12575	-4.29459	1.7502e-05	0.000520679	1009.74	959.427	600.491	755.567	Macrod1
ENSMUSG00000031431	448.96	-0.540013	0.687765	0.138029	-3.91232	9.14131e-05	0.00202047	529.8	534.389	373.407	358.243	Tsc22d3
ENSMUSG00000019732	27.8794	-0.539573	0.687974	0.512405	-1.05302	0.292332	0.598515	40.5141	25.6735	24.7038	20.6261	Calr3
ENSMUSG00000042179	44.4183	-0.538237	0.688612	0.42529	-1.26558	0.205665	0.501924	66.4847	38.9857	41.8064	30.3964	Pnliprp1
ENSMUSG00000005699	76.7642	-0.537371	0.689026	0.305603	-1.75839	0.0786803	0.287972	93.4942	88.4309	66.5101	58.6215	Pard6a
ENSMUSG00000028080	1798.73	-0.53652	0.689432	0.0883327	-6.07386	1.24872e-09	1.13825e-07	2074.53	2184.15	1479.38	1456.85	Lrba
ENSMUSG00000036805	547.226	-0.535818	0.689767	0.1286	-4.16654	3.09252e-05	0.000830523	651.343	643.739	431.366	462.459	Noxa1
ENSMUSG00000037169	86.3775	-0.5334	0.690924	0.290319	-1.83729	0.066167	0.259108	101.805	102.694	76.9617	64.0495	Mycn
ENSMUSG00000025656	57.5755	-0.533091	0.691073	0.349764	-1.52414	0.127473	0.380923	70.64	65.61	48.4574	45.5945	Arhgef9
ENSMUSG00000033863	232.273	-0.532844	0.691191	0.19288	-2.76258	0.00573472	0.0485904	244.124	305.229	199.53	180.207	Klf9
ENSMUSG00000074028	34.0534	-0.53272	0.69125	0.473125	-1.12596	0.260181	0.566139	29.0871	51.347	27.5542	28.2252	Slc22a13
ENSMUSG00000042213	30.1019	-0.532657	0.691281	0.485436	-1.09727	0.272521	0.578858	33.2424	38.0348	28.5043	20.6261	Zfand4
ENSMUSG00000075502	30.1797	-0.532627	0.691295	0.481074	-1.10716	0.268223	0.573753	35.32	36.133	27.5542	21.7117	Kbtbd6
ENSMUSG00000032860	141.837	-0.532155	0.691521	0.232232	-2.29148	0.0219358	0.128487	152.707	182.567	115.918	116.157	P2ry2
ENSMUSG00000029992	6154.06	-0.531976	0.691607	0.0726558	-7.32186	2.44554e-13	5.00655e-11	7044.27	7507.12	5008.21	5056.65	Gfpt1
ENSMUSG00000074476	428.507	-0.531952	0.691618	0.156924	-3.38987	0.000699245	0.00987802	513.179	499.207	302.146	399.495	Spc24
ENSMUSG00000024799	1447.66	-0.531841	0.691672	0.0960324	-5.53814	3.05698e-08	2.05245e-06	1743.15	1679.24	1130.67	1237.57	Tm7sf2
ENSMUSG00000030560	1181.61	-0.531093	0.69203	0.100353	-5.29226	1.20814e-07	6.68499e-06	1372.29	1421.55	1003.35	929.26	Ctsc
ENSMUSG00000056536	697.713	-0.530601	0.692267	0.132964	-3.99055	6.59208e-05	0.0015474	748.992	900.473	613.793	527.594	Pign
ENSMUSG00000047443	441.669	-0.530576	0.692278	0.138777	-3.82324	0.000131708	0.00269193	514.218	529.634	359.155	363.671	Erfe
ENSMUSG00000038844	581.733	-0.530575	0.692279	0.126586	-4.19144	2.77194e-05	0.000767942	664.847	710.3	489.324	462.459	Kif16b
ENSMUSG00000027790	23257.5	-0.529525	0.692783	0.170439	-3.10683	0.00189102	0.021294	24409.2	30547.6	19780.1	18293.2	Sis
ENSMUSG00000042532	77.7343	-0.529323	0.69288	0.331655	-1.59601	0.110487	0.350817	115.309	68.4626	59.8591	67.3062	Golga7b
ENSMUSG00000023951	3235.41	-0.529294	0.692894	0.0838598	-6.31165	2.7607e-10	3.07818e-08	3965.19	3678.91	2536.89	2760.64	Vegfa
ENSMUSG00000033948	306.872	-0.528096	0.693469	0.166949	-3.16322	0.00156036	0.018505	342.812	382.25	267.941	234.486	Zswim5
ENSMUSG00000070284	558.998	-0.527253	0.693875	0.126606	-4.16453	3.11997e-05	0.000836097	663.809	656.1	450.369	465.716	Gmppb
ENSMUSG00000040675	1180.27	-0.526535	0.69422	0.104409	-5.04298	4.58327e-07	2.21845e-05	1320.35	1465.29	930.192	1005.25	Mthfd1l
ENSMUSG00000031608	1896.07	-0.526135	0.694413	0.0876211	-6.00466	1.91729e-09	1.62878e-07	2223.08	2253.56	1601.94	1505.71	Galnt7
ENSMUSG00000022755	3051	-0.526002	0.694477	0.0811704	-6.48022	9.15889e-11	1.11045e-08	3474.87	3727.41	2548.29	2453.42	Adgrg7
ENSMUSG00000109108	18.8613	-0.52567	0.694637	0.617512	-0.85127	0.394619	0.694672	21.8153	22.8209	19.953	10.8558	Gm36371
ENSMUSG00000043644	36.4732	-0.525293	0.694818	0.464332	-1.13129	0.257934	0.564073	48.8247	37.0839	20.9032	39.081	0610009L18Rik
ENSMUSG00000031448	30.974	-0.525118	0.694902	0.478892	-1.09653	0.272848	0.579167	31.1647	41.8383	23.7536	27.1396	Adprhl1
ENSMUSG00000020838	554.598	-0.52456	0.695171	0.127474	-4.11504	3.87108e-05	0.000994693	645.11	663.707	465.571	444.004	Slc6a4
ENSMUSG00000017831	803.106	-0.524359	0.695268	0.112525	-4.65996	3.16278e-06	0.000120785	947.407	948.017	684.104	632.896	Rab5a
ENSMUSG00000038527	325.776	-0.524099	0.695393	0.157212	-3.33371	0.000856957	0.0117214	384.365	384.151	263.19	271.396	C1rl
ENSMUSG00000005893	495.247	-0.523189	0.695832	0.132452	-3.95004	7.81389e-05	0.00178718	590.052	578.129	405.712	407.094	Nr2c2
ENSMUSG00000028519	453.34	-0.522791	0.696024	0.145909	-3.583	0.000339671	0.00573994	576.547	492.55	353.454	390.81	Dab1
ENSMUSG00000035919	87.3196	-0.522206	0.696306	0.288826	-1.80803	0.0706015	0.269295	96.6106	109.35	76.0116	67.3062	Bbs9
ENSMUSG00000022514	138.049	-0.521886	0.696461	0.234859	-2.22213	0.0262747	0.144228	148.552	176.862	114.967	111.815	Il1rap
ENSMUSG00000010663	4225.93	-0.521874	0.696467	0.0767675	-6.79811	1.06e-11	1.59486e-09	5131.79	4833.27	3544.04	3394.62	Fads1
ENSMUSG00000010755	1323.14	-0.520957	0.696909	0.09814	-5.30831	1.10646e-07	6.19617e-06	1507.33	1610.77	1050.86	1123.58	Cars
ENSMUSG00000097318	39.0694	-0.520711	0.697028	0.427421	-1.21826	0.223124	0.523544	41.553	50.3961	28.5043	35.8243	1700007L15Rik
ENSMUSG00000021830	252.312	-0.520503	0.697129	0.17645	-2.94986	0.00317915	0.0314092	299.181	295.72	215.683	198.662	Txndc16
ENSMUSG00000056014	128.067	-0.520196	0.697277	0.238861	-2.17781	0.0294199	0.154823	151.668	150.237	108.316	102.045	A430033K04Rik
ENSMUSG00000024587	4647.92	-0.517967	0.698355	0.0756543	-6.8465	7.56767e-12	1.18131e-09	5279.3	5667.18	3834.78	3810.4	Nars
ENSMUSG00000061046	169.124	-0.51796	0.698359	0.245042	-2.11376	0.0345357	0.171779	221.27	177.813	171.026	106.387	Haghl
ENSMUSG00000079685	138.836	-0.517922	0.698377	0.231781	-2.23453	0.0254483	0.141056	156.862	170.206	119.718	108.558	Ulbp1
ENSMUSG00000026172	286.201	-0.517843	0.698415	0.166164	-3.11645	0.00183042	0.0208751	336.579	337.559	239.436	231.229	Bcs1l
ENSMUSG00000011148	26.6947	-0.51733	0.698664	0.51367	-1.00712	0.313875	0.619741	34.2812	28.5261	19.0029	24.9684	Adssl1
ENSMUSG00000040703	3691.41	-0.516769	0.698935	0.0833816	-6.19764	5.73169e-10	5.59198e-08	4603.03	4088.74	3038.56	3035.29	Cyp2s1
ENSMUSG00000004473	42.3091	-0.51674	0.698949	0.410981	-1.25733	0.208633	0.505796	55.0577	44.6909	38.0058	31.4819	Clec11a
ENSMUSG00000034687	649.387	-0.516736	0.698951	0.125351	-4.1223	3.7511e-05	0.000969849	794.7	735.022	566.286	501.54	Fras1
ENSMUSG00000026134	324.033	-0.516679	0.698979	0.158714	-3.25542	0.00113227	0.0145124	382.287	380.348	255.589	277.91	Prim2
ENSMUSG00000037434	341.357	-0.51629	0.699168	0.158925	-3.24863	0.00115962	0.0147619	422.801	381.299	296.445	264.883	Slc30a1
ENSMUSG00000097493	128.446	-0.515265	0.699664	0.253019	-2.03647	0.0417033	0.193459	139.202	162.599	89.3136	122.671	9930014A18Rik
ENSMUSG00000023982	54.1082	-0.515252	0.699671	0.38392	-1.34208	0.179569	0.464759	76.873	50.3961	37.0556	52.108	Guca1a
ENSMUSG00000024968	599.985	-0.514848	0.699867	0.136634	-3.76807	0.000164512	0.00317041	771.846	640.886	522.58	464.63	Rcor2
ENSMUSG00000079418	122.386	-0.514725	0.699926	0.249709	-2.0613	0.0392746	0.186945	135.047	153.09	110.217	91.1891	Atg4a
ENSMUSG00000063364	23.3581	-0.514489	0.700041	0.549383	-0.936485	0.349024	0.657531	32.2035	22.8209	19.953	18.4549	3300002I08Rik
ENSMUSG00000038793	38.5561	-0.514318	0.700124	0.434488	-1.18373	0.236519	0.541511	47.7859	42.7891	25.6539	37.9954	Lefty1
ENSMUSG00000028180	1122.01	-0.514032	0.700263	0.11257	-4.56633	4.96347e-06	0.000180186	1268.4	1372.1	1006.2	841.328	Zranb2
ENSMUSG00000027792	2424.5	-0.51392	0.700317	0.095821	-5.36334	8.1699e-08	4.68008e-06	2632.38	3071.31	2076.07	1918.23	Bche
ENSMUSG00000034528	3500.54	-0.513499	0.700522	0.0756018	-6.79214	1.10479e-11	1.64245e-09	4082.58	4151.5	2898.89	2869.2	Hsd17b13
ENSMUSG00000074715	851.183	-0.513424	0.700558	0.119801	-4.28565	1.8221e-05	0.000535397	911.049	1090.65	705.007	698.031	Ccl28
ENSMUSG00000025531	325.609	-0.512519	0.700997	0.160193	-3.19938	0.00137724	0.0168452	360.472	405.07	269.841	267.054	Chm
ENSMUSG00000042595	330.29	-0.5125	0.701007	0.181265	-2.82736	0.00469338	0.0421965	390.598	387.004	322.099	221.459	Fam199x
ENSMUSG00000058216	413.843	-0.512042	0.701229	0.143523	-3.56766	0.000360188	0.00600537	495.519	477.337	329.7	352.815	Gstp3
ENSMUSG00000068874	3251.88	-0.510783	0.701841	0.0868835	-5.87895	4.12879e-09	3.30515e-07	4070.11	3573.37	2633.8	2730.24	Selenbp1
ENSMUSG00000042650	3100.67	-0.510225	0.702113	0.0785632	-6.49446	8.33319e-11	1.02024e-08	3671.2	3616.16	2619.55	2495.76	Alkbh5
ENSMUSG00000104737	37.2241	-0.509243	0.702591	0.441259	-1.15407	0.248472	0.5534	42.5918	44.6909	24.7038	36.9099	Gm42937
ENSMUSG00000026415	140.507	-0.508659	0.702875	0.255958	-1.98728	0.0468919	0.207949	165.173	165.451	143.472	87.9323	Fcamr
ENSMUSG00000005268	973.709	-0.508	0.703196	0.117586	-4.32024	1.55863e-05	0.000472431	1099.08	1188.59	879.834	727.341	Prlr
ENSMUSG00000052595	595.047	-0.507916	0.703237	0.123518	-4.11207	3.92128e-05	0.00100346	702.245	695.086	484.574	498.283	A1cf
ENSMUSG00000020003	642.64	-0.507873	0.703258	0.126738	-4.00727	6.14253e-05	0.00145556	702.245	806.337	515.929	546.049	Pex7
ENSMUSG00000040713	735.589	-0.507452	0.703464	0.120618	-4.20712	2.5865e-05	0.000725848	914.165	812.993	583.389	631.81	Creg1
ENSMUSG00000019080	134.094	-0.506576	0.703891	0.234961	-2.156	0.0310838	0.160402	155.824	158.795	104.516	117.243	Mfsd3
ENSMUSG00000028551	408.028	-0.506252	0.704049	0.143183	-3.53569	0.000406714	0.00658008	475.781	482.091	342.052	332.189	Cdkn2c
ENSMUSG00000087700	82.7062	-0.505257	0.704535	0.295172	-1.71173	0.0869455	0.305129	90.3777	103.645	68.4104	68.3918	Gm15283
ENSMUSG00000027452	1728.58	-0.505219	0.704553	0.0922819	-5.47474	4.38147e-08	2.83501e-06	2056.87	1998.73	1360.61	1498.11	Acss1
ENSMUSG00000029735	612.852	-0.505209	0.704558	0.13093	-3.85862	0.000114028	0.00239931	698.09	740.727	550.134	462.459	Tpk1
ENSMUSG00000041313	2443.56	-0.505019	0.704651	0.0831685	-6.07223	1.26143e-09	1.1415e-07	2779.89	2953.4	2000.05	2040.9	Slc7a1
ENSMUSG00000019320	53.4254	-0.504964	0.704678	0.362663	-1.39238	0.163808	0.440526	65.4459	59.9048	42.7565	45.5945	Noxo1
ENSMUSG00000092083	25.9116	-0.504874	0.704722	0.551594	-0.915299	0.360035	0.668542	19.7377	40.8874	18.0527	24.9684	Kcnb2
ENSMUSG00000040828	29.7245	-0.50415	0.705076	0.494924	-1.01864	0.308374	0.615148	39.4753	30.4278	29.4545	19.5405	Catsperd
ENSMUSG00000073471	103.732	-0.50378	0.705257	0.265781	-1.89547	0.0580304	0.238383	124.659	118.859	92.164	79.2476	Rsph3a
ENSMUSG00000027438	30.3953	-0.503268	0.705507	0.480474	-1.04744	0.294896	0.600957	34.2812	37.0839	28.5043	21.7117	Napb
ENSMUSG00000056216	1438.96	-0.502891	0.705691	0.0969237	-5.18852	2.11968e-07	1.1169e-05	1616.41	1757.21	1154.43	1227.8	Cebpg
ENSMUSG00000055737	580.49	-0.502702	0.705784	0.132923	-3.7819	0.000155636	0.0030416	678.352	683.675	523.53	436.405	Ghr
ENSMUSG00000024427	44.2755	-0.502566	0.70585	0.402302	-1.24922	0.211583	0.509496	58.1741	45.6417	34.2052	39.081	Spry4
ENSMUSG00000048329	99.2695	-0.502537	0.705865	0.295395	-1.70124	0.0888986	0.309305	128.814	103.645	63.6597	100.959	Mfsd6l
ENSMUSG00000039063	179.86	-0.501945	0.706154	0.205315	-2.44475	0.0144952	0.0958266	220.231	201.584	151.073	146.554	Echdc3
ENSMUSG00000099689	64.0184	-0.501792	0.706229	0.347521	-1.44392	0.148762	0.41794	62.3294	87.48	46.5571	59.7071	Zfp383
ENSMUSG00000024726	321.319	-0.501736	0.706256	0.174367	-2.87747	0.00400872	0.0374708	340.734	411.727	237.536	295.279	Carnmt1
ENSMUSG00000054715	139.224	-0.501037	0.706599	0.248827	-2.0136	0.0440519	0.200627	152.707	174.009	136.821	93.3602	Zscan22
ENSMUSG00000039652	40.1981	-0.501015	0.706609	0.417086	-1.20123	0.229662	0.532095	46.7471	47.5435	36.1055	30.3964	Cpeb3
ENSMUSG00000031618	220.768	-0.500674	0.706777	0.19226	-2.60415	0.0092103	0.0696637	234.774	282.408	182.428	183.464	Nr3c2
ENSMUSG00000026627	223.657	-0.500634	0.706796	0.190679	-2.62554	0.00865122	0.0663207	284.638	239.619	181.478	188.892	Pacc1
ENSMUSG00000025545	148.336	-0.50005	0.707082	0.229535	-2.17853	0.0293664	0.154672	166.212	181.616	135.871	109.644	Clybl
ENSMUSG00000020303	1858.87	-0.499709	0.707249	0.091522	-5.45999	4.76171e-08	3.04945e-06	2289.57	2066.24	1546.84	1532.84	Stc2
ENSMUSG00000027784	394.695	-0.499656	0.707276	0.146882	-3.40176	0.000669544	0.00959961	480.976	444.056	333.501	320.247	Ppm1l
ENSMUSG00000085957	59.5311	-0.499552	0.707326	0.363695	-1.37355	0.169582	0.449533	71.6789	67.5117	37.0556	61.8783	Syna
ENSMUSG00000030790	280.227	-0.499404	0.707399	0.185697	-2.68934	0.00715925	0.0574211	371.899	285.261	249.888	213.86	Adm
ENSMUSG00000095066	104.138	-0.499274	0.707463	0.287689	-1.73547	0.0826582	0.296449	124.659	118.859	65.56	107.473	Defa20
ENSMUSG00000033826	154.444	-0.499072	0.707562	0.219777	-2.27081	0.0231584	0.13315	186.988	174.96	132.07	123.757	Dnah8
ENSMUSG00000063320	240.827	-0.498901	0.707646	0.181273	-2.75221	0.00591947	0.0497783	293.987	270.047	191.929	207.347	1190007I07Rik
ENSMUSG00000057396	88.8605	-0.497864	0.708154	0.285609	-1.74317	0.0813047	0.293612	110.115	97.9396	70.3107	77.0765	Zfp759
ENSMUSG00000030337	399.443	-0.497731	0.70822	0.150857	-3.29936	0.000969061	0.0128878	448.772	485.894	305.947	357.157	Vamp1
ENSMUSG00000031960	2113.73	-0.496844	0.708655	0.0855344	-5.80871	6.29575e-09	4.82339e-07	2429.81	2518.85	1798.62	1707.62	Aars
ENSMUSG00000087281	23.6611	-0.495818	0.70916	0.578897	-0.856487	0.391729	0.692426	35.32	19.9683	13.302	26.054	Gm16015
ENSMUSG00000060550	192.282	-0.494848	0.709636	0.218806	-2.26159	0.0237229	0.135109	258.667	191.125	143.472	175.865	H2-Q7
ENSMUSG00000078716	98.5082	-0.494457	0.709829	0.271936	-1.81828	0.0690211	0.265232	118.426	112.203	87.4133	75.9909	Tmem8b
ENSMUSG00000026834	116.807	-0.494288	0.709912	0.262414	-1.88362	0.0596169	0.242744	115.309	157.844	100.715	93.3602	Acvr1c
ENSMUSG00000085890	34.5784	-0.494097	0.710006	0.50466	-0.979068	0.327546	0.636804	57.1353	23.7717	23.7536	33.6531	Tnfsf13os
ENSMUSG00000079083	247.204	-0.493	0.710546	0.181328	-2.71882	0.00655149	0.0537902	268.017	309.983	209.982	200.833	Jrkl
ENSMUSG00000026158	18.2279	-0.492944	0.710573	0.612703	-0.80454	0.421085	0.715736	20.7765	21.87	16.1525	14.1126	Ogfrl1
ENSMUSG00000056973	713.119	-0.492913	0.710589	0.118989	-4.14249	3.43552e-05	0.000903216	822.749	845.323	624.245	560.161	Ces1d
ENSMUSG00000043252	354.57	-0.492423	0.71083	0.154987	-3.17719	0.00148707	0.0178982	389.559	439.302	297.395	292.022	Tmem64
ENSMUSG00000053012	1309.11	-0.492415	0.710834	0.10326	-4.76869	1.85426e-06	7.56732e-05	1452.28	1608.87	1143.97	1031.3	Krcc1
ENSMUSG00000035811	2088.25	-0.49189	0.711093	0.0884512	-5.56114	2.68012e-08	1.82892e-06	2348.78	2533.12	1786.27	1684.83	Ugt2b35
ENSMUSG00000030588	281.162	-0.491194	0.711436	0.187754	-2.61615	0.00889264	0.0676729	316.841	339.46	194.78	273.567	Yif1b
ENSMUSG00000075590	253.315	-0.4911	0.711483	0.177871	-2.761	0.00576255	0.0487222	303.337	289.064	223.284	197.576	Nrbp2
ENSMUSG00000043154	1334.63	-0.491021	0.711521	0.0984344	-4.98831	6.09108e-07	2.84889e-05	1609.14	1510.93	1153.48	1064.96	Ppp2r3a
ENSMUSG00000028207	1485.42	-0.490651	0.711704	0.0918718	-5.3406	9.26371e-08	5.23463e-06	1715.1	1756.26	1252.29	1218.03	Asph
ENSMUSG00000030493	184.048	-0.490199	0.711927	0.203691	-2.40658	0.0161028	0.103442	219.192	211.093	161.525	144.383	Faap24
ENSMUSG00000040213	77.249	-0.489818	0.712115	0.319306	-1.53401	0.125028	0.376245	77.9118	102.694	74.1113	54.2792	Kyat3
ENSMUSG00000070661	2553	-0.488908	0.712564	0.0934411	-5.23226	1.67454e-07	9.01366e-06	3219.32	2744.21	2105.52	2142.94	Rnf186
ENSMUSG00000046010	208.269	-0.488791	0.712622	0.201221	-2.42913	0.0151352	0.0990089	261.784	224.405	155.824	191.063	Zfp830
ENSMUSG00000079414	66.6847	-0.488665	0.712684	0.332741	-1.46861	0.14194	0.406267	87.2612	68.4626	51.3078	59.7071	Gm11110
ENSMUSG00000042985	526.305	-0.488441	0.712795	0.153364	-3.18485	0.00144831	0.0175597	702.245	527.733	462.72	412.522	Upk3b
ENSMUSG00000051817	282.223	-0.48841	0.71281	0.167479	-2.91625	0.00354268	0.0340053	325.152	333.755	228.985	241	Sox12
ENSMUSG00000090093	24.166	-0.488101	0.712963	0.562649	-0.867505	0.385665	0.687691	23.893	32.3296	13.302	27.1396	Gm14399
ENSMUSG00000052392	226.933	-0.487969	0.713028	0.184606	-2.6433	0.00821021	0.0638015	274.25	255.784	190.979	186.72	Acot4
ENSMUSG00000115867	27.4134	-0.487914	0.713055	0.513782	-0.949652	0.342289	0.65156	24.9318	38.9857	21.8533	23.8828	Gm17753
ENSMUSG00000042564	22.4835	-0.48704	0.713487	0.596814	-0.816067	0.414462	0.711056	37.3977	15.2139	19.953	17.3693	Fam227a
ENSMUSG00000018574	1019.21	-0.486945	0.713534	0.110437	-4.40927	1.03719e-05	0.000337399	1255.94	1122.98	806.673	891.265	Acadvl
ENSMUSG00000058921	130.168	-0.486854	0.713579	0.251925	-1.93254	0.0532933	0.225144	157.901	146.434	127.319	89.0179	Slc10a5
ENSMUSG00000028518	851.11	-0.486846	0.713584	0.120093	-4.0539	5.03718e-05	0.00124072	994.155	993.659	777.218	639.409	Prkaa2
ENSMUSG00000037348	86.1055	-0.486118	0.713943	0.30565	-1.59044	0.111735	0.353701	119.465	81.7748	76.9617	66.2206	Paqr7
ENSMUSG00000043398	25.8735	-0.485955	0.714024	0.533532	-0.910828	0.362386	0.670436	25.9706	34.2313	16.1525	27.1396	Gpr135
ENSMUSG00000062175	87.0733	-0.485486	0.714256	0.288511	-1.68273	0.0924268	0.3164	109.077	94.1361	71.2608	73.8197	Tgif2
ENSMUSG00000030752	107.785	-0.485082	0.714456	0.269948	-1.79695	0.0723437	0.272939	138.164	113.153	78.862	100.959	Kdm8
ENSMUSG00000036904	151.766	-0.484956	0.714519	0.228166	-2.12546	0.0335485	0.168018	163.095	191.125	137.771	115.072	Fzd8
ENSMUSG00000061436	1332.88	-0.484953	0.71452	0.101131	-4.79529	1.62436e-06	6.71689e-05	1474.09	1634.54	1068.91	1153.98	Hipk2
ENSMUSG00000034303	49.6117	-0.484802	0.714595	0.38553	-1.25749	0.208575	0.505764	66.4847	49.4452	45.6069	36.9099	Ccdc15
ENSMUSG00000029095	71.2896	-0.484236	0.714876	0.316752	-1.52875	0.126326	0.378584	88.3	77.9713	57.0087	61.8783	Ablim2
ENSMUSG00000087611	30.1576	-0.483716	0.715133	0.481891	-1.00379	0.315481	0.62131	34.2812	36.133	28.5043	21.7117	4930458D05Rik
ENSMUSG00000024924	1135.79	-0.482243	0.715864	0.103569	-4.65625	3.22017e-06	0.000122602	1353.59	1295.08	996.702	897.778	Vldlr
ENSMUSG00000070802	43.9397	-0.481897	0.716036	0.399963	-1.20485	0.22826	0.530843	51.9412	50.3961	33.2551	40.1666	Pnmal2
ENSMUSG00000099988	27.4033	-0.481852	0.716058	0.523412	-0.920599	0.35726	0.665525	22.8541	40.8874	20.9032	24.9684	1700054A03Rik
ENSMUSG00000039976	1036.66	-0.481723	0.716122	0.105192	-4.57947	4.66153e-06	0.000171215	1259.05	1157.21	845.629	884.751	Tbc1d16
ENSMUSG00000112129	592.043	-0.481135	0.716414	0.124497	-3.86464	0.000111252	0.00235143	671.08	708.398	489.324	499.369	Pbld1
ENSMUSG00000028312	1306.64	-0.480993	0.716484	0.108326	-4.44023	8.98644e-06	0.000301674	1436.69	1608.87	1172.48	1008.51	Smc2
ENSMUSG00000071636	48.591	-0.480447	0.716755	0.396779	-1.21087	0.225945	0.527403	69.6012	43.74	40.8562	40.1666	Rimbp3
ENSMUSG00000034647	497.318	-0.480297	0.71683	0.13744	-3.49458	0.000474804	0.007384	586.936	572.423	445.618	384.297	Ankrd12
ENSMUSG00000046185	179.531	-0.47986	0.717047	0.212788	-2.25511	0.0241266	0.136641	219.192	198.732	133.02	167.18	Zfp84
ENSMUSG00000078941	133.415	-0.479765	0.717094	0.23378	-2.05221	0.0401494	0.189417	155.824	154.992	112.117	110.73	Ak6
ENSMUSG00000071103	54.2749	-0.477968	0.717988	0.388756	-1.22948	0.218891	0.518277	62.3294	63.7083	31.3548	59.7071	1700029J07Rik
ENSMUSG00000066441	2714.48	-0.47768	0.718132	0.080157	-5.95931	2.53312e-09	2.08116e-07	3187.11	3133.12	2315.5	2222.19	Rdh11
ENSMUSG00000029664	148.212	-0.477262	0.718339	0.231193	-2.06434	0.0389851	0.186033	182.833	162.599	137.771	109.644	Tfpi2
ENSMUSG00000018238	19.8034	-0.477092	0.718424	0.608654	-0.783847	0.43313	0.725766	16.6212	29.477	19.0029	14.1126	Gdf9
ENSMUSG00000022533	4437.28	-0.476202	0.718868	0.0762176	-6.24793	4.15924e-10	4.40174e-08	5006.09	5320.12	3787.28	3635.62	Atp13a3
ENSMUSG00000049764	520.829	-0.475366	0.719284	0.130938	-3.63047	0.000282906	0.00494115	587.974	623.77	442.767	428.806	Zfp280b
ENSMUSG00000022105	911.089	-0.475165	0.719385	0.109772	-4.32867	1.50016e-05	0.000458044	1011.81	1107.76	780.069	744.711	Rb1
ENSMUSG00000098176	106.045	-0.474598	0.719667	0.262733	-1.80639	0.0708575	0.269859	115.309	131.22	86.4632	91.1891	Ccdc166
ENSMUSG00000086213	40.6151	-0.474542	0.719695	0.413419	-1.14785	0.251032	0.556806	48.8247	45.6417	33.2551	34.7387	A330040F15Rik
ENSMUSG00000063873	27.4413	-0.473834	0.720049	0.505612	-0.937148	0.348682	0.657374	34.2812	29.477	19.953	26.054	Slc24a3
ENSMUSG00000096914	18.7928	-0.473614	0.720158	0.602703	-0.785816	0.431975	0.724853	21.8153	21.87	15.2023	16.2838	Galntl6
ENSMUSG00000059149	884.602	-0.472986	0.720472	0.110279	-4.289	1.79477e-05	0.000528612	1062.72	994.61	766.767	714.314	Mfsd4a
ENSMUSG00000022560	473.421	-0.472915	0.720508	0.134752	-3.50952	0.00044891	0.00703386	545.383	555.308	400.011	392.981	Slc52a2
ENSMUSG00000029149	594.401	-0.471988	0.72097	0.130669	-3.61209	0.000303744	0.00521754	737.565	644.69	518.779	476.571	Krtcap3
ENSMUSG00000039865	845.914	-0.471557	0.721186	0.126356	-3.73197	0.00018999	0.00355711	923.515	1043.1	781.969	635.067	Slc44a3
ENSMUSG00000030861	646.208	-0.471419	0.721255	0.120908	-3.89898	9.65976e-05	0.00211517	748.992	753.089	560.585	522.166	Acadsb
ENSMUSG00000062785	186.064	-0.471269	0.72133	0.205452	-2.29381	0.0218013	0.127999	232.697	199.683	150.123	161.752	Kcnc3
ENSMUSG00000096929	20.3446	-0.471164	0.721382	0.590953	-0.797296	0.425279	0.718923	19.7377	27.5752	19.953	14.1126	A330023F24Rik
ENSMUSG00000029186	1575.47	-0.470696	0.721616	0.0936858	-5.0242	5.05539e-07	2.40961e-05	1786.78	1874.16	1372.96	1267.96	Pi4k2b
ENSMUSG00000060961	2342.18	-0.470653	0.721638	0.0876623	-5.36894	7.92016e-08	4.57409e-06	2742.5	2700.47	2069.41	1856.35	Slc4a4
ENSMUSG00000046794	625.191	-0.469784	0.722073	0.12688	-3.70259	0.000213409	0.0039077	772.885	679.872	537.782	510.225	Ppp1r3b
ENSMUSG00000062031	370.793	-0.469499	0.722215	0.150774	-3.11392	0.0018462	0.0209784	410.335	450.712	311.647	310.477	Pgghg
ENSMUSG00000031505	706.082	-0.469284	0.722323	0.117623	-3.98972	6.61506e-05	0.00154989	849.758	790.173	586.239	598.157	Naxd
ENSMUSG00000091994	33.6794	-0.469034	0.722448	0.476295	-0.984756	0.324744	0.634181	46.7471	31.3787	21.8533	34.7387	E130317F20Rik
ENSMUSG00000013091	22.5607	-0.46841	0.722761	0.565128	-0.828857	0.407186	0.705852	21.8153	30.4278	15.2023	22.7973	Tmem190
ENSMUSG00000057315	35.7606	-0.468114	0.722909	0.449351	-1.04176	0.297524	0.604438	48.8247	34.2313	28.5043	31.4819	Arhgap24
ENSMUSG00000013766	21.515	-0.467894	0.723019	0.582173	-0.803703	0.421569	0.716281	30.1259	19.9683	21.8533	14.1126	Ly6g6e
ENSMUSG00000070737	178.265	-0.467321	0.723307	0.2096	-2.22958	0.0257751	0.142488	199.454	213.946	136.821	162.838	Tmem35b
ENSMUSG00000072568	912.671	-0.466957	0.723489	0.108972	-4.28509	1.82668e-05	0.000535482	1033.63	1084.94	797.171	734.94	Lratd2
ENSMUSG00000029644	474.985	-0.466444	0.723746	0.13694	-3.4062	0.000658749	0.00950647	574.47	527.733	389.559	408.18	Pdx1
ENSMUSG00000023800	103.269	-0.466204	0.723867	0.270147	-1.72574	0.0843936	0.299494	120.504	118.859	76.0116	97.7026	Tiam2
ENSMUSG00000009545	2720.37	-0.465516	0.724212	0.0854379	-5.44859	5.07707e-08	3.14706e-06	3316.96	2994.29	2254.69	2315.55	Kcnq1
ENSMUSG00000056004	18.4091	-0.46516	0.724391	0.62952	-0.738913	0.45996	0.744592	19.7377	22.8209	10.4516	20.6261	9330182L06Rik
ENSMUSG00000021745	635.918	-0.465147	0.724397	0.120279	-3.86723	0.000110079	0.00234271	734.449	740.727	538.732	529.765	Ptprg
ENSMUSG00000097101	26.8721	-0.464968	0.724487	0.53292	-0.87249	0.382941	0.685615	39.4753	22.8209	18.0527	27.1396	1810034E14Rik
ENSMUSG00000062794	90.211	-0.464344	0.724801	0.291878	-1.59088	0.111636	0.353478	104.921	104.596	88.3634	62.9639	Zfp599
ENSMUSG00000034584	235.636	-0.4642	0.724873	0.184936	-2.51006	0.0120711	0.0842362	252.434	293.819	197.63	198.662	Exph5
ENSMUSG00000096727	154.697	-0.462649	0.725653	0.229214	-2.01842	0.043548	0.199058	197.377	161.648	142.522	117.243	Psmb9
ENSMUSG00000086189	51.644	-0.462609	0.725673	0.370317	-1.24922	0.211583	0.509496	55.0577	64.6591	45.6069	41.2522	Gm15462
ENSMUSG00000027808	3745	-0.46253	0.725713	0.0765167	-6.04483	1.49572e-09	1.31539e-07	4433.7	4247.53	3204.84	3093.91	Serp1
ENSMUSG00000031828	147.808	-0.462498	0.725729	0.24384	-1.89672	0.0578643	0.238092	191.144	151.188	104.516	144.383	Klhl36
ENSMUSG00000084797	47.9736	-0.462432	0.725762	0.397513	-1.16331	0.244703	0.549143	43.6306	67.5117	42.7565	37.9954	Gm14321
ENSMUSG00000025934	1532.14	-0.462233	0.725862	0.0917497	-5.03797	4.70487e-07	2.25978e-05	1749.38	1801.9	1316.9	1260.36	Gsta3
ENSMUSG00000097290	229.582	-0.461843	0.726058	0.184975	-2.49679	0.0125323	0.0868652	253.473	278.605	199.53	186.72	1300002E11Rik
ENSMUSG00000027463	501.063	-0.461764	0.726098	0.135874	-3.39847	0.000677645	0.00968242	568.237	593.343	447.518	395.153	Slc52a3
ENSMUSG00000047067	146.19	-0.461659	0.726151	0.229604	-2.01067	0.04436	0.201349	175.561	163.55	134.921	110.73	Dusp28
ENSMUSG00000022742	2501.64	-0.461473	0.726244	0.0827105	-5.57938	2.41377e-08	1.67462e-06	2902.47	2893.5	2036.16	2174.42	Cpox
ENSMUSG00000048327	446.289	-0.461376	0.726293	0.159556	-2.89163	0.00383247	0.03623	472.665	561.964	423.764	326.761	Ckap2l
ENSMUSG00000039842	335.795	-0.461149	0.726408	0.157182	-2.93386	0.00334778	0.0326873	407.219	370.839	277.442	287.68	Mcph1
ENSMUSG00000044361	64.5159	-0.460618	0.726675	0.332837	-1.38392	0.166384	0.444472	81.0283	68.4626	53.2081	55.3648	BC024139
ENSMUSG00000049411	82.8917	-0.45908	0.72745	0.294042	-1.56127	0.118459	0.365398	100.766	91.2835	72.211	67.3062	Tmem241
ENSMUSG00000061079	301.765	-0.458699	0.727642	0.165027	-2.77954	0.00544365	0.0470127	361.511	337.559	266.991	241	Zfp143
ENSMUSG00000056749	147.459	-0.45832	0.727833	0.252416	-1.81573	0.0694114	0.266305	185.949	154.992	96.9147	151.982	Nfil3
ENSMUSG00000028420	203.479	-0.458172	0.727908	0.197313	-2.32205	0.0202301	0.122104	232.697	238.668	186.228	156.324	Tmem38b
ENSMUSG00000026189	246.091	-0.457913	0.728039	0.183563	-2.49458	0.0126107	0.0872099	287.754	281.457	187.178	227.973	Pecr
ENSMUSG00000032010	182.793	-0.457689	0.728152	0.204646	-2.23649	0.0253197	0.140469	216.075	207.29	163.425	144.383	Usp2
ENSMUSG00000038151	48.8303	-0.457384	0.728306	0.388572	-1.17709	0.23916	0.544495	66.4847	46.5926	39.9061	42.3378	Prdm1
ENSMUSG00000046295	432.041	-0.457332	0.728332	0.1407	-3.25039	0.00115246	0.014689	486.17	513.47	357.254	371.27	Ankle1
ENSMUSG00000018411	112.522	-0.456704	0.728649	0.26032	-1.75439	0.0793635	0.289201	145.435	115.055	94.0643	95.5314	Mapt
ENSMUSG00000027071	21.54	-0.456515	0.728744	0.600536	-0.76018	0.447147	0.735701	24.9318	24.7226	10.4516	26.054	P2rx3
ENSMUSG00000078878	63.5992	-0.455882	0.729064	0.339677	-1.3421	0.179562	0.464759	63.3683	83.6765	54.1582	53.1936	Gm14305
ENSMUSG00000086342	22.639	-0.45564	0.729187	0.555507	-0.820224	0.412088	0.710305	23.893	28.5261	21.8533	16.2838	Gm12932
ENSMUSG00000097006	41.9968	-0.455477	0.729269	0.406622	-1.12015	0.26265	0.567573	46.7471	50.3961	36.1055	34.7387	9530082P21Rik
ENSMUSG00000025203	40399.6	-0.455271	0.729373	0.0819425	-5.55598	2.7606e-08	1.87361e-06	49332.7	44112.7	36267	31885.8	Scd2
ENSMUSG00000070704	340.257	-0.45465	0.729687	0.161725	-2.81127	0.00493471	0.0438894	367.744	419.333	306.897	267.054	Ugt2b36
ENSMUSG00000073016	171.239	-0.454009	0.730012	0.218489	-2.07795	0.0377141	0.182336	178.678	216.798	132.07	157.41	Uprt
ENSMUSG00000031278	537.537	-0.453046	0.730499	0.130639	-3.46793	0.000524491	0.0079392	631.605	611.409	475.072	432.062	Acsl4
ENSMUSG00000036983	112.286	-0.452911	0.730567	0.257122	-1.76146	0.0781598	0.286823	124.659	135.023	102.616	86.8467	Tfb1m
ENSMUSG00000061778	476.428	-0.45264	0.730705	0.138759	-3.26207	0.00110603	0.0142983	543.305	557.21	375.307	429.891	Mospd2
ENSMUSG00000070291	26.5964	-0.451365	0.73135	0.514925	-0.876566	0.380723	0.6838	28.0482	33.2804	19.0029	26.054	Ddx43
ENSMUSG00000027358	395.668	-0.451351	0.731358	0.159234	-2.83452	0.00458943	0.041411	511.101	403.169	322.099	346.301	Bmp2
ENSMUSG00000020376	582.614	-0.451302	0.731383	0.126231	-3.57522	0.000349935	0.00588155	652.381	693.184	477.923	506.968	Rnf130
ENSMUSG00000072949	1548.88	-0.451221	0.731423	0.0943451	-4.78267	1.72984e-06	7.0827e-05	1871.96	1706.81	1314.05	1302.7	Acot1
ENSMUSG00000060002	749.571	-0.451187	0.731441	0.119921	-3.76237	0.00016831	0.0032386	805.089	926.147	630.896	636.152	Chpt1
ENSMUSG00000085651	57.7769	-0.450145	0.731969	0.357218	-1.26014	0.207619	0.504424	73.7565	59.9048	55.1084	42.3378	Gm11695
ENSMUSG00000054939	45.4355	-0.449813	0.732138	0.392789	-1.14518	0.252136	0.55788	48.8247	56.1013	39.9061	36.9099	Zfp174
ENSMUSG00000044694	302.268	-0.449805	0.732142	0.174139	-2.58303	0.00979379	0.0728642	317.88	380.348	277.442	233.401	2010007H06Rik
ENSMUSG00000020914	6027.2	-0.449733	0.732178	0.0726988	-6.18625	6.16115e-10	5.89937e-08	6752.36	7165.75	5153.58	5037.11	Top2a
ENSMUSG00000038213	199.524	-0.449218	0.73244	0.197004	-2.28025	0.0225927	0.130983	239.968	220.602	160.574	176.95	Tapbpl
ENSMUSG00000025019	647.51	-0.4491	0.7325	0.119566	-3.7561	0.000172581	0.00331059	741.72	753.089	541.582	553.648	Lcor
ENSMUSG00000045294	11426.9	-0.448772	0.732666	0.0672286	-6.67532	2.46694e-11	3.42302e-09	13330.2	13050.7	9845.4	9481.49	Insig1
ENSMUSG00000047822	66.414	-0.448638	0.732734	0.340369	-1.31809	0.187473	0.476422	66.4847	86.5291	47.5072	65.135	Angptl8
ENSMUSG00000045441	1018.11	-0.448408	0.732851	0.110027	-4.07543	4.59299e-05	0.00114714	1091.8	1258	869.382	853.269	Gprin3
ENSMUSG00000037851	2975.16	-0.448219	0.732947	0.0827484	-5.41665	6.07261e-08	3.62846e-06	3292.03	3575.27	2570.14	2463.19	Iars
ENSMUSG00000040883	797.337	-0.447987	0.733065	0.115204	-3.88863	0.000100811	0.00218945	904.816	934.705	636.597	713.229	Tmem205
ENSMUSG00000034435	3483.47	-0.447628	0.733247	0.0806789	-5.54827	2.88509e-08	1.94751e-06	4029.6	4010.77	3085.12	2808.41	Tmem30b
ENSMUSG00000042857	92.5802	-0.446804	0.733666	0.282125	-1.58371	0.11326	0.355731	96.6106	116.957	80.7623	75.9909	Gm9776
ENSMUSG00000042096	139.189	-0.446709	0.733715	0.238549	-1.87261	0.0611221	0.246279	170.367	151.188	132.07	103.13	Dao
ENSMUSG00000039878	2187.63	-0.446349	0.733898	0.0849552	-5.25393	1.48884e-07	8.08374e-06	2548.24	2497.93	1794.82	1909.54	Slc39a5
ENSMUSG00000096472	176.006	-0.445267	0.734449	0.209194	-2.12848	0.0332971	0.167738	209.842	195.879	138.721	159.581	Cdkn2d
ENSMUSG00000032565	439.718	-0.445035	0.734566	0.141033	-3.15553	0.00160206	0.0188077	515.257	499.207	390.509	353.9	Nudt16
ENSMUSG00000079283	157.897	-0.44489	0.73464	0.239138	-1.86039	0.0628299	0.250837	196.338	167.353	108.316	159.581	2310009B15Rik
ENSMUSG00000034271	23.7773	-0.444864	0.734653	0.544505	-0.817007	0.413924	0.711056	31.1647	23.7717	22.8035	17.3693	Jdp2
ENSMUSG00000016493	30.3672	-0.444798	0.734687	0.491305	-0.905341	0.365285	0.672417	42.5918	27.5752	28.5043	22.7973	Cd46
ENSMUSG00000022680	2207.79	-0.44446	0.734859	0.0830842	-5.34952	8.819e-08	5.00598e-06	2570.05	2520.76	1892.69	1847.66	Pdxdc1
ENSMUSG00000057594	118.865	-0.443751	0.735221	0.249471	-1.77877	0.0752783	0.279286	134.008	139.778	93.1142	108.558	Arl16
ENSMUSG00000087691	23.8967	-0.443486	0.735355	0.549796	-0.806638	0.419875	0.714622	20.7765	34.2313	19.953	20.6261	Gm15674
ENSMUSG00000063296	193.044	-0.443065	0.73557	0.200396	-2.21095	0.0270395	0.146621	233.735	211.093	155.824	171.522	Tmem117
ENSMUSG00000114203	43.7999	-0.442764	0.735724	0.406314	-1.08971	0.275842	0.58296	58.1741	42.7891	35.1553	39.081	Gm35279
ENSMUSG00000044313	258.03	-0.442609	0.735803	0.179676	-2.46338	0.0137634	0.0929572	288.793	306.18	238.486	198.662	Mab21l3
ENSMUSG00000024371	23.1481	-0.442411	0.735904	0.548604	-0.806431	0.419995	0.71466	23.893	29.477	21.8533	17.3693	C2
ENSMUSG00000097729	78.0882	-0.442043	0.736091	0.304335	-1.45249	0.146366	0.413346	90.3777	89.3817	59.8591	72.7341	2310015A10Rik
ENSMUSG00000020646	56.0533	-0.442032	0.736097	0.372262	-1.18742	0.235062	0.539406	78.9506	50.3961	50.3577	44.5089	Mboat2
ENSMUSG00000040957	154.827	-0.441877	0.736176	0.220169	-2.00699	0.0447503	0.201821	168.289	188.272	129.22	133.527	Cables1
ENSMUSG00000113800	230.567	-0.441733	0.73625	0.190858	-2.31445	0.0206428	0.123521	285.677	245.324	179.577	211.689	2210039B01Rik
ENSMUSG00000045827	21.3629	-0.441732	0.73625	0.576295	-0.766502	0.443378	0.732588	19.7377	29.477	19.953	16.2838	Serpinb9
ENSMUSG00000051098	144.489	-0.441411	0.736414	0.250881	-1.75944	0.0785027	0.287659	164.134	169.255	150.123	94.4458	Mblac2
ENSMUSG00000054737	53.0524	-0.441001	0.736623	0.38285	-1.15189	0.249367	0.5548	65.4459	57.0522	56.0585	33.6531	Zfp182
ENSMUSG00000028527	2328.35	-0.440742	0.736755	0.0896459	-4.91648	8.81149e-07	3.91594e-05	2837.03	2526.46	2014.31	1935.6	Ak4
ENSMUSG00000038286	476.78	-0.440452	0.736904	0.140231	-3.1409	0.0016843	0.0195297	539.15	558.16	373.407	436.405	Bphl
ENSMUSG00000024805	687.055	-0.439878	0.737197	0.11886	-3.7008	0.000214921	0.00392962	815.477	766.401	568.186	598.157	Pcgf5
ENSMUSG00000118138	31.3016	-0.439046	0.737622	0.479385	-0.915852	0.359744	0.668226	32.2035	39.9365	31.3548	21.7117	Gm50322
ENSMUSG00000047730	19369.2	-0.438699	0.7378	0.0707517	-6.20055	5.62658e-10	5.53265e-08	22898.8	21683.6	15833.2	17061	Fcgbp
ENSMUSG00000030030	160.913	-0.438161	0.738075	0.227707	-1.92423	0.0543257	0.228347	205.687	164.5	122.569	150.896	1700003E16Rik
ENSMUSG00000024544	59.9863	-0.437861	0.738228	0.345294	-1.26808	0.204769	0.500393	67.5236	70.3643	45.6069	56.4504	Ldlrad4
ENSMUSG00000056214	22.3556	-0.437704	0.738309	0.565696	-0.773743	0.439083	0.729419	24.9318	26.6243	23.7536	14.1126	Pard6g
ENSMUSG00000031669	105.283	-0.437627	0.738348	0.262218	-1.66894	0.0951288	0.322369	122.581	119.81	94.0643	84.6756	Gins3
ENSMUSG00000050945	34.5633	-0.437386	0.738472	0.50644	-0.863648	0.387781	0.689242	25.9706	53.2487	19.953	39.081	Zfp438
ENSMUSG00000029273	2407.78	-0.437361	0.738484	0.0858579	-5.09401	3.50569e-07	1.7361e-05	2692.63	2847.85	2123.57	1967.08	Sult1d1
ENSMUSG00000024357	617.317	-0.436891	0.738725	0.122526	-3.5657	0.000362881	0.00603417	728.216	692.233	532.081	516.738	Sil1
ENSMUSG00000020099	514.251	-0.436868	0.738736	0.133106	-3.2821	0.00103037	0.013551	604.596	578.129	416.163	458.116	Unc5b
ENSMUSG00000008822	124.476	-0.436773	0.738785	0.242715	-1.79953	0.0719347	0.272219	136.086	150.237	107.366	104.216	Acyp1
ENSMUSG00000020877	426.149	-0.436537	0.738906	0.141271	-3.09007	0.0020011	0.0222924	478.898	501.108	354.404	370.184	Scrn2
ENSMUSG00000015882	772.903	-0.436355	0.738999	0.123295	-3.53912	0.000401463	0.006511	845.603	932.803	710.708	602.499	Lcorl
ENSMUSG00000031309	1702.32	-0.436249	0.739054	0.093034	-4.68913	2.74367e-06	0.000107407	1875.08	2040.57	1488.88	1404.75	Rps6ka3
ENSMUSG00000100707	17.9818	-0.436041	0.73916	0.631247	-0.690763	0.489715	0.766457	15.5824	25.6735	13.302	17.3693	Gm28523
ENSMUSG00000118086	26.4531	-0.435846	0.73926	0.535686	-0.813622	0.415861	0.711825	22.8541	38.0348	27.5542	17.3693	AC106834.1
ENSMUSG00000014177	767.238	-0.43554	0.739417	0.112663	-3.86585	0.000110701	0.00235107	868.457	895.719	647.999	656.778	Tvp23b
ENSMUSG00000031637	31.2357	-0.43522	0.739581	0.4867	-0.894228	0.3712	0.676624	29.0871	42.7891	31.3548	21.7117	Lrp2bp
ENSMUSG00000085705	30.9541	-0.435206	0.739588	0.489807	-0.888524	0.374259	0.679521	44.6694	26.6243	27.5542	24.9684	Gm16046
ENSMUSG00000031232	2281.82	-0.434729	0.739833	0.0891664	-4.87548	1.08547e-06	4.72311e-05	2523.3	2723.29	2027.61	1853.09	Magt1
ENSMUSG00000022419	2578.72	-0.434601	0.739898	0.0881381	-4.93091	8.18482e-07	3.70334e-05	2882.74	3046.59	2316.45	2069.12	Deptor
ENSMUSG00000028838	57.816	-0.434382	0.740011	0.348002	-1.24822	0.211952	0.510069	64.4071	68.4626	48.4574	49.9369	Extl1
ENSMUSG00000027339	143.998	-0.434348	0.740028	0.227116	-1.91245	0.055819	0.232511	168.289	162.599	115.918	129.185	Rassf2
ENSMUSG00000029600	129.729	-0.434328	0.740038	0.247288	-1.75637	0.0790257	0.288728	148.552	149.287	94.0643	127.013	Rita1
ENSMUSG00000021686	1786.51	-0.434115	0.740148	0.0880741	-4.92898	8.26607e-07	3.72659e-05	2021.55	2085.26	1548.74	1490.51	Ap3b1
ENSMUSG00000021003	221.303	-0.434098	0.740156	0.187298	-2.31768	0.0204665	0.122937	244.124	264.342	182.428	194.32	Galc
ENSMUSG00000044252	254.585	-0.433909	0.740253	0.176979	-2.45175	0.0142164	0.0950794	292.948	291.917	203.331	230.144	Osbpl1a
ENSMUSG00000024352	181.234	-0.433609	0.740407	0.224267	-1.93345	0.0531807	0.224897	206.726	209.191	124.469	184.549	Spata24
ENSMUSG00000034160	6560.12	-0.433502	0.740462	0.0884761	-4.89965	9.60061e-07	4.21291e-05	7163.73	7914.09	6011.56	5151.1	Ogt
ENSMUSG00000020108	3051.44	-0.433444	0.740492	0.0917179	-4.72584	2.2917e-06	9.08531e-05	3687.83	3324.24	2427.62	2766.07	Ddit4
ENSMUSG00000074682	21.5643	-0.433267	0.740583	0.566904	-0.764269	0.444707	0.73391	22.8541	26.6243	16.1525	20.6261	Zcchc3
ENSMUSG00000029575	871.633	-0.433109	0.740664	0.118221	-3.66355	0.00024874	0.00444386	1088.69	914.736	737.312	745.796	Mmab
ENSMUSG00000053253	2088.45	-0.433002	0.740719	0.0843574	-5.13294	2.85244e-07	1.4659e-05	2356.05	2442.78	1776.77	1778.19	Ndfip2
ENSMUSG00000021187	501.07	-0.432618	0.740916	0.140189	-3.08596	0.00202893	0.0225421	591.091	561.013	464.621	387.554	Tc2n
ENSMUSG00000002603	119.57	-0.432361	0.741048	0.248358	-1.74088	0.0817045	0.294211	146.474	128.367	103.566	99.8737	Tgfb1
ENSMUSG00000035310	508.474	-0.432236	0.741112	0.137865	-3.13521	0.00171733	0.0197659	546.421	621.869	454.169	411.436	Lin54
ENSMUSG00000054843	545.023	-0.431028	0.741733	0.127927	-3.36934	0.000753494	0.0105489	635.76	616.163	472.222	455.945	Atrnl1
ENSMUSG00000068877	250.536	-0.430876	0.741811	0.208566	-2.0659	0.0388378	0.185684	314.764	261.489	256.539	169.351	Selenbp2
ENSMUSG00000040390	359	-0.429676	0.742428	0.16061	-2.67527	0.00746687	0.0593085	443.578	380.348	283.143	328.932	Map3k10
ENSMUSG00000020309	226.563	-0.429624	0.742455	0.19255	-2.23123	0.025666	0.14201	285.677	234.865	203.331	182.378	Chac2
ENSMUSG00000041654	1538.64	-0.429582	0.742477	0.0991129	-4.33427	1.46245e-05	0.000448726	1885.47	1646.91	1291.25	1330.93	Slc39a11
ENSMUSG00000022253	2349.64	-0.429022	0.742765	0.0901786	-4.75747	1.96039e-06	7.94848e-05	2573.17	2818.38	1910.74	2096.26	Nadk2
ENSMUSG00000102224	58.8015	-0.428889	0.742834	0.376622	-1.13878	0.254796	0.560981	82.0671	53.2487	60.8093	39.081	4930447F24Rik
ENSMUSG00000112150	33.2562	-0.428155	0.743212	0.455491	-0.939986	0.347225	0.656395	36.3588	39.9365	28.5043	28.2252	9530018F02Rik
ENSMUSG00000036863	862.625	-0.427965	0.743309	0.112006	-3.82091	0.00013296	0.0027067	942.213	1036.45	717.359	754.481	Syde2
ENSMUSG00000061371	131.045	-0.427724	0.743434	0.245357	-1.74327	0.0812865	0.293612	143.358	156.893	96.9147	127.013	Zfp873
ENSMUSG00000095026	378.104	-0.427144	0.743733	0.156841	-2.72342	0.00646091	0.0532918	476.82	390.807	320.199	324.59	Gm3336
ENSMUSG00000085069	37.5017	-0.426978	0.743818	0.439349	-0.971843	0.331129	0.640411	50.9024	35.1822	31.3548	32.5675	Prdm16os
ENSMUSG00000066637	160.398	-0.425832	0.744409	0.238107	-1.7884	0.0737108	0.275764	158.94	208.24	115.918	158.495	Ttc32
ENSMUSG00000028015	184.158	-0.425433	0.744615	0.203176	-2.09391	0.0362679	0.177405	203.609	218.7	163.425	150.896	Ctso
ENSMUSG00000047454	591.889	-0.425425	0.744619	0.131345	-3.239	0.0011995	0.0151154	660.692	696.987	546.333	463.544	Gphn
ENSMUSG00000035293	770.745	-0.42531	0.744679	0.112799	-3.77052	0.000162911	0.00315109	870.534	896.67	669.852	645.923	G2e3
ENSMUSG00000061143	318.561	-0.42529	0.744689	0.163715	-2.59775	0.0093836	0.0704645	388.52	342.313	285.043	258.369	Maml3
ENSMUSG00000000125	87.9697	-0.425234	0.744718	0.288906	-1.47188	0.141054	0.404964	104.921	96.9887	82.6626	67.3062	Wnt3
ENSMUSG00000028035	525.097	-0.425092	0.744791	0.135677	-3.13312	0.00172957	0.0198701	562.004	641.837	465.571	430.977	Dnajb4
ENSMUSG00000020100	198.078	-0.425033	0.744822	0.214863	-1.97816	0.0479105	0.210745	238.93	215.847	198.58	138.955	Slc29a3
ENSMUSG00000041798	43.3186	-0.42493	0.744875	0.399786	-1.06289	0.28783	0.595666	49.8636	49.4452	37.0556	36.9099	Gck
ENSMUSG00000031327	81.3472	-0.424726	0.74498	0.295422	-1.43769	0.150521	0.421175	90.3777	96.0378	68.4104	70.563	Chic1
ENSMUSG00000029669	1209.8	-0.424513	0.74509	0.0974807	-4.35484	1.33163e-05	0.000418304	1369.17	1403.48	1015.7	1050.85	Tspan12
ENSMUSG00000044501	131.168	-0.424474	0.74511	0.235608	-1.80161	0.0716066	0.271553	147.513	153.09	111.167	112.901	Zfp758
ENSMUSG00000045576	328.154	-0.424314	0.745193	0.160647	-2.64128	0.00825928	0.0641031	354.239	397.463	268.891	292.022	St7l
ENSMUSG00000022180	539.059	-0.424116	0.745295	0.129475	-3.27566	0.00105417	0.0137847	599.401	636.132	471.272	449.432	Slc7a8
ENSMUSG00000000157	96.2544	-0.423986	0.745362	0.277429	-1.52827	0.126446	0.378763	101.805	118.859	88.3634	75.9909	Itgb2l
ENSMUSG00000023122	1157.19	-0.423976	0.745367	0.11074	-3.82857	0.000128892	0.00264737	1445	1207.6	987.2	988.967	Sult1c2
ENSMUSG00000030513	784.632	-0.423781	0.745468	0.121691	-3.48244	0.000496867	0.00764148	949.485	848.176	623.295	717.571	Pcsk6
ENSMUSG00000056131	348.048	-0.423512	0.745607	0.152972	-2.76855	0.00563061	0.048177	389.559	407.923	298.345	296.364	Pgm3
ENSMUSG00000022376	48.776	-0.423084	0.745829	0.382565	-1.10591	0.268764	0.574615	62.3294	49.4452	39.9061	43.4234	Adcy8
ENSMUSG00000020092	24.9589	-0.422683	0.746036	0.534391	-0.790963	0.428966	0.722542	22.8541	34.2313	19.953	22.7973	Pald1
ENSMUSG00000002963	466.059	-0.422683	0.746036	0.136412	-3.09857	0.00194458	0.0217597	550.577	517.273	399.061	397.324	Pnkp
ENSMUSG00000067231	3334.19	-0.422241	0.746264	0.0796758	-5.2995	1.16123e-07	6.47386e-06	3758.47	3879.55	2951.15	2747.61	Cyp2c65
ENSMUSG00000028132	246.106	-0.422129	0.746322	0.181287	-2.32851	0.019885	0.12037	283.599	280.507	227.085	193.234	Tmem56
ENSMUSG00000067336	733.87	-0.421876	0.746453	0.115039	-3.66724	0.000245179	0.00438652	830.02	851.028	643.248	611.184	Bmpr2
ENSMUSG00000024925	676.43	-0.421383	0.746708	0.121528	-3.46737	0.000525572	0.00794594	756.264	792.074	547.283	610.098	Rnaseh2c
ENSMUSG00000097055	18.801	-0.420754	0.747034	0.622037	-0.676413	0.498779	0.772031	27.0094	16.1648	19.0029	13.027	Gm4419
ENSMUSG00000047037	46.5172	-0.420726	0.747049	0.390525	-1.07733	0.281331	0.588731	55.0577	51.347	35.1553	44.5089	Nipa1
ENSMUSG00000044674	80.4447	-0.420698	0.747063	0.298447	-1.40962	0.158651	0.433789	86.2224	97.9396	70.3107	67.3062	Fzd1
ENSMUSG00000025766	163.231	-0.420499	0.747166	0.213587	-1.96875	0.0489818	0.2141	190.105	183.518	134.921	144.383	D3Ertd751e
ENSMUSG00000026687	4807.42	-0.420441	0.747196	0.0736368	-5.70966	1.132e-08	8.17131e-07	5368.64	5636.75	4075.17	4149.1	Aldh9a1
ENSMUSG00000087366	49.944	-0.420353	0.747242	0.374471	-1.12252	0.26164	0.566892	58.1741	56.1013	39.9061	45.5945	Junos
ENSMUSG00000042271	363.775	-0.420294	0.747272	0.157308	-2.67179	0.00754473	0.0597833	394.753	438.351	335.401	286.594	Nxt2
ENSMUSG00000108563	24.7177	-0.420288	0.747275	0.529389	-0.793911	0.427247	0.720619	29.0871	27.5752	23.7536	18.4549	Gm44686
ENSMUSG00000074194	50.6694	-0.420137	0.747354	0.373259	-1.12559	0.260338	0.566139	57.1353	58.9539	47.5072	39.081	Zfp791
ENSMUSG00000027890	819.684	-0.42011	0.747368	0.122772	-3.42186	0.000621937	0.00908392	983.766	893.817	763.916	637.238	Gstm4
ENSMUSG00000066415	1220.68	-0.420009	0.74742	0.0971596	-4.32288	1.54008e-05	0.000467943	1424.23	1370.2	1046.11	1042.16	Msl2
ENSMUSG00000095193	125.153	-0.419908	0.747472	0.242513	-1.73148	0.0833655	0.297724	139.202	147.385	113.067	100.959	Gm20939
ENSMUSG00000032527	1864.96	-0.419841	0.747507	0.0950401	-4.41752	9.98413e-06	0.000327249	2012.2	2255.46	1534.48	1657.69	Pccb
ENSMUSG00000069049	1164.44	-0.419655	0.747604	0.0998854	-4.20136	2.65313e-05	0.000741215	1290.22	1374.96	1009.05	983.539	Eif2s3y
ENSMUSG00000070985	327.419	-0.417928	0.748499	0.159513	-2.62002	0.00879239	0.0672625	353.2	395.562	276.492	284.423	Acnat1
ENSMUSG00000095362	125.607	-0.4179	0.748514	0.242714	-1.72178	0.0851102	0.300922	138.164	149.287	114.017	100.959	Gm14325
ENSMUSG00000022219	55.9129	-0.417261	0.748845	0.372464	-1.12027	0.262598	0.567573	49.8636	77.9713	51.3078	44.5089	Cideb
ENSMUSG00000085628	18.9763	-0.417215	0.748869	0.60726	-0.687046	0.492054	0.767634	17.66	25.6735	15.2023	17.3693	Appbp2os
ENSMUSG00000028696	245.371	-0.416779	0.749095	0.190959	-2.18256	0.0290682	0.15375	264.9	296.671	237.536	182.378	Ipp
ENSMUSG00000029260	8470.51	-0.416589	0.749194	0.0794796	-5.24147	1.59306e-07	8.6122e-06	9308.9	10062.1	7653.41	6857.63	Ugt2b34
ENSMUSG00000036427	23416	-0.416366	0.74931	0.0681126	-6.11291	9.78315e-10	9.04977e-08	27626.5	25916.9	19672.7	20448.1	Gpi1
ENSMUSG00000029428	37.5789	-0.416265	0.749362	0.44579	-0.933768	0.350423	0.658441	35.32	50.3961	26.604	37.9954	Stx2
ENSMUSG00000114253	32.4654	-0.41607	0.749464	0.461919	-0.900742	0.367726	0.674565	34.2812	39.9365	28.5043	27.1396	Gm47798
ENSMUSG00000067235	2880.32	-0.415694	0.749659	0.0913871	-4.54872	5.39726e-06	0.000193126	3511.23	3075.11	2574.89	2360.06	H2-Q10
ENSMUSG00000019806	758.474	-0.415652	0.749681	0.117931	-3.52454	0.000424212	0.00676686	818.593	914.736	631.846	668.72	Aig1
ENSMUSG00000018427	354.592	-0.415639	0.749688	0.157122	-2.64532	0.00816143	0.0635092	381.248	428.842	286.944	321.333	Ypel2
ENSMUSG00000005951	299.124	-0.415319	0.749854	0.170615	-2.43425	0.0149226	0.0979259	342.812	340.411	229.935	283.337	Shpk
ENSMUSG00000070390	80.5052	-0.414955	0.750043	0.303721	-1.36624	0.171864	0.452903	98.6883	85.5783	76.9617	60.7927	Nlrp1b
ENSMUSG00000029570	319.833	-0.414891	0.750076	0.161493	-2.5691	0.0101963	0.0750778	342.812	387.955	271.741	276.824	Lfng
ENSMUSG00000035273	520.129	-0.414304	0.750381	0.129609	-3.19656	0.00139078	0.0169942	595.246	593.343	444.668	447.261	Hpse
ENSMUSG00000029571	665.254	-0.414039	0.750519	0.131121	-3.15768	0.00159031	0.0187396	760.419	760.696	631.846	508.053	Tmem106b
ENSMUSG00000052062	404.23	-0.413319	0.750894	0.146636	-2.81867	0.00482226	0.0431069	457.083	465.926	325.9	368.013	Pard3b
ENSMUSG00000046179	640.755	-0.413184	0.750964	0.119807	-3.44875	0.000563188	0.0083827	735.487	728.366	552.034	547.134	E2f8
ENSMUSG00000084174	51.5795	-0.412771	0.751179	0.374076	-1.10344	0.269836	0.575625	66.4847	51.347	41.8064	46.6801	Sycn
ENSMUSG00000004187	159.634	-0.412742	0.751194	0.223459	-1.84706	0.0647386	0.255679	190.105	174.96	152.973	120.5	Kifc2
ENSMUSG00000073988	79.4597	-0.412614	0.751261	0.30173	-1.3675	0.17147	0.452614	86.2224	95.087	62.7095	73.8197	Ttpa
ENSMUSG00000003355	275.234	-0.412224	0.751464	0.1814	-2.27245	0.0230591	0.132885	348.006	280.507	219.483	252.941	Fkbp11
ENSMUSG00000030839	114.96	-0.411737	0.751718	0.252562	-1.63024	0.103051	0.33662	134.008	128.367	92.164	105.302	Sergef
ENSMUSG00000053398	3281.55	-0.411585	0.751797	0.0766696	-5.3683	7.94824e-08	4.57409e-06	3695.1	3797.77	2823.83	2809.49	Phgdh
ENSMUSG00000029059	696.946	-0.411562	0.751809	0.126751	-3.24701	0.00116626	0.0147861	805.089	785.418	541.582	655.693	Prxl2b
ENSMUSG00000026411	348.865	-0.410601	0.75231	0.15785	-2.6012	0.00928973	0.0699594	418.646	377.495	281.243	318.076	Tmem9
ENSMUSG00000028412	2640.21	-0.41047	0.752378	0.0811592	-5.05759	4.24583e-07	2.06311e-05	2968.96	3058	2319.3	2214.59	Slc44a1
ENSMUSG00000066880	339.808	-0.410201	0.752518	0.157681	-2.60147	0.00928255	0.069958	394.753	381.299	310.697	272.482	Zfp617
ENSMUSG00000037999	823.92	-0.409964	0.752642	0.109739	-3.73582	0.000187107	0.00351896	951.563	929	711.658	703.458	Arap2
ENSMUSG00000074513	78.8465	-0.408126	0.753602	0.303331	-1.34548	0.17847	0.463354	89.3389	90.3326	60.8093	74.9053	Arfip1
ENSMUSG00000044026	3177.14	-0.408046	0.753643	0.0797277	-5.118	3.08794e-07	1.56122e-05	3508.11	3738.82	2771.57	2690.08	Slc35g1
ENSMUSG00000026544	83.0391	-0.407858	0.753742	0.317871	-1.28309	0.199459	0.492554	117.387	72.2661	74.1113	68.3918	Dusp23
ENSMUSG00000033632	157.459	-0.407851	0.753745	0.220749	-1.84758	0.0646629	0.25565	172.445	186.37	124.469	146.554	AW554918
ENSMUSG00000043460	19.1765	-0.407202	0.754084	0.611209	-0.666224	0.505268	0.776494	23.893	19.9683	20.9032	11.9414	Elfn2
ENSMUSG00000039704	929.003	-0.406782	0.754304	0.111371	-3.65248	0.000259715	0.004607	994.155	1123.93	815.224	782.706	Lmbrd2
ENSMUSG00000028214	46.8427	-0.406652	0.754372	0.39199	-1.0374	0.299548	0.605555	59.213	47.5435	36.1055	44.5089	Gem
ENSMUSG00000028461	523.757	-0.405814	0.75481	0.129326	-3.13792	0.00170149	0.0196925	601.479	592.392	448.468	452.689	Ccdc107
ENSMUSG00000068739	3500.17	-0.405778	0.754829	0.0799006	-5.07853	3.80358e-07	1.85543e-05	3878.97	4098.25	2912.19	3111.28	Sars
ENSMUSG00000030486	23.1445	-0.405493	0.754978	0.571521	-0.709499	0.478015	0.757345	30.1259	22.8209	26.604	13.027	Zfp108
ENSMUSG00000030103	2977.1	-0.405381	0.755037	0.0868354	-4.66839	3.03574e-06	0.000116289	3552.78	3233.91	2673.71	2447.99	Bhlhe40
ENSMUSG00000030737	583.595	-0.405338	0.755059	0.124424	-3.25773	0.00112308	0.0144142	670.041	659.903	493.125	511.31	Slco2b1
ENSMUSG00000040557	462.706	-0.405176	0.755144	0.142472	-2.8439	0.00445646	0.0404743	531.878	522.027	364.856	432.062	Mettl27
ENSMUSG00000078496	23.7945	-0.404942	0.755267	0.558347	-0.72525	0.468298	0.750624	20.7765	33.2804	16.1525	24.9684	Zfp982
ENSMUSG00000050555	149.517	-0.404817	0.755332	0.221558	-1.82714	0.0676791	0.26264	172.445	168.304	129.22	128.099	Hyls1
ENSMUSG00000074811	121.577	-0.404689	0.755399	0.244799	-1.65315	0.0983008	0.328318	140.241	136.925	109.267	99.8737	Hps6
ENSMUSG00000034538	30.5328	-0.404583	0.755454	0.52087	-0.776746	0.437309	0.728142	48.8247	20.9191	28.5043	23.8828	Zfp418
ENSMUSG00000029167	230.139	-0.404543	0.755476	0.195221	-2.07223	0.0382443	0.184115	228.541	295.72	205.231	191.063	Ppargc1a
ENSMUSG00000018554	193.866	-0.404414	0.755543	0.197507	-2.04759	0.0406003	0.190823	221.27	220.602	172.926	160.666	Ybx2
ENSMUSG00000056234	2955.46	-0.404192	0.75566	0.0838412	-4.82092	1.42896e-06	6.04912e-05	3500.84	3233.91	2627.15	2459.93	Ncoa4
ENSMUSG00000053716	199.341	-0.404104	0.755706	0.207997	-1.94283	0.0520364	0.222587	202.571	251.03	154.874	188.892	Dusp7
ENSMUSG00000078768	46.8171	-0.403195	0.756182	0.391949	-1.02869	0.303624	0.609689	46.7471	59.9048	43.7067	36.9099	Zfp566
ENSMUSG00000018909	1870.36	-0.403157	0.756202	0.0908594	-4.43715	9.11588e-06	0.000304382	2224.12	2036.76	1647.55	1573.01	Arrb1
ENSMUSG00000075419	298.39	-0.402831	0.756373	0.164105	-2.45471	0.0140999	0.0945649	341.773	337.559	246.087	268.139	Dolk
ENSMUSG00000028032	1533.46	-0.40278	0.756399	0.0904921	-4.451	8.54712e-06	0.000290835	1735.87	1756.26	1314.05	1327.67	Papss1
ENSMUSG00000024098	860.555	-0.402688	0.756447	0.111536	-3.6104	0.000305725	0.00523717	1006.62	952.771	708.808	774.021	Twsg1
ENSMUSG00000047656	68.6849	-0.402502	0.756545	0.321974	-1.25011	0.21126	0.509019	72.7177	83.6765	60.8093	57.536	Trpt1
ENSMUSG00000021884	243.516	-0.402319	0.756641	0.181317	-2.21887	0.0264953	0.145056	296.065	258.637	210.932	208.432	Hacl1
ENSMUSG00000037012	1027.88	-0.40221	0.756698	0.105751	-3.80338	0.000142738	0.00286117	1215.42	1124.88	856.08	915.147	Hk1
ENSMUSG00000062110	86.9909	-0.402034	0.756791	0.292648	-1.37378	0.16951	0.449531	95.5718	102.694	84.5629	65.135	Scfd2
ENSMUSG00000022440	48.8661	-0.401409	0.757118	0.396581	-1.01217	0.311455	0.617445	45.7083	65.61	49.4075	34.7387	C1qtnf6
ENSMUSG00000040502	339.531	-0.401365	0.757141	0.160757	-2.49673	0.0125345	0.0868652	418.646	354.674	299.296	285.509	44264
ENSMUSG00000024338	20.853	-0.401194	0.757231	0.591599	-0.678152	0.497675	0.771088	19.7377	27.5752	13.302	22.7973	Psmb8
ENSMUSG00000037568	136.351	-0.401125	0.757268	0.232661	-1.72408	0.0846939	0.30013	163.095	147.385	118.768	116.157	Vash2
ENSMUSG00000022881	388.574	-0.400999	0.757334	0.149342	-2.68511	0.0072507	0.057971	416.568	467.828	342.052	327.846	Rfc4
ENSMUSG00000086443	55.4512	-0.400639	0.757522	0.355879	-1.12577	0.260262	0.566139	63.3683	62.7574	44.6568	51.0225	4933421A08Rik
ENSMUSG00000040147	1050.35	-0.400589	0.757549	0.107264	-3.7346	0.000188016	0.00353074	1189.45	1201.9	964.397	845.67	Maob
ENSMUSG00000031169	155.091	-0.400585	0.757551	0.226338	-1.76985	0.076752	0.283741	177.639	174.96	116.868	150.896	Porcn
ENSMUSG00000066800	1278.52	-0.400229	0.757738	0.10044	-3.98475	6.755e-05	0.00156824	1445	1465.29	1164.88	1038.9	Rnasel
ENSMUSG00000029777	3539.54	-0.399904	0.757909	0.0758675	-5.27109	1.35619e-07	7.44893e-06	4027.52	4026.93	3103.17	3000.55	Gars
ENSMUSG00000095687	586.004	-0.399625	0.758055	0.524901	-0.761334	0.446458	0.735279	707.439	625.672	325.9	685.004	Rnaset2a
ENSMUSG00000025608	231.631	-0.399386	0.758181	0.184358	-2.16636	0.0302834	0.157772	249.318	277.654	205.231	194.32	Podxl
ENSMUSG00000068329	413.994	-0.39924	0.758258	0.165266	-2.41574	0.0157032	0.101924	490.325	450.712	300.246	414.693	Htra2
ENSMUSG00000031299	3692.38	-0.399217	0.75827	0.0863717	-4.62208	3.79917e-06	0.000141624	3908.06	4490.96	3143.08	3227.44	Pdha1
ENSMUSG00000024479	3529.35	-0.399132	0.758314	0.0838039	-4.76269	1.91028e-06	7.77055e-05	3976.62	4053.56	3226.69	2860.51	Mal2
ENSMUSG00000020381	34.6398	-0.399091	0.758336	0.458376	-0.870664	0.383938	0.686675	31.1647	47.5435	29.4545	30.3964	Mrnip
ENSMUSG00000026107	577.059	-0.399006	0.758381	0.142679	-2.79654	0.00516536	0.0453941	633.683	679.872	561.535	433.148	Nabp1
ENSMUSG00000028629	264.79	-0.398853	0.758461	0.17865	-2.23259	0.0255758	0.141574	314.764	288.113	248.938	207.347	Exo5
ENSMUSG00000021556	2613.2	-0.398731	0.758525	0.0818499	-4.87149	1.10761e-06	4.78609e-05	2887.93	3056.09	2282.25	2226.53	Golm1
ENSMUSG00000024298	2046.85	-0.398423	0.758687	0.0899944	-4.4272	9.54643e-06	0.000317063	2238.67	2417.11	1833.78	1697.85	Zfp871
ENSMUSG00000078919	566.858	-0.397549	0.759147	0.132495	-3.00049	0.00269547	0.0277731	649.265	638.984	449.418	529.765	Dpm1
ENSMUSG00000028463	4260.4	-0.397382	0.759235	0.0782051	-5.08127	3.74912e-07	1.83604e-05	5026.87	4661.16	3763.52	3590.03	Car9
ENSMUSG00000038255	29.0238	-0.397288	0.759284	0.550423	-0.721787	0.470426	0.752187	35.32	30.4278	12.3519	37.9954	Neurod2
ENSMUSG00000025991	43052.7	-0.397179	0.759341	0.0679008	-5.8494	4.93344e-09	3.89929e-07	48103.8	49780.9	38516	35810.2	Cps1
ENSMUSG00000048280	223.308	-0.396954	0.75946	0.197395	-2.01097	0.0443291	0.201303	223.347	284.31	204.281	181.293	Zfp738
ENSMUSG00000026784	1437.46	-0.396749	0.759568	0.0938818	-4.22605	2.3783e-05	0.000675004	1665.23	1603.17	1273.19	1208.26	Pdss1
ENSMUSG00000116656	52.2091	-0.39625	0.75983	0.378481	-1.04695	0.295123	0.601138	56.0965	62.7574	54.1582	35.8243	Gm49708
ENSMUSG00000085235	50.0395	-0.395898	0.760016	0.379552	-1.04306	0.296918	0.603404	49.8636	63.7083	39.9061	46.6801	Gm12576
ENSMUSG00000029369	55.5064	-0.395843	0.760045	0.379009	-1.04442	0.296292	0.60255	67.5236	58.9539	60.8093	34.7387	Afm
ENSMUSG00000022299	445.161	-0.395699	0.760121	0.148831	-2.65871	0.00784396	0.0616848	475.781	536.29	419.014	349.558	Slc25a32
ENSMUSG00000045912	62.3743	-0.395396	0.76028	0.337785	-1.17056	0.241777	0.54668	66.4847	75.1187	50.3577	57.536	C2cd4c
ENSMUSG00000035212	1071.81	-0.395301	0.760331	0.108903	-3.62985	0.00028359	0.00494618	1215.42	1219.01	855.13	997.652	Leprot
ENSMUSG00000033161	32702.7	-0.395041	0.760468	0.0635813	-6.21316	5.19279e-10	5.22964e-08	36971.7	37332.1	27811.7	28695.2	Atp1a1
ENSMUSG00000050288	304.507	-0.394889	0.760548	0.162975	-2.423	0.0153931	0.100485	332.424	359.429	268.891	257.283	Fzd2
ENSMUSG00000041132	157.621	-0.394509	0.760748	0.218239	-1.80769	0.0706546	0.269415	184.911	173.058	129.22	143.297	N4bp2l1
ENSMUSG00000025815	18.3179	-0.394315	0.760851	0.64685	-0.609592	0.542132	0.800537	21.8153	19.9683	22.8035	8.68467	Dhtkd1
ENSMUSG00000072972	23.4433	-0.394162	0.760931	0.54747	-0.71997	0.471543	0.752475	21.8153	31.3787	19.953	20.6261	Adam4
ENSMUSG00000027384	217.236	-0.393976	0.76103	0.190343	-2.06982	0.0384693	0.184629	231.658	261.489	181.478	194.32	Ndufaf5
ENSMUSG00000095432	146.526	-0.393562	0.761248	0.234363	-1.67928	0.0930972	0.318084	161.018	172.107	144.422	108.558	Zfp748
ENSMUSG00000032040	306.192	-0.393493	0.761284	0.161093	-2.44264	0.0145805	0.0963343	351.123	344.215	261.29	268.139	Dcps
ENSMUSG00000057541	876.136	-0.393331	0.76137	0.120479	-3.26472	0.00109574	0.0141946	945.33	1045.01	823.775	690.431	Pus7
ENSMUSG00000087141	216.99	-0.393217	0.76143	0.192315	-2.04465	0.0408895	0.191533	264.9	228.209	195.73	179.121	Plcxd2
ENSMUSG00000005553	71.0969	-0.392667	0.76172	0.317812	-1.23553	0.216633	0.514896	87.2612	74.1678	58.909	64.0495	Atp4a
ENSMUSG00000036898	195.645	-0.392562	0.761775	0.198118	-1.98145	0.0475405	0.209987	217.114	227.258	178.627	159.581	Zfp157
ENSMUSG00000001942	503.838	-0.392424	0.761849	0.13701	-2.86419	0.00418073	0.0386446	532.917	610.458	424.715	447.261	Siae
ENSMUSG00000038742	42.6709	-0.391648	0.762259	0.416984	-0.939238	0.347608	0.656588	52.98	43.74	29.4545	44.5089	Angptl6
ENSMUSG00000033792	277.392	-0.391553	0.762308	0.170155	-2.30116	0.0213826	0.126253	319.958	309.983	252.738	226.887	Atp7a
ENSMUSG00000007591	35.6562	-0.391318	0.762433	0.446252	-0.876899	0.380541	0.683573	34.2812	46.5926	31.3548	30.3964	Tssk4
ENSMUSG00000097887	19.3119	-0.391287	0.762449	0.595474	-0.657101	0.511116	0.7814	23.893	19.9683	17.1026	16.2838	Gm26542
ENSMUSG00000086813	358.158	-0.391274	0.762456	0.151076	-2.58991	0.00960013	0.0718743	413.452	399.365	304.996	314.819	Gm13657
ENSMUSG00000032246	2278.5	-0.390898	0.762655	0.0867443	-4.50633	6.59592e-06	0.000230083	2603.29	2566.4	1878.44	2065.87	Calml4
ENSMUSG00000016239	158.282	-0.390661	0.76278	0.222281	-1.75751	0.0788303	0.288352	180.755	178.763	152.023	121.585	Lonrf3
ENSMUSG00000032422	812.101	-0.390525	0.762852	0.110014	-3.54979	0.000385541	0.00632672	919.359	923.294	701.207	704.544	Snx14
ENSMUSG00000013643	3825.72	-0.390189	0.763029	0.0906014	-4.30666	1.65738e-05	0.000497533	4301.77	4379.71	3599.15	3022.27	Lypd8
ENSMUSG00000028811	1411.31	-0.390148	0.763051	0.0940097	-4.15008	3.32353e-05	0.000877468	1581.09	1621.23	1254.19	1188.71	Yars
ENSMUSG00000011831	608.807	-0.389915	0.763175	0.131154	-2.97296	0.00294944	0.0297758	632.644	748.334	539.682	514.567	Evi5
ENSMUSG00000025512	966.669	-0.389827	0.763221	0.104189	-3.74152	0.000182908	0.0034556	1101.15	1091.6	822.825	851.098	Chid1
ENSMUSG00000027677	1123.14	-0.389533	0.763377	0.114734	-3.3951	0.000686026	0.0097575	1189.45	1358.79	1050.86	893.436	Ttc14
ENSMUSG00000039234	859.657	-0.389482	0.763404	0.114456	-3.40289	0.000666766	0.00958179	984.805	966.083	796.221	691.517	Sec24d
ENSMUSG00000097885	79.8171	-0.389114	0.763598	0.298956	-1.30158	0.19306	0.483154	93.4942	87.48	65.56	72.7341	5031434O11Rik
ENSMUSG00000051910	255.617	-0.38903	0.763643	0.173947	-2.23649	0.0253199	0.140469	288.793	290.966	222.334	220.374	Sox6
ENSMUSG00000049620	32.2294	-0.388781	0.763775	0.468172	-0.830425	0.406299	0.705192	31.1647	41.8383	26.604	29.3108	Prss33
ENSMUSG00000037857	930.112	-0.388602	0.76387	0.107454	-3.61645	0.000298672	0.00514458	1027.4	1082.09	830.426	780.535	Nufip2
ENSMUSG00000074652	112.836	-0.388562	0.763891	0.266616	-1.45738	0.145011	0.411661	147.513	108.399	91.2139	104.216	Myh7b
ENSMUSG00000096546	91.4461	-0.388184	0.764091	0.290935	-1.33426	0.182119	0.468251	97.6495	109.35	66.5101	92.2746	Smlr1
ENSMUSG00000024665	5790.08	-0.387908	0.764237	0.0712004	-5.44812	5.09054e-08	3.14706e-06	6644.32	6483.03	4935.05	5097.9	Fads2
ENSMUSG00000038271	42.4663	-0.387668	0.764364	0.444222	-0.872691	0.382832	0.685615	38.4365	58.003	48.4574	24.9684	Iffo1
ENSMUSG00000097047	31.7922	-0.38747	0.764469	0.476669	-0.812871	0.416292	0.712339	42.5918	29.477	24.7038	30.3964	1110020A21Rik
ENSMUSG00000091183	36.8801	-0.387342	0.764537	0.452029	-0.856895	0.391503	0.692407	31.1647	52.2978	30.4046	33.6531	Gm5141
ENSMUSG00000041147	456.629	-0.386999	0.764719	0.137965	-2.80506	0.00503078	0.0445563	499.674	535.34	402.861	388.639	Brca2
ENSMUSG00000032116	3358.64	-0.386715	0.764869	0.077777	-4.9721	6.62304e-07	3.06699e-05	3711.72	3900.47	2944.5	2877.88	Stt3a
ENSMUSG00000030101	377.762	-0.386602	0.764929	0.151939	-2.54446	0.0109446	0.0793347	403.064	452.614	314.498	340.873	Sumf1
ENSMUSG00000047153	960.726	-0.386258	0.765111	0.110758	-3.48742	0.000487713	0.00753782	1098.04	1078.29	775.318	891.265	Khnyn
ENSMUSG00000028262	237.083	-0.386213	0.765135	0.180353	-2.14142	0.0322398	0.163996	268.017	269.096	199.53	211.689	Clca3a2
ENSMUSG00000032601	3735.72	-0.385828	0.76534	0.0752487	-5.12737	2.93817e-07	1.49763e-05	4303.85	4161.01	3241.89	3236.13	Prkar2a
ENSMUSG00000050174	45.3365	-0.385828	0.76534	0.407159	-0.94761	0.343328	0.652287	42.5918	59.9048	33.2551	45.5945	Nudt6
ENSMUSG00000024713	2736.47	-0.38571	0.765402	0.079686	-4.84037	1.29597e-06	5.52356e-05	3124.78	3075.11	2331.65	2414.34	Pcsk5
ENSMUSG00000108425	34.638	-0.385708	0.765404	0.47687	-0.808831	0.418612	0.713767	51.9412	26.6243	28.5043	31.4819	Gm44706
ENSMUSG00000074922	184.211	-0.385453	0.765539	0.206753	-1.86431	0.0622776	0.24967	222.308	194.928	149.173	170.437	Fam122a
ENSMUSG00000041040	1515.85	-0.38519	0.765678	0.100712	-3.82468	0.000130942	0.00268066	1761.85	1673.53	1410.01	1218.03	Fam117b
ENSMUSG00000023883	621.138	-0.384846	0.765861	0.125606	-3.0639	0.0021847	0.0238067	684.585	721.71	508.327	569.932	Phf10
ENSMUSG00000040840	144.731	-0.38462	0.765981	0.243099	-1.58215	0.113614	0.356397	186.988	140.729	111.167	140.04	4930579G18Rik
ENSMUSG00000028047	31.4512	-0.384381	0.766108	0.490944	-0.782942	0.433661	0.725766	45.7083	25.6735	29.4545	24.9684	Thbs3
ENSMUSG00000098188	501.6	-0.384345	0.766127	0.133277	-2.8838	0.00392912	0.0368924	547.46	588.588	443.718	426.635	Sowahc
ENSMUSG00000020847	570.18	-0.383098	0.766789	0.132685	-2.88727	0.00388605	0.0365704	697.051	594.293	499.776	489.598	Rph3al
ENSMUSG00000036061	415.615	-0.383087	0.766795	0.143032	-2.67832	0.00739919	0.0589669	456.044	484.943	368.656	352.815	Smug1
ENSMUSG00000049717	185.509	-0.382907	0.766891	0.203478	-1.8818	0.0598626	0.242948	212.959	207.29	171.976	149.811	Lig4
ENSMUSG00000034607	448.842	-0.382815	0.76694	0.161144	-2.37561	0.0175202	0.109972	430.073	585.736	402.861	376.698	Pof1b
ENSMUSG00000020493	321.885	-0.382555	0.767078	0.159845	-2.39328	0.0166984	0.106447	353.2	375.593	291.694	267.054	Prr11
ENSMUSG00000021687	1263.92	-0.382191	0.767271	0.0998114	-3.82913	0.000128596	0.00264565	1379.56	1481.45	1137.32	1057.36	Scamp1
ENSMUSG00000025736	168.812	-0.381252	0.767771	0.210281	-1.81306	0.069822	0.267548	185.949	195.879	142.522	150.896	Jmjd8
ENSMUSG00000030613	202.168	-0.380858	0.767981	0.193288	-1.97041	0.048791	0.213566	225.425	232.012	178.627	172.608	Ccdc90b
ENSMUSG00000025082	50.8064	-0.380804	0.768009	0.371256	-1.02572	0.305024	0.611622	54.0188	60.8557	42.7565	45.5945	Vwa2
ENSMUSG00000035284	413.64	-0.380759	0.768034	0.151673	-2.51038	0.01206	0.084231	430.073	505.863	381.008	337.617	Vps13c
ENSMUSG00000036890	159.904	-0.380675	0.768078	0.230342	-1.65265	0.0984017	0.328567	207.765	154.041	130.17	147.639	Gtdc1
ENSMUSG00000043998	1033.92	-0.38057	0.768134	0.108221	-3.51661	0.000437102	0.00689208	1191.53	1146.75	839.928	957.485	Mgat2
ENSMUSG00000005447	1534.9	-0.380443	0.768202	0.112041	-3.39557	0.000684863	0.00975208	1777.43	1693.5	1178.18	1490.51	Pafah1b3
ENSMUSG00000045414	242.124	-0.380277	0.76829	0.183247	-2.07521	0.037967	0.183133	260.745	287.163	225.184	195.405	Dipk2a
ENSMUSG00000038028	239.592	-0.379912	0.768484	0.186417	-2.03797	0.0415529	0.193198	288.793	252.931	191.929	224.716	Tigar
ENSMUSG00000031781	506.867	-0.379583	0.76866	0.140859	-2.69477	0.00704373	0.0567131	626.411	520.126	430.415	450.517	Ciapin1
ENSMUSG00000022679	242.39	-0.379017	0.768962	0.18003	-2.1053	0.0352656	0.174312	284.638	263.391	203.331	218.202	Mpv17l
ENSMUSG00000063488	293.577	-0.379004	0.768968	0.178031	-2.12887	0.0332654	0.167738	293.987	369.888	272.691	237.743	Zkscan7
ENSMUSG00000030727	273.771	-0.378969	0.768987	0.17136	-2.21154	0.0269987	0.146464	318.919	300.475	249.888	225.801	Rabep2
ENSMUSG00000013662	2131.37	-0.378467	0.769255	0.0981066	-3.85771	0.000114455	0.00239931	2233.47	2585.41	1946.85	1759.73	Atad1
ENSMUSG00000021577	7804.39	-0.37842	0.76928	0.0755482	-5.00899	5.47167e-07	2.57253e-05	8604.58	9038.01	6475.24	7099.72	Sdha
ENSMUSG00000030934	23076.4	-0.378418	0.769281	0.0695099	-5.44409	5.20722e-08	3.20334e-06	25400.3	26771.7	20747.4	19386.4	Oat
ENSMUSG00000042444	585.406	-0.37827	0.76936	0.124326	-3.04256	0.00234577	0.0250162	648.226	675.117	510.228	508.053	Mindy2
ENSMUSG00000018415	1404.93	-0.378159	0.769419	0.0936042	-4.03998	5.34554e-05	0.0013003	1591.48	1584.15	1192.43	1251.68	Gid4
ENSMUSG00000017453	483.361	-0.377906	0.769554	0.135425	-2.79052	0.00526233	0.0459874	524.606	567.669	412.363	428.806	Pipox
ENSMUSG00000024070	460.972	-0.377511	0.769764	0.149532	-2.52461	0.0115826	0.0817659	523.567	519.175	449.418	351.729	Prkd3
ENSMUSG00000058446	1498.41	-0.377252	0.769903	0.0943474	-3.99854	6.37339e-05	0.00150172	1645.5	1740.09	1260.84	1347.21	Znrf2
ENSMUSG00000000884	121.024	-0.377141	0.769962	0.254943	-1.47932	0.139056	0.401789	117.387	155.943	105.466	105.302	Gnb1l
ENSMUSG00000020572	2067.31	-0.377039	0.770016	0.0874338	-4.31228	1.61576e-05	0.00048629	2248.02	2423.77	1829.03	1768.42	Nampt
ENSMUSG00000000958	805.634	-0.376976	0.77005	0.114169	-3.30191	0.0009603	0.0127985	947.407	873.849	724.96	676.319	Slc7a7
ENSMUSG00000058135	6239.54	-0.376835	0.770125	0.0888174	-4.24281	2.20736e-05	0.000633689	7449.41	6652.28	5821.54	5034.94	Gstm1
ENSMUSG00000027068	35.1874	-0.376733	0.77018	0.451738	-0.833965	0.404301	0.703386	42.5918	37.0839	36.1055	24.9684	Dhrs9
ENSMUSG00000020604	235.142	-0.376675	0.770211	0.186385	-2.02095	0.0432849	0.198519	242.046	289.064	204.281	205.175	Arsg
ENSMUSG00000026707	129.467	-0.376668	0.770214	0.242744	-1.55171	0.120732	0.369252	150.629	141.68	100.715	124.842	Nsun6
ENSMUSG00000038967	937.511	-0.376493	0.770308	0.105992	-3.5521	0.000382165	0.00629978	1080.38	1038.35	832.327	798.99	Pdk2
ENSMUSG00000022139	2366.76	-0.376262	0.770431	0.0890924	-4.22328	2.40775e-05	0.000681812	2574.21	2773.69	2159.68	1959.48	Mbnl2
ENSMUSG00000074646	42.8187	-0.375444	0.770868	0.40862	-0.918809	0.358196	0.66648	51.9412	44.6909	32.3049	42.3378	6430550D23Rik
ENSMUSG00000007216	108.368	-0.375416	0.770883	0.263468	-1.4249	0.154185	0.427099	125.698	118.859	83.6127	105.302	Zfp775
ENSMUSG00000025612	1189.02	-0.374716	0.771257	0.098449	-3.8062	0.000141119	0.00283861	1340.08	1345.48	1064.16	1006.34	Bach1
ENSMUSG00000035504	2761.57	-0.374308	0.771475	0.0786956	-4.7564	1.97075e-06	7.96465e-05	3109.2	3126.46	2411.47	2399.14	Reep6
ENSMUSG00000118366	389.54	-0.37403	0.771624	0.161716	-2.31289	0.0207287	0.12362	447.733	432.646	385.759	292.022	9130016M20Rik
ENSMUSG00000045667	329.644	-0.37393	0.771678	0.178926	-2.08986	0.0366308	0.178713	431.112	313.787	301.196	272.482	Smtnl2
ENSMUSG00000029084	999.356	-0.373815	0.771739	0.106204	-3.51979	0.000431887	0.00684443	1089.73	1166.72	900.737	840.242	Cd38
ENSMUSG00000039470	694.239	-0.373778	0.771759	0.125211	-2.98519	0.00283406	0.0288206	718.866	848.176	612.843	597.071	Zdhhc2
ENSMUSG00000022807	280.704	-0.373043	0.772152	0.16926	-2.20397	0.0275263	0.147735	303.337	329.952	236.586	252.941	Osbpl11
ENSMUSG00000074093	671.968	-0.37281	0.772277	0.124298	-2.99932	0.00270584	0.0278403	704.323	812.043	592.89	578.616	Svip
ENSMUSG00000039917	734.857	-0.372636	0.77237	0.130708	-2.85089	0.00435965	0.0398302	843.525	813.944	564.386	717.571	Rhbdd2
ENSMUSG00000037242	902.778	-0.37239	0.772501	0.106903	-3.48344	0.000495006	0.00764108	1012.85	1024.09	768.667	805.503	Clic4
ENSMUSG00000027281	216.903	-0.371811	0.772812	0.196619	-1.89102	0.0586218	0.24018	222.308	267.194	203.331	174.779	Slx4ip
ENSMUSG00000015083	85.8262	-0.371768	0.772835	0.298268	-1.24642	0.21261	0.510788	111.154	82.7257	78.862	70.563	C8g
ENSMUSG00000012609	317.126	-0.371598	0.772926	0.167755	-2.21512	0.0267517	0.145817	383.326	332.804	298.345	254.027	Ttll5
ENSMUSG00000049230	70.9594	-0.371546	0.772954	0.323327	-1.14913	0.250501	0.556233	72.7177	87.48	69.3606	54.2792	Gm9833
ENSMUSG00000019494	1371.04	-0.370299	0.773622	0.103643	-3.57284	0.000353124	0.00591922	1557.2	1533.75	1100.27	1292.93	Cops6
ENSMUSG00000039910	1183.64	-0.370296	0.773624	0.105442	-3.51183	0.000445037	0.00698545	1340.08	1328.36	957.746	1108.38	Cited2
ENSMUSG00000029086	3222.65	-0.369822	0.773878	0.0808585	-4.5737	4.79197e-06	0.000174467	3561.09	3706.49	2918.84	2704.19	Prom1
ENSMUSG00000020774	19.1063	-0.369792	0.773894	0.61193	-0.604304	0.545641	0.802291	27.0094	16.1648	18.0527	15.1982	Aspa
ENSMUSG00000066613	266.756	-0.369738	0.773923	0.184028	-2.00914	0.0445226	0.201668	261.784	339.46	235.636	230.144	Zfp932
ENSMUSG00000044308	1661.59	-0.369627	0.773982	0.0946867	-3.90369	9.47375e-05	0.00208289	1775.35	1971.15	1483.18	1416.69	Ubr3
ENSMUSG00000021619	98.9118	-0.369598	0.773998	0.275092	-1.34354	0.179097	0.464017	121.542	101.743	93.1142	79.2476	Atg10
ENSMUSG00000069805	1360.49	-0.369463	0.774071	0.0970188	-3.80816	0.000140005	0.00283369	1465.78	1601.26	1182.93	1191.97	Fbp1
ENSMUSG00000005802	926.572	-0.36933	0.774142	0.13348	-2.76692	0.00565878	0.0483381	895.466	1193.34	845.629	771.85	Slc30a4
ENSMUSG00000032807	58.4167	-0.36918	0.774223	0.3478	-1.06147	0.288476	0.595846	62.3294	69.4135	54.1582	47.7657	Alox12b
ENSMUSG00000021485	56.4235	-0.36898	0.77433	0.351804	-1.04882	0.294259	0.600664	64.4071	62.7574	47.5072	51.0225	Mxd3
ENSMUSG00000071253	407.648	-0.368874	0.774387	0.15131	-2.43787	0.0147742	0.0971052	419.685	499.207	368.656	343.045	Slc25a16
ENSMUSG00000004508	205.83	-0.368808	0.774422	0.198115	-1.86158	0.0626619	0.250632	213.998	250.079	190.979	168.266	Gab2
ENSMUSG00000003199	1730.89	-0.368677	0.774493	0.113603	-3.24531	0.00117323	0.01484	2144.13	1757.21	1386.26	1635.98	Mpnd
ENSMUSG00000028007	786.251	-0.36828	0.774706	0.112608	-3.27045	0.00107376	0.0140116	867.418	904.277	669.852	703.458	Snx7
ENSMUSG00000038855	116.446	-0.368103	0.774801	0.25685	-1.43314	0.151818	0.423666	146.474	116.006	96.9147	106.387	Itpkb
ENSMUSG00000020576	580.9	-0.368049	0.774829	0.127934	-2.87687	0.00401644	0.0374876	688.74	620.918	517.829	496.112	Nbas
ENSMUSG00000097755	20.6479	-0.36802	0.774845	0.583036	-0.631213	0.527901	0.791521	22.8541	23.7717	21.8533	14.1126	2010110K18Rik
ENSMUSG00000020794	1094.32	-0.367658	0.77504	0.104392	-3.52191	0.000428444	0.00680713	1185.3	1279.87	918.79	993.309	Ube2g1
ENSMUSG00000066150	2149.84	-0.367566	0.775089	0.0856141	-4.29329	1.76042e-05	0.000520951	2444.35	2400.95	1941.15	1812.93	Slc31a1
ENSMUSG00000032434	2458.21	-0.367519	0.775115	0.0865146	-4.24805	2.15639e-05	0.000622802	2664.58	2873.53	2070.37	2224.36	Cmtm6
ENSMUSG00000031750	47.2482	-0.367233	0.775268	0.394796	-0.930184	0.352276	0.660345	44.6694	61.8065	45.6069	36.9099	Il34
ENSMUSG00000030287	102.235	-0.367219	0.775275	0.273721	-1.34158	0.179731	0.464913	124.659	105.547	78.862	99.8737	Itpr2
ENSMUSG00000043019	886.408	-0.36703	0.775377	0.10778	-3.40536	0.000660764	0.00950648	986.883	1009.82	755.365	793.562	Edem3
ENSMUSG00000047379	242.074	-0.366951	0.77542	0.181621	-2.02042	0.0433395	0.198614	268.017	277.654	226.134	196.491	B4gat1
ENSMUSG00000031953	419.616	-0.366475	0.775675	0.144282	-2.54	0.0110853	0.0797719	494.48	450.712	354.404	378.869	Tmem170
ENSMUSG00000040183	65.1686	-0.366444	0.775692	0.34444	-1.06388	0.287383	0.595262	86.2224	60.8557	63.6597	49.9369	Ankrd6
ENSMUSG00000042797	812.166	-0.366316	0.775761	0.111218	-3.29367	0.000988891	0.0131236	916.243	912.835	687.905	731.684	Aqp11
ENSMUSG00000035840	354.743	-0.366178	0.775835	0.155728	-2.3514	0.018703	0.115454	373.977	425.039	319.249	300.707	Lysmd3
ENSMUSG00000051177	65.9368	-0.366103	0.775875	0.32794	-1.11637	0.264263	0.569181	69.6012	78.9222	59.8591	55.3648	Plcb1
ENSMUSG00000087142	113.82	-0.366038	0.77591	0.251697	-1.45428	0.145868	0.413022	129.853	126.466	96.9147	102.045	Gm12454
ENSMUSG00000024276	845.786	-0.36586	0.776006	0.122303	-2.99141	0.00277691	0.0283781	859.107	1045.01	720.21	758.823	Zfp397
ENSMUSG00000008540	3691.79	-0.365637	0.776126	0.0841073	-4.34726	1.37848e-05	0.000429288	4239.44	4076.38	3421.47	3029.87	Mgst1
ENSMUSG00000032035	69.3458	-0.365621	0.776134	0.321294	-1.13797	0.255134	0.561509	83.1059	73.217	64.6098	56.4504	Ets1
ENSMUSG00000039967	2610.53	-0.365309	0.776303	0.0902556	-4.04749	5.17688e-05	0.00126514	2880.66	2999.04	2439.02	2123.4	Zfp292
ENSMUSG00000000489	266.358	-0.365127	0.7764	0.171086	-2.13417	0.0328287	0.166045	299.181	300.475	228.035	237.743	Pdgfb
ENSMUSG00000049562	296.658	-0.364946	0.776498	0.166155	-2.19643	0.0280615	0.149438	338.657	329.001	243.237	275.738	Ap5b1
ENSMUSG00000060224	61.1851	-0.364929	0.776507	0.357914	-1.0196	0.307918	0.614908	69.6012	68.4626	66.5101	40.1666	Pyroxd2
ENSMUSG00000034349	2269.17	-0.364718	0.776621	0.0862253	-4.22983	2.33869e-05	0.000668318	2499.41	2610.14	2060.86	1906.29	Smc4
ENSMUSG00000042082	209.774	-0.364624	0.776671	0.195746	-1.86275	0.0624981	0.250233	257.628	214.897	185.278	181.293	Arsb
ENSMUSG00000031831	31.1213	-0.364246	0.776875	0.47633	-0.764691	0.444455	0.733592	30.1259	39.9365	29.4545	24.9684	Dnaaf1
ENSMUSG00000050890	395.435	-0.363816	0.777106	0.15135	-2.40381	0.0162252	0.104015	445.655	445.007	376.257	314.819	Pdik1l
ENSMUSG00000024909	53.0074	-0.363748	0.777143	0.367002	-0.991133	0.321621	0.629869	63.3683	56.1013	51.3078	41.2522	Efemp2
ENSMUSG00000026502	1048.55	-0.363646	0.777198	0.115296	-3.15403	0.00161032	0.0188823	1157.25	1203.8	1008.1	825.044	Desi2
ENSMUSG00000041168	4746.52	-0.363534	0.777259	0.0843024	-4.31226	1.61596e-05	0.00048629	5581.6	5100.46	3919.35	4384.67	Lonp1
ENSMUSG00000049922	1819.92	-0.363432	0.777313	0.0981146	-3.70416	0.000212093	0.0038893	2169.06	1926.46	1506.93	1677.23	Slc35c1
ENSMUSG00000021226	277.963	-0.36325	0.777411	0.169224	-2.14656	0.031828	0.162689	326.191	299.524	245.137	241	Acot2
ENSMUSG00000058704	818.73	-0.363009	0.777541	0.113002	-3.21242	0.0013162	0.0163062	883	959.427	734.462	698.031	Memo1
ENSMUSG00000093769	25.6324	-0.362954	0.777571	0.541318	-0.670501	0.502538	0.774491	32.2035	25.6735	29.4545	15.1982	Hist2h3c1
ENSMUSG00000032776	229.246	-0.362637	0.777742	0.189844	-1.91018	0.0561099	0.233334	244.124	271.949	218.533	182.378	Mctp2
ENSMUSG00000051730	213.482	-0.362415	0.777862	0.19244	-1.88326	0.0596651	0.242824	227.502	252.931	197.63	175.865	Mettl5
ENSMUSG00000015478	609.326	-0.362392	0.777874	0.140567	-2.57807	0.00993535	0.0736773	692.896	677.019	462.72	604.67	Rnf5
ENSMUSG00000045038	244.994	-0.362375	0.777883	0.184305	-1.96617	0.0492792	0.214949	300.22	251.03	206.181	222.545	Prkce
ENSMUSG00000085126	35.3454	-0.362303	0.777922	0.465506	-0.778299	0.436393	0.727565	43.6306	36.133	39.9061	21.7117	Gm12589
ENSMUSG00000046160	18.4551	-0.362084	0.77804	0.609352	-0.594212	0.55237	0.806608	18.6988	22.8209	17.1026	15.1982	Olig1
ENSMUSG00000031246	1151.79	-0.361983	0.778094	0.102861	-3.51916	0.000432911	0.00685195	1235.16	1355.94	1034.71	981.368	Sh3bgrl
ENSMUSG00000030082	2701.93	-0.361885	0.778147	0.0806865	-4.48507	7.28892e-06	0.000252845	3075.96	3002.85	2420.97	2307.95	Sec61a1
ENSMUSG00000033964	599.907	-0.361792	0.778198	0.133379	-2.71251	0.00667759	0.0546818	621.217	728.366	553.934	496.112	Zbtb41
ENSMUSG00000042613	711.837	-0.361251	0.778489	0.122305	-2.9537	0.0031399	0.0311446	761.458	838.667	587.189	660.035	Pbxip1
ENSMUSG00000039182	239.9	-0.361131	0.778554	0.182867	-1.97483	0.0482873	0.211881	250.357	289.064	212.832	207.347	AW209491
ENSMUSG00000052117	670.235	-0.360701	0.778786	0.126289	-2.85616	0.00428801	0.0393162	763.536	744.531	636.597	536.279	D630039A03Rik
ENSMUSG00000085622	47.3356	-0.360438	0.778928	0.410361	-0.878345	0.379756	0.683233	66.4847	39.9365	35.1553	47.7657	3110056K07Rik
ENSMUSG00000026663	616.639	-0.360261	0.779024	0.137669	-2.61686	0.00887424	0.0675741	721.983	665.609	602.392	476.571	Atf6
ENSMUSG00000028443	382.912	-0.360098	0.779111	0.147143	-2.44727	0.0143945	0.0954496	418.646	442.154	335.401	335.445	Nudt2
ENSMUSG00000031584	4703.6	-0.359882	0.779228	0.074689	-4.81841	1.44709e-06	6.10517e-05	5451.75	5123.29	4136.93	4102.42	Gsr
ENSMUSG00000047205	190.29	-0.359649	0.779354	0.20196	-1.7808	0.0749452	0.278464	201.532	226.307	174.827	158.495	Dusp18
ENSMUSG00000045991	2593.27	-0.359602	0.77938	0.0813404	-4.42095	9.82684e-06	0.000322941	2851.57	2978.12	2306	2237.39	Onecut2
ENSMUSG00000039046	905.836	-0.359425	0.779475	0.107702	-3.33721	0.000846243	0.0116131	1021.16	1014.58	765.817	821.787	Usp6nl
ENSMUSG00000031433	120.775	-0.359318	0.779533	0.25659	-1.40036	0.161406	0.437559	118.426	153.09	114.967	96.617	Rbm41
ENSMUSG00000010095	1874.75	-0.359153	0.779622	0.0861404	-4.16939	3.0541e-05	0.000826979	2080.76	2132.8	1634.25	1651.17	Slc3a2
ENSMUSG00000032349	1558.32	-0.359132	0.779633	0.102256	-3.5121	0.00044458	0.00698545	1797.17	1706.81	1476.52	1252.76	Elovl5
ENSMUSG00000099655	33.6688	-0.3591	0.779651	0.477274	-0.752398	0.451811	0.739374	27.0094	48.4943	26.604	32.5675	2310034G01Rik
ENSMUSG00000100826	552.253	-0.358212	0.780131	0.135049	-2.65247	0.00799064	0.0625625	573.431	667.51	504.527	463.544	Snhg14
ENSMUSG00000032358	838.758	-0.358154	0.780162	0.115249	-3.10766	0.00188573	0.0212536	903.777	981.297	776.268	693.688	Fam83b
ENSMUSG00000040848	3309.93	-0.357682	0.780418	0.076119	-4.69898	2.61459e-06	0.000102676	3733.53	3702.69	2886.54	2916.96	Sft2d2
ENSMUSG00000109408	24.222	-0.357627	0.780447	0.532566	-0.671518	0.501891	0.773875	24.9318	29.477	21.8533	20.6261	A930037H05Rik
ENSMUSG00000050621	20.1085	-0.357602	0.780461	0.598212	-0.597784	0.549984	0.805087	16.6212	28.5261	19.0029	16.2838	Rps27rt
ENSMUSG00000028458	255.53	-0.357379	0.780582	0.179673	-1.98905	0.0466962	0.207302	296.065	277.654	205.231	243.171	Tesk1
ENSMUSG00000020520	985.966	-0.357266	0.780643	0.11389	-3.13695	0.00170717	0.0197035	1152.06	1062.12	797.171	932.517	Galnt10
ENSMUSG00000031555	765.713	-0.356583	0.781012	0.114431	-3.11613	0.00183243	0.020879	888.194	832.011	686.955	655.693	Adam9
ENSMUSG00000091575	148.599	-0.356563	0.781023	0.225353	-1.58225	0.113594	0.356397	154.785	178.763	127.319	133.527	2010016I18Rik
ENSMUSG00000068893	104.189	-0.356241	0.781198	0.263817	-1.35033	0.176909	0.460835	114.271	119.81	96.9147	85.7611	Sprr2a2
ENSMUSG00000039853	230.571	-0.355997	0.78133	0.186054	-1.91341	0.0556961	0.232464	241.007	276.703	208.082	196.491	Trim14
ENSMUSG00000021097	1273.53	-0.355994	0.781331	0.0967393	-3.67993	0.000233293	0.0041919	1437.73	1421.55	1084.11	1150.72	Clmn
ENSMUSG00000024424	335.007	-0.355914	0.781374	0.162305	-2.19288	0.0283163	0.150474	389.559	362.281	267.941	320.247	Ttc39c
ENSMUSG00000044475	636.786	-0.35567	0.781507	0.1217	-2.92251	0.00347224	0.0334836	740.681	689.38	563.436	553.648	Ascc1
ENSMUSG00000030541	3336.31	-0.355663	0.781511	0.0817157	-4.35244	1.34632e-05	0.000420321	3924.68	3566.71	2906.49	2947.36	Idh2
ENSMUSG00000051483	4764.8	-0.355152	0.781787	0.0860093	-4.12922	3.63989e-05	0.000948508	5629.39	5069.09	4420.07	3940.67	Cbr1
ENSMUSG00000029811	2618.14	-0.354515	0.782133	0.0825625	-4.2939	1.75565e-05	0.000520774	2834.95	3040.88	2282.25	2314.47	Aoc1
ENSMUSG00000113450	119.997	-0.354228	0.782288	0.259892	-1.36298	0.172888	0.45499	112.193	156.893	104.516	106.387	Gm49359
ENSMUSG00000022707	233.948	-0.354172	0.782319	0.185303	-1.91131	0.0559649	0.232963	251.395	273.85	219.483	191.063	Gbe1
ENSMUSG00000028986	250.765	-0.353957	0.782435	0.182265	-1.94199	0.0521382	0.222612	261.784	300.475	205.231	235.572	Klhl7
ENSMUSG00000006642	726.753	-0.353635	0.78261	0.115391	-3.06466	0.00217918	0.0237674	798.856	832.011	650.849	625.296	Tcf23
ENSMUSG00000022641	459.606	-0.353529	0.782667	0.14653	-2.41268	0.0158357	0.102383	532.917	499.207	443.718	362.585	Bbx
ENSMUSG00000040549	1686.67	-0.35344	0.782716	0.0949103	-3.72394	0.000196141	0.00366129	1900.01	1885.57	1571.54	1389.55	Ckap5
ENSMUSG00000036452	214.533	-0.353276	0.782805	0.207981	-1.69859	0.0893958	0.310277	242.046	238.668	154.874	222.545	Arhgap26
ENSMUSG00000042790	258.29	-0.3531	0.7829	0.176505	-2.00051	0.045445	0.204005	301.259	278.605	239.436	213.86	Rnf214
ENSMUSG00000030170	36.2645	-0.353057	0.782923	0.454476	-0.776844	0.437251	0.728142	37.3977	43.74	23.7536	40.1666	Wnt5b
ENSMUSG00000067714	365.451	-0.352717	0.783108	0.149989	-2.35162	0.0186921	0.115443	419.685	400.316	325.9	315.905	Lpar5
ENSMUSG00000104435	116.459	-0.352469	0.783243	0.255247	-1.38089	0.167312	0.446163	142.319	118.859	95.0145	109.644	Gm37422
ENSMUSG00000087385	49.7902	-0.352119	0.783433	0.380941	-0.924341	0.355309	0.663442	50.9024	60.8557	49.4075	37.9954	Frg2f1
ENSMUSG00000050668	257.146	-0.351534	0.78375	0.174924	-2.00964	0.0444691	0.201645	282.56	293.819	216.633	235.572	Gpatch11
ENSMUSG00000035105	3979.46	-0.351519	0.783759	0.0851004	-4.13064	3.61761e-05	0.00094512	4751.58	4172.42	3415.77	3578.09	Egln3
ENSMUSG00000042042	108.861	-0.35149	0.783774	0.280274	-1.25409	0.209808	0.506857	97.6495	146.434	104.516	86.8467	Csgalnact2
ENSMUSG00000086119	23.663	-0.351313	0.78387	0.54793	-0.641165	0.521416	0.787357	32.2035	20.9191	20.9032	20.6261	Gm2415
ENSMUSG00000026610	264.874	-0.351287	0.783884	0.189252	-1.85619	0.0634263	0.252573	269.055	325.197	262.24	203.004	Esrrg
ENSMUSG00000047264	317.272	-0.350752	0.784175	0.16115	-2.17656	0.0295135	0.15512	364.627	347.067	293.595	263.797	Zfp358
ENSMUSG00000051726	375.283	-0.350589	0.784264	0.153808	-2.2794	0.0226434	0.131095	417.607	423.137	302.146	358.243	Kcnf1
ENSMUSG00000039578	362.798	-0.350535	0.784293	0.158388	-2.21314	0.0268877	0.146192	376.054	437.4	339.202	298.536	Ccser1
ENSMUSG00000032218	1083	-0.350466	0.784331	0.101239	-3.46177	0.000536633	0.00807407	1210.23	1217.11	925.441	979.197	Ccnb2
ENSMUSG00000051705	154.207	-0.350248	0.784449	0.222718	-1.57261	0.115809	0.360655	159.979	185.42	129.22	142.212	Senp8
ENSMUSG00000037234	344.367	-0.350224	0.784462	0.160438	-2.18293	0.0290412	0.153672	352.161	419.333	295.495	310.477	Hook3
ENSMUSG00000031284	32.5275	-0.349876	0.784652	0.479432	-0.729772	0.465529	0.748388	43.6306	29.477	34.2052	22.7973	Pak3
ENSMUSG00000020042	117.55	-0.349681	0.784757	0.248055	-1.40969	0.15863	0.433789	136.086	127.417	103.566	103.13	Btbd11
ENSMUSG00000020189	234.769	-0.349411	0.784904	0.191914	-1.82067	0.0686573	0.264452	242.046	284.31	227.085	185.635	Osbpl8
ENSMUSG00000028675	1344.06	-0.34937	0.784927	0.096018	-3.63858	0.000274142	0.00482181	1453.31	1558.48	1187.68	1176.77	Pnrc2
ENSMUSG00000027893	6017.12	-0.349337	0.784945	0.0714	-4.89267	9.94764e-07	4.34357e-05	6880.13	6604.74	5359.77	5223.83	Ahcyl1
ENSMUSG00000022244	355.601	-0.349315	0.784956	0.158237	-2.20754	0.027276	0.147201	425.918	370.839	294.545	331.103	Amacr
ENSMUSG00000002274	293.795	-0.34904	0.785106	0.165382	-2.11051	0.0348146	0.172938	339.695	318.541	249.888	267.054	Metrn
ENSMUSG00000054752	545.791	-0.349007	0.785124	0.127298	-2.74165	0.00611322	0.0509626	606.673	616.163	475.072	485.256	Fsd1l
ENSMUSG00000044991	68.8145	-0.348252	0.785535	0.323286	-1.07722	0.28138	0.588731	82.0671	72.2661	65.56	55.3648	Shld1
ENSMUSG00000028657	610.12	-0.348111	0.785612	0.122483	-2.84212	0.00448141	0.0406021	680.43	686.528	549.184	524.337	Ppt1
ENSMUSG00000001604	436.435	-0.347506	0.785942	0.140444	-2.47434	0.0133482	0.0908402	504.868	472.582	375.307	392.981	Tcea3
ENSMUSG00000033105	4451.78	-0.347435	0.78598	0.0764836	-4.54261	5.55613e-06	0.000197117	5171.27	4799.99	3951.65	3884.22	Lss
ENSMUSG00000015247	830.945	-0.347055	0.786187	0.112541	-3.08382	0.00204364	0.022645	927.67	933.754	768.667	693.688	Nipsnap3b
ENSMUSG00000042549	46.6932	-0.346813	0.786319	0.399596	-0.867911	0.385443	0.687597	45.7083	58.9539	48.4574	33.6531	Map2k3os
ENSMUSG00000037818	248.519	-0.346675	0.786394	0.177663	-1.95131	0.0510202	0.220007	274.25	282.408	228.985	208.432	Abhd18
ENSMUSG00000032018	2600.58	-0.346659	0.786403	0.0852076	-4.06841	4.73359e-05	0.00117646	2921.17	2903	2404.82	2173.34	Sc5d
ENSMUSG00000042369	584.241	-0.346656	0.786405	0.129063	-2.68595	0.00723244	0.0578966	696.012	612.36	506.427	522.166	Rbm45
ENSMUSG00000024477	697.104	-0.346506	0.786486	0.120819	-2.86798	0.00413101	0.0382985	750.031	811.092	643.248	584.044	Pggt1b
ENSMUSG00000034390	1343.49	-0.346248	0.786627	0.0951253	-3.63992	0.000272723	0.00480363	1514.61	1492.87	1150.63	1215.85	Cmip
ENSMUSG00000029088	24.787	-0.34601	0.786757	0.526054	-0.657746	0.510701	0.781094	25.9706	29.477	20.9032	22.7973	Kcnip4
ENSMUSG00000030214	343.582	-0.345767	0.786889	0.156578	-2.20827	0.0272252	0.147081	396.831	372.741	319.249	285.509	Plbd1
ENSMUSG00000027828	3919.77	-0.345735	0.786907	0.077795	-4.44419	8.82254e-06	0.00029697	4282.03	4492.86	3557.34	3346.86	Ssr3
ENSMUSG00000027875	725.181	-0.345734	0.786907	0.127439	-2.71294	0.00666893	0.0546467	888.194	735.973	663.201	613.355	Hmgcs2
ENSMUSG00000029802	707.091	-0.345509	0.78703	0.12104	-2.85449	0.00431055	0.039436	776.002	807.288	663.201	581.873	Abcg2
ENSMUSG00000043510	373.585	-0.345407	0.787086	0.157625	-2.19132	0.0284283	0.150813	399.947	435.498	297.395	361.499	Hscb
ENSMUSG00000027326	601.966	-0.345393	0.787093	0.128858	-2.68042	0.00735301	0.0586737	657.576	690.331	568.186	491.77	Knl1
ENSMUSG00000022014	502.817	-0.345336	0.787125	0.131319	-2.62974	0.00854495	0.0657482	568.237	557.21	441.817	444.004	Epsti1
ENSMUSG00000038209	2412.59	-0.345214	0.787191	0.207945	-1.66012	0.0968901	0.326233	2765.35	2633.91	1820.48	2430.62	Itln1
ENSMUSG00000045103	441.368	-0.344832	0.787399	0.142952	-2.41223	0.0158555	0.102433	471.626	516.322	409.512	368.013	Dmd
ENSMUSG00000018449	144.14	-0.34467	0.787488	0.228965	-1.50534	0.132238	0.390213	173.484	149.287	131.12	122.671	Rpain
ENSMUSG00000053897	880.247	-0.344516	0.787572	0.108471	-3.17611	0.00149267	0.0179063	955.718	1013.63	766.767	784.877	Slc39a8
ENSMUSG00000078945	862.633	-0.344334	0.787672	0.111707	-3.08248	0.00205283	0.0227267	973.378	957.526	800.972	718.657	Naip2
ENSMUSG00000029162	3703.91	-0.344075	0.787813	0.0907067	-3.79327	0.000148674	0.00295173	3967.27	4317.9	3018.61	3511.86	Khk
ENSMUSG00000020072	816.13	-0.343815	0.787955	0.114634	-2.99925	0.00270645	0.0278403	869.496	955.624	693.606	745.796	Pbld2
ENSMUSG00000031634	568.123	-0.343606	0.788069	0.128372	-2.67665	0.00743624	0.0591489	616.023	655.149	522.58	478.743	Ufsp2
ENSMUSG00000027896	40.994	-0.343577	0.788085	0.422945	-0.812343	0.416595	0.712662	39.4753	52.2978	41.8064	30.3964	Slc16a4
ENSMUSG00000040562	1192.04	-0.343384	0.78819	0.106549	-3.22278	0.00126952	0.0158696	1433.58	1233.28	1038.51	1062.79	Gstm2
ENSMUSG00000020986	1228.13	-0.34338	0.788193	0.0993699	-3.45558	0.000549119	0.00823217	1392.02	1355.94	1127.82	1036.73	Sec23a
ENSMUSG00000006423	445.933	-0.343163	0.788311	0.150028	-2.28733	0.0221767	0.129312	443.578	553.406	390.509	396.238	C330007P06Rik
ENSMUSG00000072763	43.9514	-0.343095	0.788348	0.401524	-0.854482	0.392838	0.693108	50.9024	47.5435	43.7067	33.6531	5430403G16Rik
ENSMUSG00000029030	739.19	-0.343001	0.7884	0.12071	-2.84152	0.00448993	0.0406306	806.127	846.274	605.242	699.116	Tprgl
ENSMUSG00000028706	328.668	-0.342963	0.78842	0.156446	-2.19222	0.0283636	0.150533	359.433	375.593	289.794	289.851	Nsun4
ENSMUSG00000068732	497.913	-0.342928	0.78844	0.14001	-2.4493	0.0143133	0.0951779	560.965	553.406	478.873	398.409	Tmem167b
ENSMUSG00000072640	460.041	-0.34228	0.788794	0.136988	-2.49861	0.0124681	0.086549	500.713	527.733	398.111	413.608	Lyrm9
ENSMUSG00000020532	1711.7	-0.342098	0.788893	0.0893406	-3.82914	0.00012859	0.00264565	1954.03	1873.21	1481.28	1538.27	Acaca
ENSMUSG00000068966	175.614	-0.341497	0.789222	0.206814	-1.65123	0.0986918	0.328746	199.454	193.027	148.223	161.752	Zbtb34
ENSMUSG00000079084	446.559	-0.341326	0.789316	0.145451	-2.34667	0.0189419	0.116468	457.083	541.045	403.811	384.297	Ccdc82
ENSMUSG00000000811	280.08	-0.341272	0.789345	0.180544	-1.89024	0.058726	0.240449	289.832	336.608	274.592	219.288	Txnrd3
ENSMUSG00000106535	52.829	-0.341075	0.789453	0.362626	-0.94057	0.346925	0.655928	58.1741	59.9048	46.5571	46.6801	Gm43031
ENSMUSG00000001918	4698.19	-0.341061	0.78946	0.0763327	-4.46809	7.89208e-06	0.000270759	5456.94	5045.31	4113.18	4177.33	Slc1a5
ENSMUSG00000047084	625.801	-0.341054	0.789464	0.120715	-2.82528	0.00472399	0.0424411	698.09	700.791	553.934	550.391	Ngrn
ENSMUSG00000004328	522.241	-0.340752	0.78963	0.153479	-2.22019	0.026406	0.144821	667.964	500.157	485.524	435.319	Hif3a
ENSMUSG00000021096	2091.2	-0.340746	0.789633	0.0847616	-4.02005	5.81863e-05	0.00139468	2282.3	2391.44	1842.33	1848.75	Ppm1a
ENSMUSG00000087354	25.2842	-0.340693	0.789662	0.520103	-0.655049	0.512436	0.782053	27.0094	29.477	21.8533	22.7973	4930404I05Rik
ENSMUSG00000067851	3562.58	-0.340642	0.78969	0.0894983	-3.80613	0.000141158	0.00283861	3888.32	4075.43	3389.17	2897.42	Arfgef1
ENSMUSG00000025007	4742.45	-0.340602	0.789712	0.0720547	-4.727	2.27866e-06	9.06239e-05	5333.32	5265.92	4153.08	4217.49	Aldh18a1
ENSMUSG00000027296	421.787	-0.340596	0.789715	0.149635	-2.27617	0.0228358	0.131873	515.257	427.891	378.158	365.842	Itpka
ENSMUSG00000041966	1566.44	-0.340431	0.789805	0.100346	-3.39256	0.000692424	0.00980427	1786.78	1715.37	1486.98	1276.65	Dcaf17
ENSMUSG00000048796	301.187	-0.340379	0.789834	0.171793	-1.98134	0.0475531	0.209987	369.821	303.327	253.689	277.91	Cyb561d1
ENSMUSG00000059669	107.272	-0.340175	0.789946	0.272548	-1.24813	0.211984	0.510069	120.504	118.859	77.9119	111.815	Taf1b
ENSMUSG00000109644	182.251	-0.339992	0.790046	0.207177	-1.64108	0.100782	0.332689	209.842	197.781	174.827	146.554	0610005C13Rik
ENSMUSG00000020048	7322.21	-0.339904	0.790094	0.0691079	-4.91845	8.72317e-07	3.90333e-05	8194.24	8167.97	6575.95	6350.67	Hsp90b1
ENSMUSG00000014932	1403.31	-0.339869	0.790113	0.0952634	-3.56768	0.000360162	0.00600537	1508.37	1626.94	1237.09	1240.82	Yes1
ENSMUSG00000004558	509.051	-0.339838	0.79013	0.141108	-2.40837	0.0160241	0.103136	622.256	515.371	436.116	462.459	Ndrg2
ENSMUSG00000049090	1160.38	-0.339801	0.79015	0.106178	-3.20028	0.00137292	0.0168089	1238.28	1354.99	1083.16	965.084	Zadh2
ENSMUSG00000064127	1105.39	-0.339773	0.790165	0.10685	-3.17992	0.00147316	0.0177748	1217.5	1253.25	1043.26	907.548	Med14
ENSMUSG00000075595	1255.85	-0.33964	0.790238	0.0958187	-3.54462	0.000393185	0.00641842	1413.84	1392.07	1099.32	1118.15	Zfp652
ENSMUSG00000010048	1132.16	-0.339429	0.790354	0.100708	-3.37042	0.000750549	0.0105195	1253.86	1276.07	1034.71	963.999	Ifrd2
ENSMUSG00000049897	23.5869	-0.33942	0.790359	0.538122	-0.630749	0.528205	0.791521	27.0094	25.6735	19.953	21.7117	Stkld1
ENSMUSG00000070639	869.134	-0.339178	0.790491	0.118509	-2.86204	0.00420927	0.0387854	966.106	976.543	838.028	695.859	Lrrc8b
ENSMUSG00000027715	1807.15	-0.339174	0.790494	0.090322	-3.75517	0.000173225	0.00331276	1963.38	2072.9	1541.13	1651.17	Ccna2
ENSMUSG00000020246	283.335	-0.339162	0.7905	0.166523	-2.03673	0.0416767	0.193407	310.608	322.345	251.788	248.599	Hcfc2
ENSMUSG00000005514	4869.2	-0.339098	0.790535	0.077659	-4.3665	1.26251e-05	0.000399145	5474.6	5401.89	4095.12	4505.17	Por
ENSMUSG00000006315	1270.75	-0.339081	0.790545	0.0974361	-3.48004	0.000501346	0.00767232	1466.82	1372.1	1110.72	1133.35	Tmem147
ENSMUSG00000038876	143.294	-0.338722	0.790742	0.23011	-1.472	0.141022	0.404964	149.591	170.206	118.768	134.612	Rnf146
ENSMUSG00000046351	286.567	-0.338693	0.790757	0.18034	-1.87809	0.0603693	0.244453	283.599	356.576	272.691	233.401	Zfp322a
ENSMUSG00000078439	6230.83	-0.338565	0.790828	0.0719361	-4.70646	2.52055e-06	9.92954e-05	7133.6	6784.45	5584.95	5420.32	Smim24
ENSMUSG00000024887	899.342	-0.338313	0.790965	0.109369	-3.09331	0.00197936	0.0220699	986.883	1022.18	829.476	758.823	Asah2
ENSMUSG00000097081	34.7238	-0.33805	0.79111	0.451619	-0.74853	0.454141	0.740855	41.553	36.133	35.1553	26.054	Gm10425
ENSMUSG00000020876	189.083	-0.337915	0.791184	0.215927	-1.56495	0.117594	0.36396	232.697	190.174	189.079	144.383	Snx11
ENSMUSG00000074024	39.2645	-0.337857	0.791216	0.431765	-0.782503	0.433919	0.725766	36.3588	51.347	38.9559	30.3964	4632427E13Rik
ENSMUSG00000049916	166.683	-0.337636	0.791337	0.214537	-1.57378	0.115537	0.360167	188.027	184.469	159.624	134.612	2610318N02Rik
ENSMUSG00000024431	1985.77	-0.337293	0.791525	0.0862083	-3.91254	9.1332e-05	0.00202047	2179.45	2254.51	1793.87	1715.22	Nr3c1
ENSMUSG00000020873	841.809	-0.337212	0.79157	0.113659	-2.96686	0.00300857	0.0301775	959.873	920.442	786.72	700.202	Slc35b1
ENSMUSG00000042976	24.2463	-0.337171	0.791592	0.553733	-0.608905	0.542587	0.800795	22.8541	31.3787	27.5542	15.1982	9930038B18Rik
ENSMUSG00000114469	25.1392	-0.337133	0.791613	0.570618	-0.590821	0.55464	0.807832	24.9318	31.3787	32.3049	11.9414	C730002L08Rik
ENSMUSG00000027306	786.2	-0.337071	0.791647	0.123685	-2.72524	0.00642542	0.0531395	824.826	930.901	749.664	639.409	Nusap1
ENSMUSG00000028124	1474.74	-0.336814	0.791788	0.101075	-3.33231	0.000861275	0.0117507	1584.21	1708.71	1389.11	1216.94	Gclm
ENSMUSG00000020955	111.387	-0.336488	0.791967	0.254743	-1.32089	0.186538	0.475308	128.814	119.81	95.9646	100.959	Ap4s1
ENSMUSG00000023074	236.945	-0.336231	0.792108	0.18873	-1.78154	0.0748239	0.278178	253.473	275.752	231.835	186.72	Mospd1
ENSMUSG00000030231	1635.28	-0.336192	0.79213	0.0904694	-3.71608	0.000202339	0.00375455	1795.09	1854.2	1410.01	1481.82	Plekha5
ENSMUSG00000057706	19.5512	-0.336164	0.792145	0.590829	-0.568971	0.569376	0.815883	20.7765	22.8209	16.1525	18.4549	Mex3b
ENSMUSG00000032641	130.706	-0.336074	0.792194	0.253865	-1.32383	0.18556	0.474074	161.018	131.22	133.97	96.617	Gpr19
ENSMUSG00000028654	908.109	-0.336047	0.792209	0.111876	-3.00376	0.00266667	0.0275446	1074.14	952.771	784.819	820.702	Mycl
ENSMUSG00000112375	18.439	-0.336041	0.792212	0.62252	-0.539807	0.58933	0.827288	25.9706	15.2139	15.2023	17.3693	Gm38560
ENSMUSG00000024507	2129.99	-0.336031	0.792218	0.0851251	-3.94749	7.89738e-05	0.00179968	2312.42	2440.88	1860.38	1906.29	Hsd17b4
ENSMUSG00000029208	734.553	-0.335975	0.792249	0.120916	-2.77858	0.00545963	0.0471181	793.662	846.274	693.606	604.67	Guf1
ENSMUSG00000107283	250.301	-0.335619	0.792444	0.179115	-1.87376	0.0609636	0.246153	263.861	294.77	230.885	211.689	Mpv17
ENSMUSG00000022257	1038.23	-0.335486	0.792517	0.104693	-3.20447	0.0013531	0.0166315	1159.33	1158.16	961.546	873.895	Laptm4b
ENSMUSG00000023505	1174.3	-0.335286	0.792627	0.103313	-3.24534	0.00117309	0.01484	1376.44	1244.69	1070.81	1005.25	Cdca3
ENSMUSG00000037253	1537.87	-0.335063	0.792749	0.0924502	-3.62426	0.000289793	0.00504029	1670.43	1761.01	1389.11	1330.93	Mex3c
ENSMUSG00000024269	77.1265	-0.335058	0.792752	0.304936	-1.09878	0.271862	0.578072	88.3	83.6765	62.7095	73.8197	Tpgs2
ENSMUSG00000000594	332.208	-0.334995	0.792787	0.15987	-2.09542	0.0361338	0.177165	382.287	359.429	313.548	273.567	Gm2a
ENSMUSG00000028996	54.7409	-0.334929	0.792823	0.38582	-0.868098	0.385341	0.687556	57.1353	64.6591	34.2052	62.9639	Rbp7
ENSMUSG00000020228	335.386	-0.334807	0.79289	0.155501	-2.15309	0.0313115	0.161045	383.326	365.134	302.146	290.937	Helb
ENSMUSG00000026730	544.179	-0.334524	0.793046	0.14274	-2.34359	0.0190992	0.117089	602.518	612.36	540.632	421.207	Pter
ENSMUSG00000048965	34.188	-0.334359	0.793137	0.471477	-0.709173	0.478217	0.757345	46.7471	29.477	24.7038	35.8243	Mrgpre
ENSMUSG00000059772	216.641	-0.334082	0.793289	0.191219	-1.74712	0.0806172	0.292531	242.046	241.521	207.132	175.865	Slx1b
ENSMUSG00000064140	110.473	-0.333986	0.793342	0.254997	-1.30977	0.190275	0.479451	125.698	120.76	98.815	96.617	Trim38
ENSMUSG00000029627	106.404	-0.333737	0.793479	0.262489	-1.27143	0.203574	0.498771	116.348	120.76	86.4632	102.045	Zkscan14
ENSMUSG00000044408	1986.22	-0.333723	0.793486	0.0858129	-3.88896	0.000100674	0.00218945	2162.83	2266.87	1766.32	1748.88	Sptssa
ENSMUSG00000087370	565.686	-0.333532	0.793591	0.128145	-2.60277	0.00924742	0.0697775	600.44	660.854	498.826	502.625	Tmem170b
ENSMUSG00000025950	3984.44	-0.33287	0.793955	0.0752868	-4.42136	9.80796e-06	0.000322941	4410.85	4473.84	3609.6	3443.47	Idh1
ENSMUSG00000046352	374.822	-0.332696	0.794051	0.148497	-2.24042	0.0250638	0.139785	416.568	419.333	342.052	321.333	Gjb2
ENSMUSG00000036764	60.7809	-0.332646	0.794079	0.346047	-0.961273	0.336415	0.646629	63.3683	72.2661	60.8093	46.6801	Dnajc12
ENSMUSG00000034110	37.8464	-0.332579	0.794116	0.426793	-0.779252	0.435831	0.727233	41.553	42.7891	32.3049	34.7387	Kctd7
ENSMUSG00000047045	1343.72	-0.332545	0.794134	0.0963175	-3.45259	0.000555225	0.00829384	1458.51	1536.61	1156.33	1223.45	Tmem164
ENSMUSG00000019437	331.248	-0.33225	0.794297	0.15803	-2.10244	0.0355145	0.175022	373.977	364.183	277.442	309.391	Tlcd1
ENSMUSG00000022450	2725.36	-0.332061	0.794401	0.0910172	-3.64833	0.000263947	0.0046622	3122.7	2951.5	2241.39	2585.86	Ndufa6
ENSMUSG00000024759	1499.13	-0.331659	0.794622	0.0977239	-3.39384	0.000689203	0.00978042	1585.25	1756.26	1372.96	1282.07	Atl3
ENSMUSG00000022339	304.046	-0.331619	0.794644	0.163889	-2.02344	0.0430276	0.197859	357.355	320.443	266.991	271.396	Ebag9
ENSMUSG00000025862	2512.75	-0.331595	0.794657	0.0914485	-3.62603	0.000287808	0.00501276	2614.72	2985.73	2294.6	2155.97	Stag2
ENSMUSG00000036188	614.659	-0.331495	0.794713	0.127852	-2.59279	0.00952003	0.0713602	713.672	657.051	577.688	510.225	Ankmy2
ENSMUSG00000038256	1087.95	-0.331474	0.794724	0.108726	-3.0487	0.00229837	0.0246822	1263.21	1161.01	901.687	1025.88	Bcl9
ENSMUSG00000026600	3007.28	-0.331301	0.794819	0.0896752	-3.69446	0.000220357	0.00401725	3334.62	3368.93	2865.64	2459.93	Soat1
ENSMUSG00000027366	1765.36	-0.331086	0.794938	0.0935021	-3.54094	0.000398698	0.006483	1868.84	2065.29	1608.59	1518.73	Sppl2a
ENSMUSG00000002455	902.599	-0.331064	0.79495	0.106229	-3.11652	0.00182998	0.0208751	1001.43	1009.82	791.47	807.675	Prpf6
ENSMUSG00000040548	730.454	-0.330934	0.795022	0.122742	-2.69616	0.00701435	0.0566226	851.836	776.86	691.705	601.414	Tex2
ENSMUSG00000014075	145.1	-0.330853	0.795066	0.224835	-1.47154	0.141146	0.404964	157.901	165.451	131.12	125.928	Tctex1d2
ENSMUSG00000100017	87.8552	-0.330674	0.795165	0.294385	-1.12327	0.261323	0.566858	85.1836	110.301	71.2608	84.6756	2410022M11Rik
ENSMUSG00000028389	32.9178	-0.330537	0.79524	0.467588	-0.706898	0.47963	0.758467	33.2424	39.9365	23.7536	34.7387	Zfp37
ENSMUSG00000021094	793.146	-0.330499	0.795261	0.111581	-2.96197	0.00305675	0.0305626	890.272	876.702	686.955	718.657	Dhrs7
ENSMUSG00000050043	1245.38	-0.330344	0.795347	0.09587	-3.44575	0.000569471	0.00844603	1394.1	1380.66	1105.97	1100.78	Tmx2
ENSMUSG00000021938	776.181	-0.330008	0.795532	0.115501	-2.85719	0.00427406	0.0392171	839.37	889.063	656.55	719.742	Pspc1
ENSMUSG00000070304	228.846	-0.329619	0.795746	0.183503	-1.79626	0.0724525	0.273102	246.201	263.391	199.53	206.261	Scn2b
ENSMUSG00000037139	49.1848	-0.329607	0.795753	0.37755	-0.873017	0.382654	0.685593	59.213	50.3961	43.7067	43.4234	Myom3
ENSMUSG00000030155	1275.84	-0.329364	0.795887	0.0973142	-3.38454	0.000712964	0.0100604	1375.4	1466.24	1146.82	1114.89	Clec2e
ENSMUSG00000021779	330.06	-0.329247	0.795952	0.166571	-1.97662	0.0480848	0.211289	380.21	355.625	324.949	259.455	Thrb
ENSMUSG00000039901	312.431	-0.329206	0.795974	0.174578	-1.88573	0.059332	0.241982	392.675	303.327	266.04	287.68	Armh3
ENSMUSG00000031012	2104.42	-0.32848	0.796375	0.0851348	-3.85835	0.000114154	0.00239931	2343.59	2342.94	1919.29	1811.84	Cask
ENSMUSG00000025026	3446.48	-0.328464	0.796384	0.0795858	-4.12716	3.67263e-05	0.000953511	3689.9	3984.14	3091.77	3020.09	Add3
ENSMUSG00000022949	2371.17	-0.328458	0.796387	0.0870852	-3.77169	0.000162145	0.00314507	2621.99	2656.73	1992.45	2213.51	Clic6
ENSMUSG00000050270	102.406	-0.32829	0.79648	0.271685	-1.20835	0.226913	0.529403	124.659	103.645	98.815	82.5044	Tmem220
ENSMUSG00000021176	60.8748	-0.328214	0.796522	0.346644	-0.946833	0.343724	0.652641	75.8342	59.9048	58.909	48.8513	Efcab11
ENSMUSG00000035878	59.0063	-0.32821	0.796524	0.373245	-0.879342	0.379216	0.683233	61.2906	70.3643	67.4603	36.9099	Hykk
ENSMUSG00000040570	593.31	-0.328036	0.79662	0.130479	-2.5141	0.0119338	0.0837243	636.799	684.626	564.386	487.427	Rundc3b
ENSMUSG00000028397	396.435	-0.327959	0.796663	0.164507	-1.99359	0.0461969	0.206012	399.947	483.042	393.36	309.391	Kdm4c
ENSMUSG00000030760	355.171	-0.327811	0.796744	0.154601	-2.12037	0.0339749	0.16944	392.675	398.414	335.401	294.193	Acer3
ENSMUSG00000029125	295.093	-0.32765	0.796834	0.165178	-1.98362	0.0472984	0.209232	327.23	329.952	274.592	248.599	Stx18
ENSMUSG00000074802	500.337	-0.327586	0.796869	0.134246	-2.4402	0.0146792	0.096668	571.353	542.947	463.671	423.378	Gas2l3
ENSMUSG00000022594	43.2622	-0.327378	0.796984	0.400662	-0.817091	0.413876	0.711056	48.8247	47.5435	40.8562	35.8243	Lynx1
ENSMUSG00000050379	567.874	-0.32702	0.797181	0.125791	-2.5997	0.00933058	0.0701929	628.489	635.181	492.175	515.652	44445
ENSMUSG00000069769	1097.44	-0.32684	0.797281	0.101186	-3.23009	0.0012375	0.0155316	1185.3	1257.05	983.4	963.999	Msi2
ENSMUSG00000003812	172.6	-0.326768	0.797321	0.218361	-1.49645	0.134536	0.394663	207.765	176.862	170.076	135.698	Dnase2a
ENSMUSG00000039047	400.139	-0.326522	0.797457	0.143769	-2.27115	0.0231377	0.133143	443.578	446.909	357.254	352.815	Pigk
ENSMUSG00000017837	1090.17	-0.326437	0.797504	0.105914	-3.08209	0.00205553	0.0227364	1255.94	1169.57	916.89	1018.28	Nkiras2
ENSMUSG00000090622	19.5969	-0.326427	0.797509	0.597116	-0.546673	0.584604	0.823942	19.7377	23.7717	14.2522	20.6261	A930033H14Rik
ENSMUSG00000027215	1558.95	-0.326342	0.797556	0.102146	-3.19486	0.00139896	0.0170608	1728.6	1739.14	1265.59	1502.45	Cd82
ENSMUSG00000033813	1257.8	-0.325953	0.797771	0.10608	-3.07271	0.00212128	0.0232781	1288.14	1509.98	1126.87	1106.21	Tcea1
ENSMUSG00000067424	82.2551	-0.325817	0.797847	0.299469	-1.08798	0.276603	0.583976	85.1836	97.9396	80.7623	65.135	Zfp563
ENSMUSG00000031483	1954.83	-0.32581	0.79785	0.0882069	-3.6937	0.000221014	0.00402186	2100.5	2248.81	1771.07	1698.94	Erlin2
ENSMUSG00000037376	525.959	-0.325748	0.797884	0.129105	-2.52312	0.0116319	0.0819748	580.703	589.539	472.222	461.373	Trmt6
ENSMUSG00000026579	39.8129	-0.325397	0.798079	0.426422	-0.763088	0.445411	0.7346	44.6694	43.74	28.5043	42.3378	F5
ENSMUSG00000041372	408.476	-0.325397	0.798079	0.146716	-2.21788	0.0265631	0.145237	483.053	425.99	367.706	357.157	B4galnt3
ENSMUSG00000036225	22.3767	-0.325163	0.798208	0.553801	-0.587147	0.557105	0.809253	25.9706	23.7717	18.0527	21.7117	Kctd1
ENSMUSG00000000708	301.756	-0.3251	0.798243	0.168057	-1.93446	0.0530567	0.224661	308.531	362.281	259.389	276.824	Kat2b
ENSMUSG00000031245	828.812	-0.324822	0.798397	0.110816	-2.9312	0.00337659	0.0328886	891.311	951.82	730.661	741.454	Hmgn5
ENSMUSG00000046798	848.885	-0.324676	0.798477	0.110268	-2.94443	0.00323553	0.0318906	967.145	921.393	775.318	731.684	Cldn12
ENSMUSG00000040410	342.612	-0.324609	0.798515	0.161559	-2.00922	0.0445133	0.201668	354.239	407.923	324.949	283.337	Fbxl4
ENSMUSG00000042460	1472.34	-0.324532	0.798557	0.095432	-3.40066	0.000672226	0.00962702	1583.17	1691.6	1352.06	1262.53	C1galt1
ENSMUSG00000044881	207.696	-0.324524	0.798562	0.196784	-1.64914	0.0991194	0.329729	228.541	232.963	166.275	203.004	Coa4
ENSMUSG00000039480	284.926	-0.324469	0.798592	0.180069	-1.80191	0.0715595	0.271457	278.405	354.674	238.486	268.139	Nt5dc1
ENSMUSG00000025782	228.502	-0.324405	0.798628	0.185669	-1.74722	0.0805992	0.292531	255.551	252.931	216.633	188.892	Taf3
ENSMUSG00000004880	2621.58	-0.324241	0.798718	0.0834756	-3.88426	0.000102641	0.00222147	2852.61	2976.22	2244.24	2413.25	Lbr
ENSMUSG00000078671	1358.61	-0.323948	0.798881	0.0942142	-3.43842	0.000585118	0.00862687	1480.32	1540.41	1200.03	1213.68	Chd2
ENSMUSG00000020080	1626.1	-0.32377	0.798979	0.102606	-3.15546	0.00160245	0.0188077	1919.75	1695.4	1352.06	1537.19	Hkdc1
ENSMUSG00000057531	314.821	-0.323462	0.79915	0.167451	-1.93168	0.0533989	0.225362	367.744	331.853	254.639	305.049	Dtnbp1
ENSMUSG00000112964	77.6497	-0.323454	0.799154	0.301546	-1.07265	0.283427	0.590497	84.1447	88.4309	67.4603	70.563	E430024I08Rik
ENSMUSG00000045594	1194.53	-0.323433	0.799166	0.0977012	-3.31042	0.000931547	0.0124552	1320.35	1335.02	1040.41	1082.33	Glb1
ENSMUSG00000041431	1410.97	-0.32337	0.799201	0.0931247	-3.47244	0.000515749	0.00782585	1567.59	1568.93	1228.54	1278.82	Ccnb1
ENSMUSG00000032064	52.9786	-0.323007	0.799402	0.364393	-0.886426	0.375388	0.680054	54.0188	63.7083	47.5072	46.6801	Dixdc1
ENSMUSG00000096188	3623.52	-0.322954	0.799432	0.0758995	-4.25502	2.09033e-05	0.00060707	4083.62	3971.78	3266.6	3172.08	Cmtm4
ENSMUSG00000038599	105.817	-0.32263	0.799611	0.26196	-1.2316	0.218099	0.517482	114.271	120.76	88.3634	99.8737	Capn8
ENSMUSG00000022008	567.472	-0.32236	0.799761	0.125512	-2.56835	0.0102183	0.0751934	622.256	638.984	509.277	499.369	Gpalpp1
ENSMUSG00000022125	223.571	-0.32221	0.799844	0.191084	-1.68622	0.0917529	0.315303	232.697	264.342	213.783	183.464	Cln5
ENSMUSG00000035133	1809.6	-0.322186	0.799857	0.0958707	-3.36063	0.000777649	0.0108143	1945.72	2076.7	1710.26	1505.71	Arhgap5
ENSMUSG00000020647	611.05	-0.322022	0.799948	0.130593	-2.46584	0.0136693	0.0924711	631.605	725.513	514.978	572.103	Ncoa1
ENSMUSG00000055296	2259.54	-0.321471	0.800253	0.0839423	-3.82967	0.000128315	0.00264565	2556.55	2464.65	2054.21	1962.74	Tmem245
ENSMUSG00000027187	3037.64	-0.3204	0.800848	0.0827831	-3.87035	0.000108679	0.00232792	3217.24	3529.63	2736.42	2667.28	Cat
ENSMUSG00000008763	1627.31	-0.320379	0.800859	0.0909647	-3.52202	0.000428276	0.00680713	1841.83	1773.37	1486.03	1408	Man1a2
ENSMUSG00000048047	423.949	-0.320246	0.800933	0.140467	-2.27986	0.0226158	0.131056	474.743	466.877	375.307	378.869	Zbtb33
ENSMUSG00000020311	446.911	-0.320244	0.800935	0.141014	-2.27101	0.0231466	0.133143	470.587	522.027	408.562	386.468	Erlec1
ENSMUSG00000057246	49.3647	-0.319888	0.801132	0.381368	-0.838791	0.401587	0.700813	61.2906	48.4943	47.5072	40.1666	BC051142
ENSMUSG00000034659	729.003	-0.319792	0.801186	0.125694	-2.54422	0.0109524	0.0793347	871.573	748.334	686.004	610.098	Tmem109
ENSMUSG00000072704	953.716	-0.319539	0.801326	0.115853	-2.75814	0.00581315	0.0490836	969.223	1147.7	821.875	876.066	Smim10l1
ENSMUSG00000024049	54.5583	-0.319316	0.80145	0.357321	-0.893637	0.371516	0.677101	61.2906	59.9048	50.3577	46.6801	Myom1
ENSMUSG00000110277	287.329	-0.319158	0.801538	0.168074	-1.89891	0.0575767	0.237456	329.307	309.033	268.891	242.085	Gm45871
ENSMUSG00000028223	1124.53	-0.319055	0.801595	0.100644	-3.17012	0.00152374	0.0181498	1208.15	1288.43	1007.15	994.395	Decr1
ENSMUSG00000002320	1414.46	-0.318946	0.801655	0.0952859	-3.34725	0.00081618	0.0112624	1509.41	1630.74	1270.34	1247.34	Tm9sf1
ENSMUSG00000058258	2291.64	-0.318869	0.801698	0.0835261	-3.81759	0.000134761	0.00273641	2474.48	2612.99	2044.71	2034.38	Idi1
ENSMUSG00000040560	194.08	-0.318795	0.801739	0.204303	-1.5604	0.118665	0.365808	220.231	211.093	191.929	153.067	Wdr7
ENSMUSG00000097439	76.0878	-0.318731	0.801775	0.307001	-1.03821	0.299174	0.605426	84.1447	84.6274	61.7594	73.8197	Gm16754
ENSMUSG00000024378	6312.36	-0.318498	0.801904	0.0717608	-4.43833	9.06599e-06	0.000303528	6933.11	7080.17	5770.23	5465.92	Stard4
ENSMUSG00000006010	376.804	-0.318192	0.802075	0.14806	-2.14907	0.0316292	0.162012	412.413	424.088	343.952	326.761	Odr4
ENSMUSG00000033721	532.293	-0.318169	0.802087	0.159238	-1.99806	0.0457096	0.204669	490.325	690.331	451.319	497.198	Vav3
ENSMUSG00000030672	58.0533	-0.318107	0.802122	0.356625	-0.891993	0.372397	0.677815	64.4071	64.6591	60.8093	42.3378	Mylpf
ENSMUSG00000020078	1123.49	-0.317756	0.802317	0.100145	-3.17295	0.00150896	0.0180344	1221.66	1271.31	980.549	1020.45	Vps26a
ENSMUSG00000056531	182.003	-0.317703	0.802346	0.205805	-1.54371	0.122658	0.372419	186.988	216.798	162.475	161.752	Ccdc18
ENSMUSG00000032883	1814.72	-0.317625	0.80239	0.0877991	-3.61763	0.000297309	0.00513245	2010.12	2017.75	1658	1573.01	Acsl3
ENSMUSG00000027198	1035.2	-0.317577	0.802416	0.102045	-3.11211	0.00185753	0.0210689	1168.68	1128.68	913.089	930.346	Ext2
ENSMUSG00000019791	286.546	-0.317577	0.802417	0.167362	-1.89754	0.0577564	0.237883	314.764	321.394	267.941	242.085	Hint3
ENSMUSG00000003031	1108.2	-0.317571	0.80242	0.102152	-3.10882	0.00187835	0.0212087	1179.07	1279.87	980.549	993.309	Cdkn1b
ENSMUSG00000024975	2045.96	-0.317485	0.802468	0.0841773	-3.77162	0.00016219	0.00314507	2292.68	2247.86	1827.13	1816.18	Pdcd4
ENSMUSG00000033184	2776.28	-0.317384	0.802524	0.08794	-3.60909	0.000307267	0.00525638	3107.12	3055.14	2633.8	2309.04	Tmed7
ENSMUSG00000025544	3460.43	-0.317348	0.802544	0.0772515	-4.10799	3.99125e-05	0.0010172	3798.98	3880.5	3157.33	3004.9	Tm9sf2
ENSMUSG00000022867	780.35	-0.316963	0.802758	0.116149	-2.72892	0.00635418	0.0526899	816.516	914.736	704.057	686.089	Usp25
ENSMUSG00000022075	304.074	-0.31695	0.802765	0.170589	-1.85797	0.063173	0.251885	363.588	310.934	250.838	290.937	Rhobtb2
ENSMUSG00000117042	31.1147	-0.316914	0.802785	0.485912	-0.652204	0.514269	0.783386	39.4753	29.477	21.8533	33.6531	2700054A10Rik
ENSMUSG00000026556	182.092	-0.316897	0.802795	0.211756	-1.49652	0.134518	0.394663	226.464	177.813	163.425	160.666	Vangl2
ENSMUSG00000039633	488.511	-0.31678	0.80286	0.135626	-2.33569	0.0195077	0.119009	554.732	529.634	456.069	413.608	Lonrf1
ENSMUSG00000096210	6198.49	-0.316684	0.802913	0.0779633	-4.06197	4.86611e-05	0.00120333	7073.35	6677.96	5254.3	5788.33	H1f0
ENSMUSG00000037709	1297.96	-0.316683	0.802914	0.0962643	-3.28972	0.00100286	0.0132807	1411.76	1468.14	1182.93	1129.01	Fam13a
ENSMUSG00000098678	53.3802	-0.316608	0.802956	0.36285	-0.872557	0.382905	0.685615	63.3683	55.1504	49.4075	45.5945	Mroh6
ENSMUSG00000062116	184.445	-0.316585	0.802969	0.207427	-1.52624	0.126949	0.379814	210.881	198.732	180.527	147.639	Zfp954
ENSMUSG00000045969	709.69	-0.31648	0.803027	0.116376	-2.71947	0.00653864	0.0537555	809.244	765.45	636.597	627.468	Ing1
ENSMUSG00000021604	40.9374	-0.316424	0.803058	0.417597	-0.757726	0.448615	0.737422	38.4365	52.2978	36.1055	36.9099	Irx4
ENSMUSG00000025935	1963.33	-0.316365	0.803091	0.0885355	-3.57332	0.000352489	0.0059165	2134.78	2221.23	1815.73	1681.57	Tram1
ENSMUSG00000024083	969.331	-0.315961	0.803316	0.105049	-3.00775	0.00263188	0.0272981	1042.98	1106.81	857.981	869.553	Pja2
ENSMUSG00000045216	938.659	-0.31592	0.803338	0.107652	-2.93466	0.00333917	0.0326288	1071.03	1010.77	807.623	865.211	Hs6st1
ENSMUSG00000068099	23.3153	-0.315912	0.803343	0.540946	-0.583998	0.559221	0.810038	27.0094	24.7226	20.9032	20.6261	1500009C09Rik
ENSMUSG00000036779	979.734	-0.315867	0.803368	0.105761	-2.9866	0.00282099	0.0287815	1077.26	1096.35	908.338	836.985	Tent4b
ENSMUSG00000036928	18.2411	-0.315734	0.803442	0.617214	-0.511547	0.608968	0.838927	16.6212	23.7717	15.2023	17.3693	Stag3
ENSMUSG00000043629	289.969	-0.315708	0.803457	0.18504	-1.70616	0.0879786	0.30758	288.793	354.674	291.694	224.716	1700019D03Rik
ENSMUSG00000035151	407.193	-0.315632	0.803499	0.156484	-2.01702	0.0436933	0.19943	399.947	503.01	376.257	349.558	Elmod2
ENSMUSG00000089669	174.229	-0.31551	0.803567	0.211887	-1.48905	0.136475	0.397702	204.648	181.616	143.472	167.18	Tnfsf13
ENSMUSG00000038374	934.79	-0.315313	0.803677	0.113199	-2.78546	0.00534517	0.0464836	1011.81	1060.22	771.517	895.607	Rbm8a
ENSMUSG00000016534	1926.58	-0.31526	0.803706	0.0899484	-3.5049	0.00045678	0.00712143	2074.53	2198.41	1784.37	1649	Lamp2
ENSMUSG00000041426	431.381	-0.315226	0.803725	0.140925	-2.23684	0.025297	0.140469	495.519	461.172	379.108	389.725	Hibch
ENSMUSG00000045005	2553.4	-0.314909	0.803902	0.0821405	-3.83378	0.000126187	0.00261765	2792.36	2868.77	2211.94	2340.52	Fzd5
ENSMUSG00000022912	45.4419	-0.314881	0.803917	0.403887	-0.779626	0.435611	0.727066	54.0188	46.5926	32.3049	48.8513	Pros1
ENSMUSG00000046262	89.4204	-0.314875	0.803921	0.296685	-1.06131	0.28855	0.5959	99.7271	98.8904	95.0145	64.0495	C87977
ENSMUSG00000014748	1196.82	-0.314603	0.804072	0.103223	-3.04779	0.00230534	0.0247329	1401.37	1252.3	1040.41	1093.18	Tex261
ENSMUSG00000028382	4154.15	-0.31444	0.804163	0.0812919	-3.86803	0.000109718	0.00234216	4491.87	4719.17	3893.69	3511.86	Ptbp3
ENSMUSG00000022656	2377.1	-0.314417	0.804176	0.0820798	-3.83063	0.000127816	0.00264265	2584.59	2685.26	2106.47	2132.09	Nectin3
ENSMUSG00000095123	128.176	-0.314342	0.804218	0.240296	-1.30814	0.190825	0.479868	132.969	151.188	117.818	110.73	Gm21781
ENSMUSG00000030717	765.033	-0.314331	0.804224	0.112757	-2.78769	0.0053086	0.0462817	861.185	834.863	673.652	690.431	Nupr1
ENSMUSG00000038079	1692.38	-0.314044	0.804384	0.0906416	-3.46467	0.000530874	0.00799705	1923.9	1827.57	1468.92	1549.13	Tmem237
ENSMUSG00000021893	1005.98	-0.313911	0.804458	0.103268	-3.03978	0.00236753	0.0252052	1088.69	1141.04	893.136	901.035	Capn7
ENSMUSG00000032038	4510.7	-0.313744	0.804551	0.0787023	-3.98646	6.70669e-05	0.00156668	4757.81	5240.24	4055.22	3989.52	St3gal4
ENSMUSG00000028898	477.688	-0.313664	0.804596	0.146724	-2.13778	0.0325348	0.164959	536.033	522.027	377.207	475.486	Trnau1ap
ENSMUSG00000001988	20.2385	-0.313611	0.804625	0.593637	-0.528288	0.597299	0.831882	25.9706	19.0174	21.8533	14.1126	Npas1
ENSMUSG00000043866	1666.11	-0.313497	0.804689	0.096306	-3.25522	0.00113306	0.0145124	1935.33	1757.21	1419.52	1552.39	Taf10
ENSMUSG00000038305	19.5428	-0.313412	0.804736	0.617524	-0.50753	0.611783	0.840541	15.5824	27.5752	13.302	21.7117	Spats2l
ENSMUSG00000052557	1167.34	-0.313299	0.8048	0.0977041	-3.20661	0.00134311	0.0165575	1290.22	1296.99	1043.26	1038.9	Gan
ENSMUSG00000032602	605.995	-0.313298	0.8048	0.123172	-2.54358	0.0109722	0.0794145	663.809	678.921	525.43	555.819	Slc25a20
ENSMUSG00000045257	34.3139	-0.313259	0.804822	0.458602	-0.683073	0.494561	0.768742	44.6694	31.3787	27.5542	33.6531	Morn2
ENSMUSG00000018848	2165.1	-0.313253	0.804825	0.0962793	-3.25358	0.00113959	0.0145663	2229.32	2569.25	2015.26	1846.58	Rars
ENSMUSG00000022687	38.302	-0.313016	0.804957	0.433282	-0.72243	0.47003	0.751952	37.3977	47.5435	38.9559	29.3108	Boc
ENSMUSG00000074748	1800.32	-0.31262	0.805178	0.0874095	-3.5765	0.000348221	0.00586063	1957.14	2032.01	1615.25	1596.89	Atxn7l3b
ENSMUSG00000041679	66.218	-0.312606	0.805186	0.326491	-0.957473	0.338329	0.648659	71.6789	75.1187	62.7095	55.3648	Lrrc29
ENSMUSG00000031891	82.2675	-0.312403	0.805299	0.307892	-1.01465	0.310272	0.616496	101.805	80.8239	84.5629	61.8783	Hsd11b2
ENSMUSG00000042429	525.636	-0.312393	0.805305	0.129457	-2.4131	0.0158175	0.102383	570.314	594.293	472.222	465.716	Adora1
ENSMUSG00000000266	262.964	-0.312364	0.805321	0.173976	-1.79545	0.072582	0.273425	278.405	304.278	242.287	226.887	Mid2
ENSMUSG00000038331	79.7705	-0.312336	0.805337	0.305667	-1.02182	0.306867	0.613833	76.873	99.8413	75.0614	67.3062	Satb2
ENSMUSG00000051890	54.5719	-0.312239	0.805391	0.358024	-0.872117	0.383144	0.685881	57.1353	63.7083	47.5072	49.9369	Klhdc1
ENSMUSG00000050973	209.815	-0.311704	0.80569	0.198972	-1.56657	0.117215	0.36322	206.726	257.686	180.527	194.32	Gdpgp1
ENSMUSG00000063760	436.682	-0.311693	0.805696	0.143648	-2.16983	0.0300196	0.157061	450.85	516.322	395.26	384.297	Rnf217
ENSMUSG00000037953	32.9682	-0.311644	0.805723	0.466734	-0.667712	0.504317	0.776014	43.6306	29.477	29.4545	29.3108	A4gnt
ENSMUSG00000036885	800.316	-0.311601	0.805747	0.114828	-2.71364	0.00665478	0.0545666	863.263	909.982	750.614	677.404	Arhgef26
ENSMUSG00000054414	821.538	-0.311419	0.805849	0.111534	-2.79215	0.00523598	0.0457891	924.553	895.719	759.166	706.715	Slc30a7
ENSMUSG00000017978	236.66	-0.311188	0.805978	0.184474	-1.6869	0.091623	0.314943	269.055	254.833	194.78	227.973	Cadps2
ENSMUSG00000038212	1151.12	-0.311122	0.806015	0.100225	-3.10425	0.00190763	0.0214424	1242.43	1306.49	1001.45	1054.1	Mfsd14b
ENSMUSG00000031134	935.869	-0.311028	0.806067	0.105383	-2.9514	0.00316335	0.0312778	1027.4	1045.01	819.975	851.098	Rbmx
ENSMUSG00000022022	125.073	-0.310906	0.806135	0.240762	-1.29134	0.196585	0.488385	137.125	139.778	108.316	115.072	Mtrf1
ENSMUSG00000005871	1742.15	-0.310903	0.806137	0.0873252	-3.56029	0.00037045	0.00613551	1927.02	1931.22	1552.54	1557.81	Apc
ENSMUSG00000050107	196.042	-0.310896	0.806141	0.199892	-1.55532	0.119869	0.367435	211.92	222.503	189.079	160.666	Haspin
ENSMUSG00000020475	38.5331	-0.310369	0.806435	0.453047	-0.68507	0.4933	0.768315	29.0871	56.1013	34.2052	34.7387	Pgam2
ENSMUSG00000031838	3601.34	-0.310117	0.806576	0.0779629	-3.97775	6.95697e-05	0.00161185	4075.31	3899.52	3300.8	3129.74	Ifi30
ENSMUSG00000040875	379.271	-0.310107	0.806582	0.160978	-1.92639	0.0540552	0.22744	460.199	379.397	311.647	365.842	Osbpl10
ENSMUSG00000024018	107.922	-0.309997	0.806643	0.258686	-1.19835	0.23078	0.533601	114.271	124.564	94.0643	98.7882	Ccdc167
ENSMUSG00000034066	128.995	-0.309889	0.806704	0.244566	-1.2671	0.20512	0.500958	126.737	158.795	119.718	110.73	Farp2
ENSMUSG00000032066	457.895	-0.309787	0.806761	0.140278	-2.20839	0.0272173	0.147081	513.179	501.108	435.166	382.126	Bco2
ENSMUSG00000042903	665.871	-0.309701	0.806809	0.119903	-2.58293	0.00979652	0.0728642	708.478	765.45	595.741	593.814	Foxo4
ENSMUSG00000002475	349.241	-0.309692	0.806814	0.155476	-1.9919	0.0463824	0.206346	409.297	364.183	317.348	306.135	Abhd3
ENSMUSG00000030532	188.231	-0.309591	0.80687	0.200741	-1.54224	0.123014	0.373195	215.037	201.584	161.525	174.779	Hddc3
ENSMUSG00000056116	343.539	-0.309413	0.80697	0.161014	-1.92166	0.0546489	0.229496	350.084	409.825	290.744	323.504	H2-T22
ENSMUSG00000028383	356.656	-0.309358	0.807001	0.15136	-2.04386	0.0409677	0.191711	384.365	405.07	320.199	316.991	Hsdl2
ENSMUSG00000026781	1042.13	-0.309103	0.807144	0.106779	-2.8948	0.00379399	0.0359207	1141.67	1165.77	987.2	873.895	Acbd5
ENSMUSG00000032437	5534.6	-0.309092	0.80715	0.0751349	-4.11383	3.89145e-05	0.000997874	6297.35	5954.35	5092.77	4793.94	Stt3b
ENSMUSG00000038745	6014.59	-0.309028	0.807185	0.0773219	-3.99665	6.42459e-05	0.00151093	7001.67	6311.87	5416.77	5328.05	Nlrp6
ENSMUSG00000037894	5303.5	-0.308978	0.807213	0.0831803	-3.71456	0.000203555	0.0037715	5843.38	5893.49	4402.02	5075.11	H2afz
ENSMUSG00000031333	1056.07	-0.308845	0.807288	0.110765	-2.78828	0.00529887	0.046242	1092.84	1244.69	990.051	896.692	Abcb7
ENSMUSG00000019883	82.2146	-0.308776	0.807327	0.293634	-1.05157	0.292997	0.599043	94.533	87.48	74.1113	72.7341	Echdc1
ENSMUSG00000025236	860.05	-0.308685	0.807377	0.112024	-2.75552	0.0058599	0.0493595	1002.47	901.424	775.318	760.994	Adpgk
ENSMUSG00000028307	29051.7	-0.308629	0.807409	0.0737104	-4.18705	2.82609e-05	0.000777363	30476	33818.6	26674.4	25237.7	Aldob
ENSMUSG00000041995	343.896	-0.308614	0.807417	0.155789	-1.98098	0.0475941	0.210019	360.472	400.316	302.146	312.648	Zbed3
ENSMUSG00000025240	614.742	-0.308612	0.807418	0.12457	-2.47741	0.0132339	0.0903086	647.187	713.152	555.835	542.792	Sacm1l
ENSMUSG00000034674	505.246	-0.308462	0.807502	0.135572	-2.27527	0.02289	0.132032	530.839	586.687	432.316	471.143	Tdg
ENSMUSG00000021391	85.4993	-0.308309	0.807588	0.28904	-1.06667	0.286122	0.593636	89.3389	99.8413	77.9119	74.9053	Cenpp
ENSMUSG00000027865	253.443	-0.308225	0.807635	0.176873	-1.74263	0.0813979	0.2937	268.017	292.868	234.686	218.202	Gdap2
ENSMUSG00000038917	264.119	-0.308214	0.807641	0.17577	-1.75351	0.0795151	0.2895	313.725	270.998	239.436	232.315	3930402G23Rik
ENSMUSG00000037016	32.2053	-0.308171	0.807665	0.463217	-0.665283	0.505869	0.776939	33.2424	38.0348	30.4046	27.1396	Frem2
ENSMUSG00000055733	19.7104	-0.307876	0.80783	0.625018	-0.492588	0.622304	0.846421	18.6988	24.7226	10.4516	24.9684	Nap1l3
ENSMUSG00000076431	2975.84	-0.307826	0.807858	0.07759	-3.96733	7.26809e-05	0.0016751	3285.8	3298.57	2675.61	2643.4	Sox4
ENSMUSG00000024480	784.366	-0.307687	0.807936	0.117037	-2.62898	0.00856414	0.0658147	874.69	861.488	747.764	653.522	Ap3s1
ENSMUSG00000002944	210.973	-0.307169	0.808226	0.216661	-1.41774	0.156267	0.430242	203.609	263.391	219.483	157.41	Cd36
ENSMUSG00000024883	328.796	-0.306749	0.808461	0.156111	-1.96494	0.0494215	0.215419	368.783	358.478	292.645	295.279	Rin1
ENSMUSG00000033446	241.136	-0.306733	0.808471	0.19201	-1.59749	0.110157	0.350214	263.861	270.047	246.087	184.549	Lpar6
ENSMUSG00000028127	2968.45	-0.306638	0.808524	0.084234	-3.6403	0.000272316	0.00480323	3194.38	3371.78	2778.22	2529.41	Abcd3
ENSMUSG00000031824	214.42	-0.306116	0.808817	0.188472	-1.6242	0.104333	0.338684	243.085	231.061	188.129	195.405	6430548M08Rik
ENSMUSG00000029426	1189.73	-0.306015	0.808873	0.0975727	-3.13628	0.00171108	0.0197122	1297.49	1333.12	1054.66	1073.64	Scarb2
ENSMUSG00000032307	845.374	-0.305983	0.808891	0.112832	-2.71184	0.00669102	0.0547316	915.204	954.673	796.221	715.4	Ube2q2
ENSMUSG00000027035	3629.84	-0.305638	0.809085	0.0804763	-3.79786	0.00014595	0.00291435	3970.39	4056.41	3398.67	3093.91	Cers6
ENSMUSG00000030228	26.0969	-0.305539	0.80914	0.51193	-0.596837	0.550616	0.805695	30.1259	27.5752	22.8035	23.8828	Pik3c2g
ENSMUSG00000055401	329.164	-0.305358	0.809241	0.157927	-1.93354	0.0531702	0.224897	378.132	349.92	303.096	285.509	Fbxo6
ENSMUSG00000022364	431.308	-0.305093	0.80939	0.140083	-2.17794	0.0294103	0.154823	466.432	486.845	380.058	391.896	Tbc1d31
ENSMUSG00000031938	1934.41	-0.304977	0.809455	0.0858624	-3.55193	0.00038241	0.00629978	2098.42	2177.49	1722.61	1739.11	4931406C07Rik
ENSMUSG00000025465	2806.27	-0.304837	0.809533	0.081235	-3.75254	0.000175052	0.00333748	3071.8	3132.16	2594.84	2426.28	Echs1
ENSMUSG00000048371	730.615	-0.304546	0.809697	0.115925	-2.62709	0.00861178	0.0660995	837.292	777.811	652.749	654.607	Pdp2
ENSMUSG00000041444	2210.04	-0.304388	0.809786	0.0842441	-3.61317	0.000302477	0.00520294	2375.79	2508.39	1963.95	1992.05	Arhgap32
ENSMUSG00000039345	179.669	-0.304315	0.809827	0.205568	-1.48036	0.138776	0.401568	209.842	187.321	158.674	162.838	Mettl22
ENSMUSG00000058756	1486.9	-0.303459	0.810307	0.105282	-2.88236	0.00394713	0.0370059	1661.08	1623.13	1207.63	1455.77	Thra
ENSMUSG00000085438	2404.21	-0.303379	0.810352	0.0892961	-3.39745	0.000680165	0.00970731	2491.1	2820.28	2139.73	2165.74	Oip5os1
ENSMUSG00000038009	1593.37	-0.303259	0.81042	0.0991284	-3.05926	0.00221888	0.0240951	1801.32	1718.22	1325.45	1528.5	Dnajc22
ENSMUSG00000003531	465.927	-0.303069	0.810526	0.139748	-2.16868	0.0301071	0.157199	546.421	483.042	407.612	426.635	Dgcr6
ENSMUSG00000021496	49.6218	-0.30273	0.810717	0.379821	-0.797033	0.425432	0.718923	47.7859	61.8065	46.5571	42.3378	Pcbd2
ENSMUSG00000027589	694.258	-0.302703	0.810732	0.123496	-2.45112	0.0142413	0.0950794	710.556	822.502	609.993	633.981	Pcmtd2
ENSMUSG00000024978	1272.95	-0.30247	0.810863	0.0955725	-3.16482	0.00155179	0.0184209	1413.84	1397.78	1124.02	1156.15	Gpam
ENSMUSG00000024900	1323.44	-0.302425	0.810888	0.103401	-2.92479	0.00344689	0.0333681	1465.78	1458.63	1275.09	1094.27	Cpt1a
ENSMUSG00000085355	23.818	-0.302354	0.810928	0.609236	-0.496284	0.619694	0.845025	36.3588	16.1648	12.3519	30.3964	3010003L21Rik
ENSMUSG00000030654	3035.06	-0.302315	0.81095	0.0794269	-3.8062	0.000141118	0.00283861	3272.3	3430.74	2668.96	2768.24	Arl6ip1
ENSMUSG00000046982	474.298	-0.301941	0.81116	0.135399	-2.23002	0.0257462	0.142391	532.917	514.42	412.363	437.49	Tshz1
ENSMUSG00000041974	387.586	-0.301863	0.811204	0.146013	-2.06737	0.0386995	0.185306	431.112	425.039	354.404	339.788	Spidr
ENSMUSG00000019055	143.731	-0.30165	0.811324	0.256277	-1.17704	0.239178	0.544495	194.26	123.613	138.721	118.329	Plod1
ENSMUSG00000027331	919.738	-0.30159	0.811358	0.107722	-2.7997	0.00511497	0.045034	1004.54	1026.94	856.08	791.391	Knstrn
ENSMUSG00000020671	1713.3	-0.301469	0.811426	0.0895316	-3.36718	0.00075942	0.0106081	1879.23	1904.59	1581.04	1488.34	Rab10
ENSMUSG00000021065	1911.6	-0.301055	0.811658	0.0995869	-3.02304	0.00250247	0.0263276	2066.22	2155.62	1861.33	1563.24	Fut8
ENSMUSG00000053390	144.021	-0.300921	0.811734	0.225675	-1.33342	0.182393	0.4687	163.095	154.992	132.07	125.928	Zfp952
ENSMUSG00000031981	61.7273	-0.300914	0.811738	0.378237	-0.795571	0.426281	0.719379	66.4847	69.4135	36.1055	74.9053	Capn9
ENSMUSG00000039396	497.61	-0.300688	0.811865	0.142794	-2.10575	0.035226	0.174312	495.519	602.851	458.92	433.148	Neil3
ENSMUSG00000034285	1705.77	-0.300469	0.811989	0.0889496	-3.37796	0.000730246	0.0102811	1905.2	1860.85	1561.09	1495.93	Nipsnap1
ENSMUSG00000019813	210.686	-0.300298	0.812085	0.189982	-1.58067	0.113954	0.356923	225.425	239.619	190.979	186.72	Cep57l1
ENSMUSG00000024312	737.985	-0.300244	0.812115	0.119471	-2.5131	0.0119674	0.0838912	789.506	838.667	621.395	702.373	Wdr46
ENSMUSG00000019966	788.432	-0.300134	0.812177	0.118318	-2.53668	0.0111909	0.0801788	807.166	932.803	713.559	700.202	Kitl
ENSMUSG00000036473	1031.83	-0.300077	0.812209	0.102553	-2.92606	0.00343286	0.0332972	1110.5	1166.72	919.74	930.346	Tbc1d24
ENSMUSG00000020137	508.451	-0.299475	0.812548	0.131306	-2.28074	0.022564	0.130983	565.12	557.21	467.471	444.004	Thap2
ENSMUSG00000029814	469.332	-0.299376	0.812604	0.13551	-2.20926	0.0271566	0.147001	530.839	504.912	417.113	424.463	Igf2bp3
ENSMUSG00000044197	63.2087	-0.299291	0.812651	0.362511	-0.825607	0.409027	0.706883	52.98	86.5291	65.56	47.7657	Gpr146
ENSMUSG00000021238	464.629	-0.299279	0.812658	0.139677	-2.14264	0.0321417	0.163712	526.684	499.207	441.817	390.81	Aldh6a1
ENSMUSG00000023027	820.959	-0.299231	0.812686	0.110486	-2.70832	0.00676249	0.0552683	921.437	890.014	721.16	751.224	Atf1
ENSMUSG00000019762	193.352	-0.299	0.812816	0.199844	-1.49617	0.13461	0.394697	224.386	202.535	181.478	165.009	Iyd
ENSMUSG00000073236	38.3833	-0.298885	0.81288	0.437138	-0.683732	0.494144	0.768595	33.2424	51.347	34.2052	34.7387	2500004C02Rik
ENSMUSG00000044147	1534	-0.298726	0.81297	0.0960005	-3.11171	0.00186006	0.0210784	1713.02	1670.68	1299.8	1452.51	Arf6
ENSMUSG00000034371	7533.48	-0.298677	0.812998	0.07292	-4.09595	4.20434e-05	0.00106715	8036.34	8583.5	6597.8	6916.26	Tkfc
ENSMUSG00000030787	214.076	-0.298409	0.813148	0.18814	-1.5861	0.112716	0.355024	231.658	240.57	191.929	192.148	Lyve1
ENSMUSG00000036339	506.869	-0.298308	0.813206	0.136068	-2.19235	0.0283541	0.150533	596.285	522.027	445.618	463.544	Tmem260
ENSMUSG00000028982	104.336	-0.298093	0.813327	0.261972	-1.13788	0.25517	0.561509	113.232	116.957	95.9646	91.1891	Slc25a33
ENSMUSG00000021936	705.445	-0.297971	0.813396	0.117558	-2.53467	0.0112553	0.0805479	773.924	782.566	658.45	606.842	Mapk8
ENSMUSG00000054469	1443.81	-0.297567	0.813623	0.100598	-2.95799	0.00309656	0.0308372	1595.63	1589.85	1389.11	1200.66	Lclat1
ENSMUSG00000069633	230.099	-0.297528	0.813645	0.184154	-1.61565	0.10617	0.342508	266.978	240.57	203.331	209.518	Pex11g
ENSMUSG00000014547	263.743	-0.297342	0.81375	0.175939	-1.69003	0.0910223	0.313592	296.065	285.261	218.533	255.112	Wdfy2
ENSMUSG00000024140	619.045	-0.297277	0.813787	0.121831	-2.44007	0.0146844	0.096668	691.857	673.216	544.433	566.675	Epas1
ENSMUSG00000007867	158.764	-0.297267	0.813793	0.216359	-1.37395	0.169456	0.449531	182.833	167.353	141.572	143.297	Ift43
ENSMUSG00000039740	382.657	-0.297182	0.81384	0.155006	-1.91723	0.0552085	0.231047	387.481	456.417	361.055	325.675	Alg2
ENSMUSG00000056429	1548.14	-0.297126	0.813872	0.0967369	-3.07148	0.00212998	0.0233531	1606.02	1807.6	1402.41	1376.52	Tgoln1
ENSMUSG00000034951	572.032	-0.297004	0.813941	0.124865	-2.3786	0.0173787	0.109664	635.76	625.672	512.128	514.567	Cog7
ENSMUSG00000070705	90.5406	-0.296908	0.813995	0.308772	-0.961576	0.336262	0.64662	117.387	82.7257	96.9147	65.135	Eid2b
ENSMUSG00000032932	385.34	-0.296743	0.814088	0.154574	-1.91975	0.0548894	0.230073	384.365	464.975	346.803	345.216	Hspa13
ENSMUSG00000030793	3013.28	-0.296603	0.814167	0.0983056	-3.01715	0.00255165	0.0266876	3225.55	3416.47	2433.32	2977.76	Pycard
ENSMUSG00000054733	812.909	-0.29647	0.814242	0.111891	-2.64964	0.00805772	0.0628905	877.806	914.736	753.465	705.63	Msra
ENSMUSG00000023960	531.487	-0.296453	0.814252	0.142411	-2.08167	0.0373726	0.181275	533.956	638.033	512.128	441.833	Enpp5
ENSMUSG00000023990	228.163	-0.296337	0.814317	0.190986	-1.55162	0.120754	0.369252	266.978	235.816	186.228	223.63	Tfeb
ENSMUSG00000042073	309.607	-0.296313	0.814331	0.160276	-1.84876	0.0644921	0.255333	345.928	336.608	273.642	282.252	Abhd14b
ENSMUSG00000042473	513.22	-0.296202	0.814394	0.13474	-2.19833	0.0279259	0.149023	540.188	591.441	482.673	438.576	Tbc1d8b
ENSMUSG00000051412	466.854	-0.296188	0.814401	0.148087	-2.0001	0.0454895	0.204123	480.976	548.652	458.92	378.869	Vamp7
ENSMUSG00000022314	4103.04	-0.295851	0.814592	0.0758847	-3.89869	9.67138e-05	0.00211517	4385.91	4658.31	3700.81	3667.1	Rad21
ENSMUSG00000052915	1187.06	-0.295803	0.814619	0.0995447	-2.97156	0.00296288	0.0298391	1293.34	1322.66	1027.11	1105.12	Msl1
ENSMUSG00000057469	630.835	-0.295744	0.814652	0.127915	-2.31203	0.020776	0.123725	640.954	749.285	572.937	560.161	E2f6
ENSMUSG00000035227	2483.65	-0.295686	0.814685	0.083776	-3.52948	0.000416382	0.00669212	2711.33	2762.28	2145.43	2315.55	Spcs2
ENSMUSG00000026393	225.224	-0.295681	0.814688	0.185548	-1.59356	0.111035	0.351889	245.162	251.03	191.929	212.774	Nek7
ENSMUSG00000027495	413.351	-0.295492	0.814795	0.143623	-2.0574	0.0396474	0.188043	466.432	445.007	384.809	357.157	Fam210b
ENSMUSG00000026779	324.04	-0.295482	0.8148	0.160873	-1.83675	0.0662471	0.25934	339.695	374.643	304.996	276.824	Mastl
ENSMUSG00000044617	371.157	-0.295326	0.814888	0.149097	-1.98077	0.0476172	0.210047	410.335	407.923	343.952	322.418	Zbtb39
ENSMUSG00000003228	91.4217	-0.295288	0.81491	0.278494	-1.0603	0.289008	0.596304	99.7271	101.743	81.7124	82.5044	Grk5
ENSMUSG00000042032	975.394	-0.29519	0.814965	0.117549	-2.5112	0.0120321	0.0840835	1014.93	1135.34	950.145	801.161	Mat2b
ENSMUSG00000079108	190.958	-0.295102	0.815015	0.203048	-1.45336	0.146124	0.413129	199.454	221.553	184.328	158.495	Srp54c
ENSMUSG00000022241	2377.61	-0.295028	0.815057	0.0830964	-3.55043	0.000384608	0.00631971	2548.24	2690.96	2113.12	2158.14	Tars
ENSMUSG00000035561	16424.7	-0.294595	0.815301	0.0797621	-3.69342	0.000221254	0.00402186	18190.8	17999	13651.7	15857.1	Aldh1b1
ENSMUSG00000036136	254.793	-0.294551	0.815326	0.178772	-1.64763	0.0994286	0.330115	295.026	266.243	214.733	243.171	Fam110c
ENSMUSG00000056153	557.743	-0.294488	0.815362	0.132475	-2.22297	0.026218	0.14398	579.664	649.444	526.38	475.486	Socs6
ENSMUSG00000056209	764.47	-0.294369	0.815429	0.122588	-2.40128	0.0163376	0.104628	847.68	835.814	624.245	750.139	Npm3
ENSMUSG00000019773	467.22	-0.294211	0.815518	0.135667	-2.16863	0.0301104	0.157199	525.645	503.961	425.665	413.608	Fbxo5
ENSMUSG00000030254	309.979	-0.294197	0.815526	0.165371	-1.77901	0.0752381	0.279219	345.928	336.608	255.589	301.792	Rad18
ENSMUSG00000037692	424.227	-0.294071	0.815598	0.145686	-2.01853	0.0435362	0.199058	476.82	457.368	353.454	409.265	Ahdc1
ENSMUSG00000042104	24.0377	-0.294035	0.815618	0.548776	-0.535801	0.592096	0.828603	29.0871	23.7717	16.1525	27.1396	Uggt2
ENSMUSG00000039254	593.323	-0.29399	0.815643	0.128408	-2.28949	0.0220509	0.128799	697.051	610.458	534.931	530.851	Pomt1
ENSMUSG00000086841	1431.78	-0.293941	0.815671	0.248822	-1.18133	0.237471	0.542763	1603.94	1549.92	1063.21	1510.05	2410006H16Rik
ENSMUSG00000015112	1106.89	-0.293884	0.815703	0.11024	-2.66585	0.00767929	0.0606189	1277.75	1161.96	1065.11	922.746	Slc25a13
ENSMUSG00000031600	703.378	-0.293791	0.815756	0.116557	-2.52057	0.0117164	0.0825049	785.351	764.499	647.048	616.612	Vps37a
ENSMUSG00000037190	130.945	-0.293634	0.815845	0.236747	-1.24029	0.21487	0.513844	137.125	151.188	114.967	120.5	Cyb561d2
ENSMUSG00000034560	627.566	-0.293353	0.816003	0.132762	-2.20962	0.0271317	0.147001	680.43	702.693	622.345	504.797	Washc4
ENSMUSG00000028229	225.856	-0.292961	0.816225	0.183613	-1.59553	0.110594	0.350978	249.318	248.177	206.181	199.747	Rmdn1
ENSMUSG00000047368	480.306	-0.292826	0.816302	0.133572	-2.19227	0.0283598	0.150533	532.917	524.88	431.366	432.062	Abhd17b
ENSMUSG00000034163	1385.47	-0.292796	0.816318	0.0985222	-2.97188	0.00295979	0.0298391	1474.09	1577.49	1302.65	1187.63	Zfc3h1
ENSMUSG00000032418	1029.71	-0.292768	0.816334	0.109332	-2.67778	0.0074112	0.0590249	1199.84	1068.78	964.397	885.837	Me1
ENSMUSG00000033610	960.72	-0.292675	0.816387	0.107011	-2.73501	0.0062379	0.051898	1024.28	1091.6	892.186	834.814	Pank1
ENSMUSG00000039616	136.92	-0.292483	0.816495	0.242163	-1.20779	0.227127	0.529403	172.445	129.318	125.419	120.5	Mocos
ENSMUSG00000051359	108.313	-0.292452	0.816513	0.257264	-1.13678	0.255632	0.561873	121.542	116.957	95.9646	98.7882	Ncald
ENSMUSG00000026740	442.268	-0.292419	0.816532	0.138881	-2.10553	0.0352452	0.174312	472.665	501.108	399.061	396.238	Dnajc1
ENSMUSG00000006740	3621.81	-0.292365	0.816562	0.0756526	-3.86458	0.000111283	0.00235143	3958.96	4016.47	3309.35	3202.47	Kif5b
ENSMUSG00000059975	61.373	-0.292345	0.816574	0.347874	-0.840376	0.400697	0.700435	56.0965	78.9222	55.1084	55.3648	Zfp74
ENSMUSG00000027957	5462.03	-0.292241	0.816632	0.0777827	-3.75715	0.000171857	0.00330177	5765.47	6261.48	5065.22	4755.94	Slc35a3
ENSMUSG00000050103	383.666	-0.292164	0.816676	0.154747	-1.88801	0.0590245	0.241197	382.287	462.123	343.952	346.301	Agmo
ENSMUSG00000030122	4069.24	-0.292092	0.816717	0.0773496	-3.77625	0.000159207	0.00309685	4533.43	4425.35	3524.09	3794.12	Ptms
ENSMUSG00000073147	236.878	-0.291975	0.816783	0.196503	-1.48586	0.137317	0.399258	244.124	276.703	182.428	244.256	5031425E22Rik
ENSMUSG00000049091	5120.78	-0.291781	0.816893	0.0712972	-4.09246	4.26818e-05	0.00108116	5596.14	5677.64	4635.76	4573.57	Sephs2
ENSMUSG00000050812	2780.36	-0.291709	0.816934	0.0875939	-3.33025	0.000867693	0.0117908	2978.31	3143.57	2647.1	2352.46	Ecpas
ENSMUSG00000042198	419.15	-0.291531	0.817035	0.148827	-1.95885	0.0501298	0.217444	469.548	452.614	343.002	411.436	Chchd7
ENSMUSG00000024411	3363.11	-0.291474	0.817067	0.0846379	-3.44377	0.000573663	0.0084981	3502.91	3900.47	3113.62	2935.42	Aqp4
ENSMUSG00000037544	536.592	-0.29147	0.817069	0.128341	-2.27105	0.0231439	0.133143	600.44	580.981	488.374	476.571	Dlgap5
ENSMUSG00000067199	465.895	-0.291352	0.817136	0.13938	-2.09034	0.036587	0.178615	504.868	520.126	392.41	446.175	Frat1
ENSMUSG00000033111	284.091	-0.291288	0.817172	0.166091	-1.75379	0.0794666	0.289408	309.57	315.689	252.738	258.369	3830406C13Rik
ENSMUSG00000036565	1773.51	-0.291205	0.817219	0.0948517	-3.07011	0.00213983	0.0233994	1922.86	1979.71	1493.63	1697.85	Ttyh3
ENSMUSG00000061666	1104.92	-0.291154	0.817248	0.103937	-2.80124	0.00509066	0.0448953	1181.14	1251.34	1039.46	947.715	Gdpd1
ENSMUSG00000063052	723.031	-0.290834	0.817429	0.122918	-2.36608	0.0179774	0.112027	732.371	858.635	658.45	642.666	Lrrc40
ENSMUSG00000034957	1453.63	-0.290745	0.81748	0.0988722	-2.94062	0.00327558	0.0321837	1691.21	1508.08	1271.29	1343.95	Cebpa
ENSMUSG00000012076	223.979	-0.290563	0.817583	0.189338	-1.53462	0.124876	0.376082	229.58	263.391	211.882	191.063	Brms1l
ENSMUSG00000029787	1003.32	-0.290485	0.817627	0.107488	-2.70249	0.00688225	0.0561003	1041.94	1165.77	912.139	893.436	Avl9
ENSMUSG00000042747	1404.96	-0.290484	0.817627	0.0983194	-2.9545	0.0031318	0.0311265	1631.99	1460.54	1278.89	1248.42	Krtcap2
ENSMUSG00000078954	173.929	-0.290339	0.81771	0.207886	-1.39663	0.162525	0.438646	195.299	187.321	149.173	163.923	Arhgap8
ENSMUSG00000046949	400.63	-0.290161	0.817811	0.144193	-2.0123	0.0441879	0.200819	450.85	430.744	357.254	363.671	Nqo2
ENSMUSG00000052395	289.341	-0.290145	0.81782	0.168888	-1.71797	0.0858019	0.302426	313.725	323.296	279.343	241	Rft1
ENSMUSG00000019818	3731.9	-0.290057	0.81787	0.0863426	-3.35937	0.000781207	0.0108277	3974.54	4238.03	3574.44	3140.59	Cd164
ENSMUSG00000043881	202.913	-0.289841	0.817992	0.197692	-1.46612	0.142615	0.407547	204.648	241.521	177.677	187.806	Kbtbd7
ENSMUSG00000024143	389.401	-0.289817	0.818006	0.145972	-1.98543	0.0470965	0.208666	438.384	418.383	345.853	354.986	Rhoq
ENSMUSG00000073424	35.0148	-0.289602	0.818128	0.453102	-0.639155	0.522722	0.787916	45.7083	31.3787	30.4046	32.5675	Cyp4f15
ENSMUSG00000033809	289.328	-0.289531	0.818168	0.166327	-1.74074	0.0817297	0.294211	332.424	304.278	262.24	258.369	Alg3
ENSMUSG00000039831	294.392	-0.2895	0.818186	0.165757	-1.74653	0.0807191	0.292689	340.734	307.131	266.991	262.711	Arhgap29
ENSMUSG00000051671	276.081	-0.28936	0.818265	0.185567	-1.55933	0.118918	0.366317	303.337	303.327	209.982	287.68	Coa6
ENSMUSG00000026005	969.604	-0.289119	0.818402	0.108353	-2.66829	0.00762378	0.0602949	1039.86	1093.5	917.84	827.215	Rpe
ENSMUSG00000022946	1372.88	-0.289046	0.818443	0.0963941	-2.99859	0.00271235	0.0278551	1558.24	1462.44	1271.29	1199.57	Dop1b
ENSMUSG00000036244	31.6379	-0.288937	0.818505	0.466324	-0.619605	0.535518	0.796421	35.32	34.2313	26.604	30.3964	Tbc1d21
ENSMUSG00000024645	548.06	-0.28893	0.818509	0.133407	-2.16579	0.0303275	0.157867	612.906	593.343	531.131	454.86	Timm21
ENSMUSG00000021254	196.303	-0.288713	0.818632	0.197464	-1.46211	0.143712	0.409462	227.502	204.437	179.577	173.693	Gpatch2l
ENSMUSG00000100954	32.5321	-0.288617	0.818686	0.475786	-0.606612	0.544109	0.801179	34.2812	37.0839	21.8533	36.9099	Gm10138
ENSMUSG00000057411	944.357	-0.288617	0.818686	0.11757	-2.45485	0.0140944	0.0945649	1047.13	1028.84	766.767	934.688	Fam173a
ENSMUSG00000038371	1723.48	-0.288564	0.818716	0.090119	-3.20204	0.00136459	0.0167233	1911.44	1879.87	1606.69	1495.93	Sbf2
ENSMUSG00000097924	108.385	-0.288352	0.818837	0.278446	-1.03557	0.300401	0.606346	97.6495	140.729	108.316	86.8467	A730020E08Rik
ENSMUSG00000026615	3545.67	-0.288351	0.818838	0.0757346	-3.80738	0.000140444	0.00283797	3885.2	3912.83	3241.89	3142.77	Eprs
ENSMUSG00000031568	506.943	-0.288339	0.818844	0.131236	-2.1971	0.0280131	0.149244	566.159	548.652	449.418	463.544	Rwdd4a
ENSMUSG00000052331	102.677	-0.288277	0.818879	0.267973	-1.07577	0.282031	0.589062	103.882	121.711	87.4133	97.7026	Ankrd44
ENSMUSG00000054999	163.328	-0.288258	0.81889	0.212811	-1.35453	0.175568	0.458873	175.561	183.518	144.422	149.811	Naaladl1
ENSMUSG00000032353	753.272	-0.288191	0.818928	0.118786	-2.42614	0.0152604	0.0997226	883	774.008	684.104	671.977	Tmed3
ENSMUSG00000028563	306.502	-0.288119	0.818969	0.16067	-1.79323	0.0729355	0.274013	335.54	338.51	278.392	273.567	Tm2d1
ENSMUSG00000024044	2405.3	-0.287908	0.819089	0.0814825	-3.53337	0.0004103	0.00662849	2605.37	2683.35	2155.88	2176.6	Epb41l3
ENSMUSG00000039428	1091.07	-0.287459	0.819344	0.103305	-2.78262	0.00539212	0.0467941	1183.22	1216.16	1028.06	936.859	Tmem135
ENSMUSG00000037685	861.797	-0.287178	0.819504	0.107898	-2.66156	0.00777787	0.0612422	935.98	958.476	774.368	778.364	Atp8a1
ENSMUSG00000028718	528.834	-0.287107	0.819544	0.141636	-2.02707	0.0426556	0.196635	522.528	639.935	496.926	455.945	Stil
ENSMUSG00000028150	1318.26	-0.287049	0.819577	0.0986485	-2.90982	0.00361642	0.0346333	1519.8	1378.76	1200.98	1173.52	Rorc
ENSMUSG00000047446	427.445	-0.2869	0.819661	0.14038	-2.04375	0.0409787	0.191711	471.626	467.828	376.257	394.067	Arl4a
ENSMUSG00000022462	3509.04	-0.286789	0.819725	0.082364	-3.48197	0.000497746	0.00764557	3854.04	3860.53	3334.06	2987.53	Slc38a2
ENSMUSG00000073422	614.963	-0.286659	0.819798	0.1216	-2.3574	0.0184033	0.114175	669.003	682.724	557.735	550.391	H2-Ke6
ENSMUSG00000022940	304.35	-0.286401	0.819945	0.164516	-1.74087	0.0817064	0.294211	322.035	347.067	288.844	259.455	Pigp
ENSMUSG00000022479	3935.09	-0.286349	0.819974	0.0740468	-3.86714	0.000110119	0.00234271	4283.07	4365.44	3543.09	3548.77	Vdr
ENSMUSG00000097000	23.1661	-0.286271	0.820019	0.582435	-0.491508	0.623067	0.846762	31.1647	19.9683	28.5043	13.027	Gm17435
ENSMUSG00000029366	502.534	-0.286268	0.82002	0.131781	-2.17231	0.0298326	0.156336	542.266	561.964	445.618	460.288	Dck
ENSMUSG00000001687	1414.17	-0.28616	0.820082	0.0943876	-3.03175	0.00243138	0.0256879	1560.31	1547.06	1231.39	1317.9	Ubl3
ENSMUSG00000032305	232.344	-0.286088	0.820123	0.182306	-1.56927	0.116585	0.362618	260.745	250.079	216.633	201.919	Fam219b
ENSMUSG00000061882	115.854	-0.286019	0.820162	0.253064	-1.13022	0.258382	0.564676	129.853	124.564	95.0145	113.986	Ccdc62
ENSMUSG00000030660	1416.67	-0.28592	0.820219	0.0958758	-2.98219	0.00286197	0.0290808	1508.37	1605.07	1317.85	1235.39	Pik3c2a
ENSMUSG00000007594	35.7651	-0.28577	0.820304	0.446238	-0.640398	0.521914	0.787854	39.4753	38.9857	26.604	37.9954	Hapln4
ENSMUSG00000006678	704.965	-0.285567	0.820419	0.118533	-2.40918	0.0159886	0.103027	741.72	807.288	649.899	620.954	Pola1
ENSMUSG00000068086	76.3595	-0.285541	0.820434	0.303543	-0.940693	0.346862	0.655928	84.1447	83.6765	70.3107	67.3062	Cyp2d9
ENSMUSG00000045775	226.252	-0.285389	0.82052	0.191261	-1.49215	0.135661	0.396653	250.357	247.226	226.134	181.293	Slc16a5
ENSMUSG00000043505	61.1906	-0.285383	0.820524	0.354188	-0.805738	0.420394	0.715048	57.1353	77.0204	46.5571	64.0495	Gimap5
ENSMUSG00000020477	983.638	-0.285259	0.820594	0.117908	-2.41934	0.0155487	0.10129	1073.11	1086.84	794.321	980.282	Mrps24
ENSMUSG00000021510	272.464	-0.285234	0.820608	0.197839	-1.44175	0.149373	0.419089	270.094	329.001	288.844	201.919	Zfp729a
ENSMUSG00000039200	43.4652	-0.284676	0.820926	0.400313	-0.711134	0.477002	0.75672	48.8247	46.5926	36.1055	42.3378	Atf7ip2
ENSMUSG00000052852	71.6656	-0.284645	0.820944	0.344247	-0.826863	0.408315	0.706433	99.7271	58.003	70.3107	58.6215	Reep1
ENSMUSG00000031988	894.802	-0.284569	0.820987	0.111404	-2.55438	0.0106376	0.0775499	1005.58	959.427	762.016	852.184	Vps26b
ENSMUSG00000024294	1743.15	-0.284544	0.821001	0.0872998	-3.25939	0.00111651	0.0143594	1918.71	1910.3	1570.59	1573.01	Mib1
ENSMUSG00000097792	28.2717	-0.284503	0.821025	0.508192	-0.559833	0.575593	0.819459	27.0094	35.1822	31.3548	19.5405	Gm27042
ENSMUSG00000031374	70.216	-0.284183	0.821207	0.327976	-0.866474	0.38623	0.687751	84.1447	70.3643	73.1611	53.1936	Zfp92
ENSMUSG00000027195	2726.51	-0.284136	0.821233	0.0814547	-3.48828	0.000486145	0.00753223	2931.56	3057.05	2522.63	2394.8	Hsd17b12
ENSMUSG00000022323	388.919	-0.284043	0.821286	0.157394	-1.80466	0.0711284	0.270478	409.297	444.056	312.598	389.725	Rida
ENSMUSG00000037257	645.215	-0.284002	0.82131	0.12117	-2.34384	0.0190865	0.117069	715.75	701.742	604.292	559.076	Aagab
ENSMUSG00000035683	794.956	-0.283905	0.821365	0.112723	-2.5186	0.0117822	0.0828467	903.777	842.47	726.861	706.715	Melk
ENSMUSG00000047003	136.131	-0.283714	0.821474	0.231229	-1.22698	0.21983	0.519533	149.591	149.287	119.718	125.928	Zfp41
ENSMUSG00000045767	1452.58	-0.283659	0.821505	0.0958703	-2.95878	0.00308855	0.030782	1526.03	1663.07	1282.7	1338.53	B230219D22Rik
ENSMUSG00000020152	3541.31	-0.283462	0.821617	0.0767612	-3.69278	0.000221817	0.00402624	3845.73	3930.89	3267.55	3121.05	Actr2
ENSMUSG00000024935	427.084	-0.283297	0.821711	0.142156	-1.99286	0.0462772	0.206102	452.927	484.943	398.111	372.355	Slc1a1
ENSMUSG00000041570	43.695	-0.28329	0.821715	0.400247	-0.707789	0.479076	0.75795	43.6306	52.2978	40.8562	37.9954	Camsap2
ENSMUSG00000025016	6928.9	-0.283242	0.821742	0.0707794	-4.00176	6.28723e-05	0.00148421	7407.85	7805.69	6287.11	6214.97	Tm9sf3
ENSMUSG00000038121	870.567	-0.283242	0.821742	0.107652	-2.63108	0.00851141	0.0655709	970.262	941.361	785.77	784.877	Fam210a
ENSMUSG00000038074	89.3654	-0.283146	0.821797	0.285559	-0.991551	0.321416	0.629697	95.5718	100.792	88.3634	72.7341	Fkbp14
ENSMUSG00000034807	1369.56	-0.282854	0.821963	0.0943939	-2.99653	0.00273069	0.0279974	1534.34	1472.9	1255.14	1215.85	Colgalt1
ENSMUSG00000029432	812.96	-0.282731	0.822033	0.111029	-2.54646	0.0108823	0.0790565	902.738	882.407	753.465	713.229	Nipsnap2
ENSMUSG00000038822	499.705	-0.282699	0.822052	0.149643	-1.88915	0.0588716	0.240887	493.441	603.802	491.225	410.351	Hace1
ENSMUSG00000046991	21.2478	-0.282603	0.822106	0.603115	-0.468573	0.639375	0.855282	20.7765	25.6735	11.4017	27.1396	Wdr27
ENSMUSG00000008206	1276.9	-0.2825	0.822165	0.103896	-2.71906	0.0065468	0.0537871	1427.34	1376.86	1235.19	1068.21	Cers4
ENSMUSG00000001943	166.417	-0.282207	0.822332	0.212839	-1.32592	0.184867	0.473169	193.221	172.107	147.272	153.067	Vsig2
ENSMUSG00000025154	505.317	-0.282102	0.822392	0.131435	-2.14632	0.0318476	0.162689	542.266	566.718	454.169	458.116	Arhgap19
ENSMUSG00000033009	521.457	-0.281958	0.822474	0.135363	-2.08297	0.0372538	0.180881	576.547	568.62	506.427	434.234	Ogfod1
ENSMUSG00000017376	404.96	-0.281877	0.82252	0.146241	-1.92749	0.053919	0.227096	419.685	468.779	360.105	371.27	Nlk
ENSMUSG00000003528	7321.33	-0.281733	0.822602	0.0764381	-3.68577	0.000228011	0.0041207	8424.86	7643.09	6455.28	6762.1	Slc25a1
ENSMUSG00000037029	839.634	-0.281698	0.822622	0.110927	-2.5395	0.0111011	0.0798106	891.311	950.87	740.163	776.193	Zfp146
ENSMUSG00000041891	1784	-0.281698	0.822622	0.0888779	-3.16949	0.00152707	0.0181498	1964.42	1950.23	1558.24	1663.11	Lman1
ENSMUSG00000034168	650.202	-0.281493	0.822739	0.123103	-2.28664	0.022217	0.129406	694.973	731.219	555.835	618.783	Irf2bpl
ENSMUSG00000024038	1245.03	-0.281446	0.822766	0.118516	-2.37475	0.0175609	0.110091	1393.06	1337.87	983.4	1265.79	Ndufv3
ENSMUSG00000032558	356.549	-0.281374	0.822807	0.150718	-1.8669	0.0619162	0.248633	390.598	391.758	319.249	324.59	Nphp3
ENSMUSG00000046873	552.616	-0.281337	0.822828	0.136568	-2.06005	0.0393941	0.187339	582.78	630.427	543.483	453.774	Mbtps2
ENSMUSG00000046027	1169.32	-0.281316	0.82284	0.0977042	-2.87926	0.00398608	0.037315	1274.64	1291.28	1059.41	1051.93	Stard5
ENSMUSG00000056671	1080.58	-0.281253	0.822876	0.101846	-2.76155	0.00575278	0.0487039	1168.68	1201.9	945.394	1006.34	Prelid2
ENSMUSG00000027200	526.117	-0.281024	0.823007	0.133169	-2.11029	0.0348337	0.172963	554.732	599.048	451.319	499.369	Sema6d
ENSMUSG00000040969	1277.4	-0.281019	0.82301	0.109234	-2.57263	0.0100929	0.0745798	1316.19	1487.16	1238.04	1068.21	Arhgef38
ENSMUSG00000028098	521.922	-0.280981	0.823031	0.130691	-2.14997	0.031558	0.161789	553.693	591.441	477.923	464.63	Rnf115
ENSMUSG00000015224	144.04	-0.280884	0.823086	0.226716	-1.23892	0.215374	0.513967	149.591	166.402	132.07	128.099	Cyp2j9
ENSMUSG00000053470	3802.88	-0.280825	0.82312	0.0810051	-3.46675	0.000526788	0.00795469	4224.9	4120.12	3608.65	3257.84	Kdm3a
ENSMUSG00000025217	271.988	-0.280736	0.823171	0.175629	-1.59847	0.109939	0.34961	319.958	276.703	231.835	259.455	Btrc
ENSMUSG00000019820	2822.26	-0.280721	0.82318	0.0912621	-3.07598	0.0020981	0.0230846	2860.92	3329.95	2503.63	2594.55	Utrn
ENSMUSG00000040396	805.684	-0.280607	0.823245	0.111492	-2.51684	0.0118412	0.0831283	865.34	902.375	743.963	711.058	Abhd13
ENSMUSG00000032763	749.548	-0.280452	0.823333	0.12056	-2.32626	0.0200049	0.120862	881.962	762.597	663.201	690.431	Ilvbl
ENSMUSG00000050627	1125.95	-0.280385	0.823371	0.0998928	-2.80685	0.00500278	0.0443712	1205.04	1264.66	1007.15	1026.96	Gpd1l
ENSMUSG00000051469	558.347	-0.280377	0.823376	0.146588	-1.91268	0.0557889	0.232511	556.81	668.461	558.685	449.432	Zfp24
ENSMUSG00000038122	252.24	-0.280339	0.823398	0.186693	-1.5016	0.1332	0.392219	275.288	278.605	257.489	197.576	Tbc1d32
ENSMUSG00000062646	192.354	-0.280279	0.823432	0.209866	-1.33551	0.18171	0.467393	228.541	193.977	193.829	153.067	Ganc
ENSMUSG00000034544	448.896	-0.279981	0.823602	0.138551	-2.02078	0.0433028	0.198519	474.743	509.666	401.911	409.265	Rsrc1
ENSMUSG00000027272	393.94	-0.279969	0.823609	0.150767	-1.85696	0.0633167	0.252217	400.986	463.073	368.656	343.045	Ubr1
ENSMUSG00000023328	70.4774	-0.279875	0.823663	0.350817	-0.797781	0.424998	0.718923	99.7271	55.1504	68.4104	58.6215	Ache
ENSMUSG00000034308	231.079	-0.279845	0.82368	0.192377	-1.45467	0.14576	0.412848	252.434	253.882	182.428	235.572	Sdr42e1
ENSMUSG00000023169	6251.4	-0.279763	0.823727	0.0820397	-3.41009	0.00064942	0.00940831	7127.37	6585.72	5976.41	5316.11	Slc38a1
ENSMUSG00000059824	513.333	-0.279563	0.82384	0.136186	-2.05281	0.0400909	0.189212	592.13	534.389	489.324	437.49	Dbp
ENSMUSG00000012443	1864.4	-0.279484	0.823885	0.0884741	-3.15894	0.00158343	0.0187076	1981.04	2107.13	1654.2	1715.22	Kif11
ENSMUSG00000038375	576.516	-0.279464	0.823897	0.129382	-2.15999	0.0307733	0.159526	632.644	632.328	555.835	485.256	Trp53inp2
ENSMUSG00000027641	853.632	-0.279403	0.823932	0.110555	-2.52727	0.0114954	0.0814262	960.912	910.933	745.863	796.819	Rbl1
ENSMUSG00000030446	26.7716	-0.279335	0.823971	0.539053	-0.518195	0.604322	0.835953	18.6988	39.9365	25.6539	22.7973	Zfp273
ENSMUSG00000014602	35.9445	-0.279309	0.823986	0.46182	-0.6048	0.545312	0.802263	41.553	37.0839	22.8035	42.3378	Kif1a
ENSMUSG00000025429	767.658	-0.279264	0.824011	0.112951	-2.47242	0.0134201	0.0912302	839.37	844.372	711.658	675.233	Pstpip2
ENSMUSG00000042195	440.876	-0.279227	0.824032	0.145628	-1.9174	0.0551874	0.231036	511.101	456.417	424.715	371.27	Slc35f2
ENSMUSG00000038642	305.006	-0.279227	0.824033	0.169023	-1.65201	0.0985333	0.328743	324.113	345.166	302.146	248.599	Ctss
ENSMUSG00000022136	1373.33	-0.279063	0.824126	0.098647	-2.82891	0.0046707	0.0420228	1589.4	1422.5	1235.19	1246.25	Dnajc3
ENSMUSG00000021669	1193.97	-0.279018	0.824152	0.100857	-2.76647	0.00566659	0.0483545	1265.29	1353.09	1116.42	1041.08	Col4a3bp
ENSMUSG00000028419	1153.07	-0.278871	0.824236	0.100454	-2.77611	0.0055014	0.0473803	1249.71	1277.97	1003.35	1081.24	Chmp5
ENSMUSG00000023243	513.298	-0.278852	0.824247	0.131247	-2.12463	0.0336176	0.168061	553.693	571.473	450.369	477.657	Kcnk5
ENSMUSG00000022114	329.253	-0.278591	0.824396	0.157077	-1.77359	0.0761303	0.281693	358.394	363.232	285.994	309.391	Spry2
ENSMUSG00000013083	47.7705	-0.27851	0.824442	0.384869	-0.72365	0.469281	0.751427	58.1741	46.5926	41.8064	44.5089	2200002J24Rik
ENSMUSG00000087259	177.313	-0.278459	0.824471	0.211567	-1.31618	0.188115	0.477324	210.881	177.813	150.123	170.437	2610035D17Rik
ENSMUSG00000097709	33.9227	-0.278456	0.824473	0.454967	-0.612037	0.540514	0.799187	37.3977	37.0839	35.1553	26.054	2810429I04Rik
ENSMUSG00000074749	198.749	-0.278425	0.824491	0.19896	-1.39941	0.161691	0.437559	206.726	229.16	191.929	167.18	Kiz
ENSMUSG00000023045	889.885	-0.278354	0.824531	0.110176	-2.52644	0.0115224	0.0815253	943.252	1006.97	773.418	835.9	Soat2
ENSMUSG00000044982	166.542	-0.278215	0.824611	0.215074	-1.29357	0.195813	0.487658	194.26	171.157	159.624	141.126	Sft2d3
ENSMUSG00000019779	1092.14	-0.278168	0.824637	0.106195	-2.6194	0.00880837	0.0672696	1178.03	1215.21	924.491	1050.85	Frk
ENSMUSG00000028630	1760.61	-0.278088	0.824683	0.0875499	-3.17634	0.00149148	0.0179063	1952.99	1906.49	1576.29	1606.66	Dyrk2
ENSMUSG00000034981	1616.68	-0.278077	0.824689	0.0894766	-3.10782	0.00188472	0.0212536	1790.93	1753.4	1477.47	1444.91	Parm1
ENSMUSG00000074102	1114.78	-0.277869	0.824808	0.0992544	-2.79956	0.00511718	0.045034	1235.16	1208.56	1009.05	1006.34	Rbm15b
ENSMUSG00000029407	1511.19	-0.277805	0.824845	0.0945564	-2.93798	0.0033036	0.0323721	1713.02	1600.31	1408.11	1323.33	Uso1
ENSMUSG00000021676	1265.72	-0.277736	0.824884	0.0983951	-2.82267	0.00476262	0.0427427	1330.73	1443.42	1155.38	1133.35	Iqgap2
ENSMUSG00000022351	4442.93	-0.277709	0.8249	0.0792186	-3.5056	0.00045558	0.00711173	5075.69	4664.02	4129.33	3902.67	Sqle
ENSMUSG00000022519	230.82	-0.277618	0.824952	0.18592	-1.49321	0.135383	0.396031	236.852	269.096	217.583	199.747	Srl
ENSMUSG00000030515	196.909	-0.277551	0.82499	0.204745	-1.3556	0.175228	0.458559	195.299	235.816	164.375	192.148	Tarsl2
ENSMUSG00000050428	242.207	-0.277526	0.825005	0.190545	-1.45648	0.145259	0.412179	279.444	251.03	191.929	246.428	Fbxo46
ENSMUSG00000024493	2527.15	-0.277507	0.825015	0.0848963	-3.26878	0.00108014	0.0140215	2727.95	2811.72	2385.81	2183.11	Lars
ENSMUSG00000025823	2001.99	-0.277497	0.825021	0.0878766	-3.1578	0.00158962	0.0187396	2252.17	2136.6	1867.03	1752.13	Pdia4
ENSMUSG00000038658	1152.51	-0.277208	0.825187	0.100983	-2.74509	0.00604944	0.0504982	1292.3	1234.23	1079.36	1004.17	Ric1
ENSMUSG00000089682	579.401	-0.2771	0.825248	0.142784	-1.94069	0.0522959	0.222926	620.178	648.493	455.119	593.814	Bcl2l2
ENSMUSG00000055053	581.578	-0.276944	0.825338	0.125687	-2.20343	0.0275644	0.147813	623.294	651.346	542.533	509.139	Nfic
ENSMUSG00000085492	75.1991	-0.276895	0.825366	0.342998	-0.807279	0.419506	0.714383	58.1741	106.497	73.1611	62.9639	Trmt61b
ENSMUSG00000038708	3537.97	-0.276678	0.82549	0.076485	-3.61742	0.000297557	0.00513245	3877.93	3873.84	3125.98	3274.12	Golga4
ENSMUSG00000053205	305.242	-0.276625	0.82552	0.167479	-1.6517	0.0985959	0.328746	306.453	362.281	284.093	268.139	Styx
ENSMUSG00000031379	179.947	-0.276302	0.825705	0.203223	-1.3596	0.173957	0.45638	197.377	196.83	160.574	165.009	Pir
ENSMUSG00000029596	1237.92	-0.276132	0.825802	0.121226	-2.27784	0.0227362	0.131449	1403.45	1307.45	973.898	1266.88	Sdsl
ENSMUSG00000036825	1360.37	-0.275952	0.825905	0.0940783	-2.93321	0.00335476	0.0327299	1518.76	1461.49	1224.74	1236.48	Ssx2ip
ENSMUSG00000024957	21.0808	-0.275911	0.825929	0.584233	-0.472261	0.63674	0.853264	17.66	28.5261	21.8533	16.2838	Kcnk4
ENSMUSG00000040433	1090.35	-0.275813	0.825985	0.104038	-2.65107	0.00802378	0.062704	1198.8	1190.49	1038.51	933.602	Zbtb38
ENSMUSG00000038582	581.329	-0.275801	0.825991	0.128853	-2.14043	0.0323197	0.164273	635.76	637.083	491.225	561.247	Pptc7
ENSMUSG00000071281	137.224	-0.27578	0.826004	0.257054	-1.07284	0.283341	0.590459	119.465	180.665	113.067	135.698	Zfp65
ENSMUSG00000048410	201.989	-0.275673	0.826065	0.193147	-1.42727	0.153501	0.426268	217.114	225.356	185.278	180.207	Zfp407
ENSMUSG00000058997	1372.05	-0.275451	0.826192	0.0937536	-2.93803	0.00330302	0.0323721	1520.84	1484.31	1223.79	1259.28	Vwa8
ENSMUSG00000028278	2126.96	-0.275368	0.82624	0.0832265	-3.30865	0.000937462	0.0125209	2317.62	2341.04	1928.79	1920.4	Rragd
ENSMUSG00000046556	273.248	-0.275286	0.826286	0.168797	-1.63087	0.102918	0.336418	296.065	302.377	247.038	247.513	Zfp319
ENSMUSG00000106981	25.5193	-0.275261	0.826301	0.529205	-0.52014	0.602966	0.83537	30.1259	25.6735	18.0527	28.2252	Gm45495
ENSMUSG00000031556	515.447	-0.275201	0.826335	0.140126	-1.96395	0.0495359	0.215617	562.004	567.669	513.078	419.035	Tm2d2
ENSMUSG00000061130	2526.3	-0.275188	0.826342	0.0870373	-3.16173	0.00156836	0.0185471	2679.13	2852.61	2178.68	2394.8	Ppm1b
ENSMUSG00000047230	6042.54	-0.275035	0.82643	0.0703773	-3.90801	9.30578e-05	0.00205319	6723.27	6510.6	5474.73	5461.57	Cldn2
ENSMUSG00000073043	175.29	-0.274894	0.826511	0.215812	-1.27376	0.202747	0.497764	171.406	212.044	147.272	170.437	Atoh1
ENSMUSG00000022176	26.2892	-0.274539	0.826714	0.547579	-0.501369	0.616111	0.84261	31.1647	26.6243	33.2551	14.1126	Rem2
ENSMUSG00000021712	174.14	-0.274528	0.826721	0.217634	-1.26142	0.207158	0.503796	165.173	215.847	154.874	160.666	Trim23
ENSMUSG00000068762	915.328	-0.274359	0.826818	0.107052	-2.56285	0.0103816	0.0761726	974.417	1029.79	841.828	815.274	Gstm6
ENSMUSG00000024132	923.078	-0.274353	0.826821	0.10759	-2.54999	0.0107727	0.0784431	987.922	1032.64	807.623	864.125	Eci1
ENSMUSG00000064120	842.738	-0.274081	0.826977	0.1208	-2.26888	0.0232756	0.133376	913.126	930.901	688.855	838.071	Mocs1
ENSMUSG00000025239	1423.98	-0.273978	0.827036	0.0953616	-2.87305	0.00406535	0.037802	1589.4	1529	1337.8	1239.74	Limd1
ENSMUSG00000029640	1222.5	-0.273964	0.827044	0.0972537	-2.817	0.0048474	0.0433007	1311	1365.45	1119.27	1094.27	Usp12
ENSMUSG00000068299	491.253	-0.273963	0.827045	0.136786	-2.00286	0.0451926	0.203174	504.868	570.522	453.219	436.405	Nat8f4
ENSMUSG00000030316	437.916	-0.27385	0.827109	0.140411	-1.95034	0.051135	0.220426	464.354	494.452	408.562	384.297	Tamm41
ENSMUSG00000059495	1982.56	-0.273784	0.827147	0.085478	-3.20298	0.00136013	0.0167013	2125.43	2214.58	1795.77	1794.47	Arhgef12
ENSMUSG00000026828	47.1752	-0.273763	0.827159	0.384095	-0.712749	0.476001	0.756176	50.9024	52.2978	39.9061	45.5945	Galnt5
ENSMUSG00000062070	28888.1	-0.273552	0.82728	0.0628192	-4.35459	1.33316e-05	0.000418304	31711.1	31526.1	26078.6	26236.4	Pgk1
ENSMUSG00000042766	210.917	-0.273539	0.827288	0.203054	-1.34713	0.177939	0.462649	237.891	224.405	218.533	162.838	Trim46
ENSMUSG00000021103	357.631	-0.273462	0.827332	0.150641	-1.81532	0.0694742	0.266378	396.831	386.053	323.049	324.59	Mnat1
ENSMUSG00000020484	3447.02	-0.273324	0.827411	0.076389	-3.57805	0.000346164	0.00583386	3843.65	3701.74	3118.37	3124.31	Xbp1
ENSMUSG00000020432	1200.41	-0.273153	0.827509	0.0989204	-2.76134	0.00575648	0.0487039	1321.38	1305.54	1048.96	1125.75	Tcn2
ENSMUSG00000049624	414.957	-0.273078	0.827552	0.146598	-1.86277	0.0624945	0.250233	430.073	478.287	394.31	357.157	Slc17a5
ENSMUSG00000052040	905.807	-0.272995	0.8276	0.109578	-2.49134	0.0127262	0.0878526	1031.55	950.87	796.221	844.584	Klf13
ENSMUSG00000042406	4113.46	-0.272896	0.827657	0.0794971	-3.43278	0.000597427	0.00877726	4585.37	4418.69	3895.59	3554.2	Atf4
ENSMUSG00000073413	37.3013	-0.272722	0.827756	0.434201	-0.628101	0.529938	0.792432	44.6694	37.0839	37.0556	30.3964	Ly6g6d
ENSMUSG00000038954	163.069	-0.272528	0.827868	0.217048	-1.25561	0.209256	0.506433	174.522	182.567	160.574	134.612	Supt3
ENSMUSG00000049580	458.297	-0.272174	0.828071	0.145657	-1.8686	0.061679	0.247987	548.499	454.516	405.712	424.463	Tsku
ENSMUSG00000020917	5575.39	-0.272067	0.828132	0.074521	-3.65087	0.000261353	0.00462947	6318.13	5881.13	4981.61	5120.7	Acly
ENSMUSG00000020948	195.23	-0.272001	0.82817	0.197798	-1.37514	0.169087	0.449077	205.687	221.553	184.328	169.351	Klhl28
ENSMUSG00000041084	1640.24	-0.271871	0.828245	0.0901733	-3.01499	0.0025699	0.0268111	1757.69	1830.42	1458.47	1514.39	Ostc
ENSMUSG00000003032	522.675	-0.271864	0.828249	0.133898	-2.03038	0.0423181	0.195657	573.431	569.571	441.817	505.882	Klf4
ENSMUSG00000044860	2344.94	-0.271709	0.828338	0.0965436	-2.81437	0.00488737	0.0435953	2377.87	2750.87	2019.06	2231.96	Gm1123
ENSMUSG00000035637	1371.66	-0.271417	0.828506	0.104258	-2.60331	0.00923292	0.0697495	1616.41	1384.47	1212.38	1273.39	Grhpr
ENSMUSG00000034667	2823.34	-0.271314	0.828565	0.0813157	-3.33655	0.000848253	0.0116279	3100.89	3076.06	2649.95	2466.45	Xpot
ENSMUSG00000041028	6154.26	-0.271231	0.828612	0.0735249	-3.68897	0.000225163	0.00407512	6481.22	6980.33	5574.5	5580.99	Ghitm
ENSMUSG00000048109	620.35	-0.271162	0.828652	0.123219	-2.20064	0.0277613	0.148472	702.245	655.149	575.788	548.22	Rbm15
ENSMUSG00000031591	1248.73	-0.271143	0.828663	0.110654	-2.45037	0.0142711	0.0950794	1332.81	1399.68	1240.89	1021.53	Asah1
ENSMUSG00000024614	545.837	-0.271076	0.828701	0.136597	-1.9845	0.0472005	0.208873	543.305	650.395	505.477	484.171	Tmx3
ENSMUSG00000029482	3021.37	-0.271051	0.828715	0.081131	-3.34091	0.000835051	0.0114847	3415.65	3193.02	2680.36	2796.46	Aacs
ENSMUSG00000005534	1034.37	-0.271016	0.828736	0.101473	-2.67082	0.00756661	0.0599188	1128.16	1134.39	943.494	931.431	Insr
ENSMUSG00000062373	921.589	-0.271	0.828745	0.108228	-2.50397	0.0122807	0.0852956	1005.58	1010.77	873.183	796.819	Tmem65
ENSMUSG00000036499	1025.16	-0.270876	0.828816	0.10792	-2.50997	0.0120742	0.0842362	1055.45	1186.69	952.045	906.463	Eea1
ENSMUSG00000007613	508.556	-0.270786	0.828868	0.13414	-2.01868	0.0435202	0.199058	576.547	536.29	481.723	439.662	Tgfbr1
ENSMUSG00000029265	754.203	-0.270578	0.828987	0.119398	-2.26619	0.0234399	0.134028	766.652	882.407	686.004	681.747	Dr1
ENSMUSG00000027739	215.932	-0.270298	0.829148	0.187907	-1.43847	0.150301	0.420749	229.58	242.472	191.929	199.747	Rab33b
ENSMUSG00000056050	1287.78	-0.27029	0.829153	0.101422	-2.665	0.00769878	0.0606835	1446.04	1371.15	1234.24	1099.7	Mia3
ENSMUSG00000048264	324.007	-0.270196	0.829207	0.160548	-1.68296	0.0923819	0.316346	354.239	354.674	313.548	273.567	Dip2c
ENSMUSG00000051379	671.047	-0.269963	0.829341	0.118562	-2.27697	0.0227878	0.131686	727.177	739.777	591.94	625.296	Flrt3
ENSMUSG00000020107	596.805	-0.269955	0.829346	0.125515	-2.15078	0.0314934	0.161582	677.313	627.574	525.43	556.905	Anapc16
ENSMUSG00000036777	860.164	-0.26987	0.829394	0.108287	-2.49217	0.0126965	0.0877443	956.757	924.245	786.72	772.936	Anln
ENSMUSG00000028018	465.048	-0.269808	0.82943	0.136303	-1.97947	0.0477633	0.210395	519.412	497.305	411.413	432.062	Gstcd
ENSMUSG00000048661	568.006	-0.269789	0.829441	0.128986	-2.0916	0.036474	0.178203	590.052	651.346	499.776	530.851	Lemd3
ENSMUSG00000067813	103.857	-0.269698	0.829493	0.283378	-0.951724	0.341237	0.651049	101.805	125.515	112.117	75.9909	Xkr9
ENSMUSG00000078970	377.66	-0.269652	0.829519	0.150443	-1.79239	0.0730702	0.274354	429.034	396.513	326.85	358.243	Wdr92
ENSMUSG00000076435	890.149	-0.269501	0.829607	0.107043	-2.51769	0.0118128	0.0830154	976.495	969.887	822.825	791.391	Acsf2
ENSMUSG00000002205	729.767	-0.269092	0.829842	0.114149	-2.35738	0.0184044	0.114175	792.623	802.534	658.45	665.463	Vrk3
ENSMUSG00000024135	452.429	-0.268776	0.830023	0.137369	-1.9566	0.0503949	0.21829	506.946	482.091	411.413	409.265	Srbd1
ENSMUSG00000069808	658.864	-0.268769	0.830028	0.118465	-2.26876	0.0232832	0.133376	724.06	716.005	592.89	602.499	Fam57a
ENSMUSG00000084946	18.105	-0.268616	0.830116	0.628868	-0.427142	0.669276	0.869277	16.6212	22.8209	12.3519	20.6261	Dlx1as
ENSMUSG00000019338	854.028	-0.268548	0.830155	0.112423	-2.38873	0.0169065	0.107206	976.495	890.014	750.614	798.99	Zfp687
ENSMUSG00000032456	241.83	-0.268547	0.830155	0.179799	-1.49359	0.135283	0.395924	271.133	257.686	228.985	209.518	Nmnat3
ENSMUSG00000034636	824.658	-0.268335	0.830277	0.112186	-2.39187	0.0167629	0.106695	921.437	881.456	778.168	717.571	Zyg11b
ENSMUSG00000041408	3259.06	-0.268273	0.830313	0.0768244	-3.49202	0.000479382	0.00744592	3534.08	3588.58	2997.71	2915.88	Wapl
ENSMUSG00000024976	823.639	-0.268237	0.830334	0.125368	-2.1396	0.0323874	0.164445	836.253	964.182	812.374	681.747	Shoc2
ENSMUSG00000028949	19.9247	-0.268081	0.830423	0.588728	-0.455356	0.648853	0.860163	20.7765	22.8209	20.9032	15.1982	Smarcd3
ENSMUSG00000040651	583.504	-0.267926	0.830513	0.134332	-1.9945	0.0460973	0.205814	582.78	692.233	552.034	506.968	Tasor
ENSMUSG00000075701	530.8	-0.267826	0.83057	0.12908	-2.07489	0.0379972	0.183208	593.168	566.718	476.973	486.342	Selenos
ENSMUSG00000036257	729.943	-0.26771	0.830637	0.123527	-2.16721	0.0302187	0.157632	730.293	864.34	672.702	652.436	Pnpla8
ENSMUSG00000025903	2064.72	-0.267605	0.830698	0.0999505	-2.67737	0.00742024	0.0590593	2056.87	2454.19	1931.64	1816.18	Lypla1
ENSMUSG00000025161	3084.49	-0.267563	0.830722	0.0885459	-3.02175	0.00251321	0.0264052	3501.88	3236.76	2628.1	2971.24	Slc16a3
ENSMUSG00000068587	16315.2	-0.267381	0.830826	0.0774276	-3.45331	0.000553759	0.00829177	16638.8	19006	14972.4	14643.4	Mgam
ENSMUSG00000004270	3464.05	-0.267299	0.830873	0.0754097	-3.54463	0.000393168	0.00641842	3796.9	3771.15	3134.53	3153.62	Lpcat3
ENSMUSG00000021497	395.51	-0.26728	0.830885	0.158536	-1.68593	0.0918097	0.315324	382.287	481.14	343.002	375.612	Txndc15
ENSMUSG00000028730	28.1375	-0.267145	0.830962	0.527636	-0.506307	0.612641	0.840701	41.553	19.9683	22.8035	28.2252	Cfap57
ENSMUSG00000026153	2481.89	-0.267092	0.830993	0.0867013	-3.0806	0.00206585	0.0228303	2649	2773.69	2363.01	2141.86	Fam135a
ENSMUSG00000016028	575.552	-0.267073	0.831004	0.132311	-2.01852	0.0435369	0.199058	662.77	594.293	489.324	555.819	Celsr1
ENSMUSG00000025937	861.447	-0.266939	0.831081	0.108965	-2.44977	0.0142947	0.0951198	927.67	953.722	761.066	803.332	Lactb2
ENSMUSG00000066026	940.855	-0.266904	0.831101	0.104971	-2.54265	0.0110015	0.0794145	1024.28	1030.74	839.928	868.467	Dhrs3
ENSMUSG00000026721	1097.28	-0.266901	0.831103	0.107301	-2.4874	0.0128682	0.0884416	1118.81	1277.97	1018.55	973.769	Rabgap1l
ENSMUSG00000041920	762.707	-0.266897	0.831105	0.113462	-2.35231	0.0186572	0.115318	809.244	856.733	695.506	689.346	Slc16a6
ENSMUSG00000054422	13084.9	-0.266888	0.831111	0.167869	-1.58985	0.111868	0.35403	13889.1	14693.8	10533.3	13223.5	Fabp1
ENSMUSG00000046062	2688.26	-0.266867	0.831123	0.0846776	-3.15156	0.00162401	0.0189773	3010.51	2863.07	2545.44	2334.01	Ppp1r15b
ENSMUSG00000042364	641.321	-0.266692	0.831223	0.122682	-2.17384	0.0297172	0.155928	679.391	721.71	606.192	557.99	Snx18
ENSMUSG00000054408	1725.85	-0.266648	0.831249	0.0914466	-2.91589	0.0035468	0.0340055	1829.37	1940.72	1620	1513.3	Spcs3
ENSMUSG00000050473	19.0318	-0.266635	0.831256	0.599774	-0.444559	0.656639	0.863532	18.6988	22.8209	16.1525	18.4549	Slc35d3
ENSMUSG00000039952	5647.61	-0.26658	0.831288	0.0716303	-3.72161	0.000197953	0.00368962	6183.08	6152.13	5012.96	5242.29	Dag1
ENSMUSG00000055850	1006.45	-0.266362	0.831414	0.104923	-2.53863	0.0111287	0.0798532	1129.2	1068.78	885.535	942.287	Rnf181
ENSMUSG00000031357	785.811	-0.266296	0.831451	0.11141	-2.39024	0.0168375	0.107109	866.379	850.077	721.16	705.63	Syap1
ENSMUSG00000020034	39.9623	-0.266179	0.831519	0.423828	-0.628036	0.52998	0.792432	40.5141	46.5926	30.4046	42.3378	Tcp11l2
ENSMUSG00000027082	69.291	-0.266036	0.831601	0.352289	-0.755166	0.45015	0.737955	75.8342	75.1187	43.7067	82.5044	Tfpi
ENSMUSG00000102432	53.621	-0.26556	0.831876	0.360006	-0.737653	0.460726	0.744692	57.1353	59.9048	47.5072	49.9369	Gm29856
ENSMUSG00000020653	417.343	-0.265414	0.83196	0.142363	-1.86434	0.0622738	0.24967	467.471	444.056	387.659	370.184	Klf11
ENSMUSG00000090248	31.5629	-0.265221	0.832071	0.515613	-0.51438	0.606986	0.837759	30.1259	38.9857	40.8562	16.2838	Gm14027
ENSMUSG00000046541	171.629	-0.265123	0.832128	0.210972	-1.25667	0.208874	0.505997	182.833	192.076	167.225	144.383	Zfp526
ENSMUSG00000015749	2274.95	-0.265046	0.832172	0.0868435	-3.05199	0.00227329	0.0244732	2394.49	2571.15	2001	2133.17	Anp32e
ENSMUSG00000021981	778.797	-0.264959	0.832222	0.114278	-2.31856	0.0204192	0.12291	883	817.748	724.01	690.431	Cab39l
ENSMUSG00000030031	143.08	-0.264846	0.832287	0.228281	-1.16018	0.245977	0.550495	165.173	147.385	134.921	124.842	Kbtbd8
ENSMUSG00000028217	9270.69	-0.264833	0.832295	0.0730988	-3.62295	0.000291259	0.00505875	9752.48	10486.2	8657.72	8186.39	Cdh17
ENSMUSG00000063406	629.4	-0.264636	0.832409	0.121963	-2.16981	0.0300212	0.157061	688.74	685.577	592.89	550.391	Tmed5
ENSMUSG00000051396	86.2415	-0.264514	0.832479	0.305764	-0.865091	0.386989	0.688323	113.232	75.1187	74.1113	82.5044	Gm45902
ENSMUSG00000025762	1080.33	-0.264358	0.832569	0.102469	-2.57989	0.00988322	0.0733343	1195.69	1161.96	945.394	1018.28	Larp1b
ENSMUSG00000040865	1584.34	-0.264273	0.832618	0.0958269	-2.75782	0.00581883	0.0490983	1690.17	1768.62	1518.33	1360.24	Ino80d
ENSMUSG00000040204	1754.42	-0.264196	0.832662	0.0894687	-2.95295	0.00314755	0.0311709	1850.15	1978.76	1596.24	1592.55	Pclaf
ENSMUSG00000031906	3835.49	-0.264167	0.832679	0.083349	-3.16941	0.0015275	0.0181498	4442.01	3929.94	3468.98	3501.01	Smpd3
ENSMUSG00000030725	157.356	-0.264086	0.832726	0.217313	-1.21523	0.224277	0.524832	172.445	171.157	150.123	135.698	Lipt2
ENSMUSG00000001123	5176	-0.263968	0.832794	0.0711987	-3.70748	0.000209328	0.00385559	5591.99	5704.27	4706.07	4701.66	Lgals9
ENSMUSG00000029556	644.637	-0.263959	0.832799	0.131769	-2.0032	0.0451557	0.203136	703.284	702.693	524.48	648.094	Hnf1a
ENSMUSG00000061959	406.997	-0.263873	0.832849	0.149621	-1.7636	0.0777987	0.286085	419.685	468.779	394.31	345.216	Ces1e
ENSMUSG00000025959	543.595	-0.263759	0.832915	0.128801	-2.0478	0.0405792	0.190796	581.741	604.753	510.228	477.657	Klf7
ENSMUSG00000014077	1991.15	-0.26365	0.832978	0.0916711	-2.87604	0.00402693	0.0375286	2048.56	2296.35	1840.43	1779.27	Chp1
ENSMUSG00000052415	58.0482	-0.263571	0.833023	0.351019	-0.750875	0.452728	0.739666	70.64	56.1013	52.258	53.1936	Tchh
ENSMUSG00000043683	944.213	-0.263509	0.833059	0.11487	-2.29397	0.0217925	0.127999	1089.73	971.789	913.089	802.247	Fem1a
ENSMUSG00000039414	441.68	-0.263408	0.833118	0.140583	-1.87368	0.0609747	0.246153	485.131	478.287	381.008	422.292	Heatr5b
ENSMUSG00000017390	2599.84	-0.263319	0.833169	0.0866782	-3.03789	0.00238244	0.0252992	2949.22	2723.29	2268	2458.85	Aldoc
ENSMUSG00000032047	1876.17	-0.263286	0.833188	0.0900543	-2.92364	0.00345968	0.0334307	2013.24	2079.55	1630.45	1781.44	Acat1
ENSMUSG00000017721	2072.94	-0.262969	0.833371	0.0843322	-3.11825	0.00181928	0.0207861	2241.78	2281.14	1913.59	1855.26	Pigt
ENSMUSG00000030729	267.926	-0.262923	0.833398	0.177612	-1.48032	0.138788	0.401568	265.939	318.541	252.738	234.486	Pgm2l1
ENSMUSG00000030946	920.475	-0.262865	0.833431	0.108355	-2.42595	0.0152682	0.0997226	969.223	1038.35	812.374	861.954	Lhpp
ENSMUSG00000036867	79.1231	-0.262802	0.833468	0.305714	-0.859635	0.389991	0.690721	97.6495	75.1187	73.1611	70.563	Smad6
ENSMUSG00000041594	408.333	-0.262708	0.833522	0.143567	-1.82986	0.0672705	0.262028	433.19	457.368	363.905	378.869	Tmtc4
ENSMUSG00000022489	110.437	-0.262631	0.833566	0.260344	-1.00879	0.313077	0.619061	125.698	115.055	90.2637	110.73	Pde1b
ENSMUSG00000048490	842.514	-0.262384	0.833709	0.114601	-2.28955	0.0220476	0.128799	903.777	934.705	816.174	715.4	Nrip1
ENSMUSG00000022255	2192.14	-0.262375	0.833714	0.0829745	-3.16211	0.00156629	0.0185401	2399.68	2381.93	1967.75	2019.19	Mtdh
ENSMUSG00000024695	3139.11	-0.262264	0.833779	0.0771418	-3.39976	0.000674445	0.00964773	3379.29	3467.82	2854.23	2855.09	Zfp91
ENSMUSG00000022094	4337.16	-0.26222	0.833804	0.0806748	-3.25033	0.00115272	0.014689	4747.43	4714.41	4165.43	3721.38	Slc39a14
ENSMUSG00000032245	765.39	-0.262188	0.833822	0.113466	-2.31073	0.0208479	0.123858	844.564	825.355	716.409	675.233	Cln6
ENSMUSG00000089862	229.807	-0.262077	0.833887	0.184258	-1.42234	0.154928	0.427852	262.822	238.668	214.733	203.004	Umad1
ENSMUSG00000040105	607.82	-0.261851	0.834017	0.123882	-2.11371	0.0345401	0.171779	687.701	638.033	545.383	560.161	Plpp6
ENSMUSG00000038770	59.2061	-0.261831	0.834029	0.343542	-0.762151	0.44597	0.734979	64.4071	64.6591	51.3078	56.4504	Kpna7
ENSMUSG00000031696	2574.74	-0.261821	0.834034	0.0945337	-2.76961	0.0056124	0.0480983	2576.28	3038.03	2289.85	2394.8	Vps35
ENSMUSG00000040455	465.451	-0.261813	0.834039	0.15143	-1.72894	0.0838196	0.298654	458.121	557.21	458.92	387.554	Usp45
ENSMUSG00000086779	27.3746	-0.261797	0.834049	0.500205	-0.523379	0.600711	0.834168	31.1647	28.5261	23.7536	26.054	Gm13562
ENSMUSG00000066798	345.698	-0.261761	0.834069	0.154091	-1.69874	0.0893675	0.310264	371.899	382.25	326.85	301.792	Zbtb6
ENSMUSG00000025103	1598.47	-0.261716	0.834095	0.0897197	-2.91704	0.00353373	0.0339456	1721.33	1764.81	1466.07	1441.66	Btbd1
ENSMUSG00000000127	237.54	-0.26163	0.834145	0.179829	-1.45488	0.145703	0.412794	254.512	263.391	211.882	220.374	Fer
ENSMUSG00000021112	806.048	-0.261571	0.834179	0.119953	-2.18061	0.0292122	0.154176	845.603	912.835	790.52	675.233	Mpp5
ENSMUSG00000040624	143.073	-0.261557	0.834187	0.227431	-1.15005	0.250123	0.555703	156.862	154.992	122.569	137.869	Plekhg1
ENSMUSG00000030884	4259.82	-0.261536	0.834199	0.0782357	-3.34293	0.000828993	0.011414	4530.31	4760.05	4021.01	3727.9	Uqcrc2
ENSMUSG00000015305	416.403	-0.261479	0.834232	0.149837	-1.74509	0.0809691	0.293	413.452	494.452	388.609	369.099	Sash1
ENSMUSG00000074384	20.3999	-0.261465	0.834241	0.583965	-0.44774	0.654341	0.8626	20.7765	23.7717	21.8533	15.1982	AI429214
ENSMUSG00000015002	1249.94	-0.261436	0.834257	0.0985419	-2.65304	0.00797708	0.0625347	1385.79	1340.73	1180.08	1093.18	Efr3a
ENSMUSG00000019872	787.384	-0.261433	0.834259	0.115615	-2.26124	0.0237444	0.135115	833.137	884.309	752.514	679.576	Smpdl3a
ENSMUSG00000018363	1042.59	-0.261114	0.834443	0.109547	-2.38358	0.017145	0.108299	1065.83	1207.6	987.2	909.719	Smurf2
ENSMUSG00000020407	172.172	-0.261075	0.834466	0.217086	-1.20263	0.229119	0.53188	165.173	210.142	162.475	150.896	Upp1
ENSMUSG00000024972	982.064	-0.260936	0.834546	0.106399	-2.45244	0.0141892	0.09496	1048.17	1093.5	931.142	855.44	Lgals12
ENSMUSG00000074207	11593.1	-0.260771	0.834642	0.0672499	-3.87764	0.000105473	0.00227094	12808.7	12466.9	10361.3	10735.3	Adh1
ENSMUSG00000056629	869.099	-0.260758	0.834649	0.133185	-1.95786	0.050246	0.217872	984.805	909.031	679.353	903.206	Fkbp2
ENSMUSG00000007837	366.123	-0.260692	0.834687	0.152366	-1.71096	0.0870886	0.305409	422.801	375.593	330.65	335.445	Prrg2
ENSMUSG00000074579	80.3005	-0.260599	0.834741	0.301834	-0.863385	0.387926	0.6894	77.9118	96.9887	70.3107	75.9909	Lekr1
ENSMUSG00000027809	1160.68	-0.260572	0.834757	0.102412	-2.54436	0.0109478	0.0793347	1198.8	1331.22	1057.51	1055.19	Etfdh
ENSMUSG00000028550	199.381	-0.260564	0.834762	0.200513	-1.29949	0.193776	0.484266	222.308	212.044	163.425	199.747	Atg4c
ENSMUSG00000005803	1100.34	-0.260521	0.834786	0.099654	-2.61426	0.00894214	0.0679668	1188.41	1210.46	1008.1	994.395	Sqor
ENSMUSG00000059713	211.812	-0.260471	0.834815	0.188941	-1.37859	0.168022	0.447104	230.619	231.061	189.079	196.491	Rcan3
ENSMUSG00000040462	1732.06	-0.260074	0.835045	0.0930323	-2.79553	0.00518155	0.0454608	1869.88	1904.59	1491.73	1662.03	Os9
ENSMUSG00000037400	2976.31	-0.260055	0.835056	0.0820408	-3.16982	0.00152534	0.0181498	3105.04	3382.24	2727.87	2690.08	Atp11b
ENSMUSG00000034587	57.1077	-0.259973	0.835103	0.354813	-0.732705	0.463738	0.74744	55.0577	69.4135	55.1084	48.8513	8430429K09Rik
ENSMUSG00000046605	246.443	-0.259861	0.835168	0.184128	-1.41131	0.158154	0.433281	295.026	242.472	228.985	219.288	B3gntl1
ENSMUSG00000020697	716.661	-0.259753	0.835231	0.116137	-2.2366	0.0253122	0.140469	798.856	763.548	667.001	637.238	Lig3
ENSMUSG00000064202	17.5447	-0.25975	0.835233	0.674554	-0.385069	0.700186	0.885527	27.0094	11.4104	20.9032	10.8558	4430402I18Rik
ENSMUSG00000032121	63.0232	-0.259738	0.835239	0.357851	-0.725829	0.467943	0.750151	57.1353	79.873	45.6069	69.4774	Tmem218
ENSMUSG00000035642	343.218	-0.259664	0.835282	0.155645	-1.66831	0.0952533	0.322626	354.239	393.66	314.498	310.477	Aamdc
ENSMUSG00000048720	179.336	-0.259508	0.835372	0.208366	-1.24545	0.212967	0.51107	179.717	211.093	169.126	157.41	Tbc1d12
ENSMUSG00000028199	25.9173	-0.259471	0.835394	0.519068	-0.499879	0.61716	0.843302	28.0482	28.5261	27.5542	19.5405	Cryz
ENSMUSG00000087088	29.2281	-0.259429	0.835418	0.494065	-0.525092	0.599519	0.83314	35.32	28.5261	31.3548	21.7117	Gm16638
ENSMUSG00000037860	808.43	-0.259315	0.835485	0.123686	-2.09656	0.0360327	0.176812	910.01	852.93	808.573	662.206	Aim2
ENSMUSG00000032478	227.773	-0.259142	0.835585	0.185385	-1.39786	0.162156	0.438379	256.59	239.619	196.68	218.202	Nme6
ENSMUSG00000040302	80.6331	-0.258995	0.83567	0.303485	-0.853401	0.393437	0.69347	90.3777	85.5783	83.6127	62.9639	Rbm48
ENSMUSG00000030062	5335.17	-0.258936	0.835704	0.0738534	-3.50609	0.000454749	0.00711173	6004.4	5621.54	4875.19	4839.53	Rpn1
ENSMUSG00000112880	21.3422	-0.258848	0.835755	0.610077	-0.424287	0.671356	0.870331	33.2424	13.3122	17.1026	21.7117	Gm20337
ENSMUSG00000032328	1469.68	-0.258485	0.835965	0.0958383	-2.6971	0.00699464	0.0565353	1644.46	1558.48	1394.81	1280.99	Tmem30a
ENSMUSG00000000782	205.564	-0.258362	0.836036	0.195446	-1.32191	0.186197	0.474633	233.735	213.946	174.827	199.747	Tcf7
ENSMUSG00000026960	539.47	-0.258332	0.836054	0.136559	-1.89172	0.0585287	0.240018	536.033	638.984	499.776	483.085	Arl6ip6
ENSMUSG00000026203	533.511	-0.258293	0.836077	0.129482	-1.99482	0.0460628	0.205807	599.401	562.915	478.873	492.855	Dnajb2
ENSMUSG00000035239	481.852	-0.25828	0.836084	0.134825	-1.91567	0.0554074	0.231676	519.412	530.585	455.119	422.292	Neu3
ENSMUSG00000057778	73.7061	-0.258079	0.836201	0.328446	-0.785756	0.43201	0.724853	72.7177	87.48	53.2081	81.4188	Cyb5d2
ENSMUSG00000031010	1688.33	-0.257925	0.83629	0.0936194	-2.75504	0.00586858	0.0493846	1741.07	1935.97	1524.98	1551.3	Usp9x
ENSMUSG00000035311	560.367	-0.257786	0.836371	0.130175	-1.9803	0.0476694	0.210106	596.285	624.721	540.632	479.828	Gnptab
ENSMUSG00000063382	894.65	-0.257672	0.836437	0.111198	-2.31723	0.0204913	0.123015	1030.51	918.54	814.274	815.274	Bcl9l
ENSMUSG00000029670	241.792	-0.257671	0.836437	0.189097	-1.36264	0.172997	0.455009	295.026	232.012	225.184	214.946	Ing3
ENSMUSG00000056698	341.485	-0.25764	0.836455	0.156656	-1.64462	0.100049	0.331409	378.132	366.085	329.7	292.022	Elmod3
ENSMUSG00000020736	1413.99	-0.257638	0.836456	0.101765	-2.53169	0.0113514	0.0809809	1624.72	1454.83	1223.79	1352.64	Nt5c
ENSMUSG00000026771	326.943	-0.257584	0.836487	0.157537	-1.63508	0.102033	0.335049	361.511	350.871	308.797	286.594	Spopl
ENSMUSG00000033854	330.512	-0.257479	0.836548	0.15717	-1.63822	0.101376	0.333857	369.821	349.92	290.744	311.563	Kcnk10
ENSMUSG00000050846	327.345	-0.257477	0.83655	0.160211	-1.60712	0.108029	0.346447	332.424	380.348	300.246	296.364	Zfp623
ENSMUSG00000028879	1148.67	-0.257465	0.836557	0.0990867	-2.59838	0.00936648	0.0703782	1221.66	1279.87	1042.31	1050.85	Stx12
ENSMUSG00000028567	489.424	-0.257404	0.836592	0.134825	-1.90917	0.0562405	0.233721	548.499	517.273	429.465	462.459	Txndc12
ENSMUSG00000026586	56.5564	-0.257165	0.83673	0.363784	-0.706918	0.479618	0.758467	49.8636	73.217	53.2081	49.9369	Prrx1
ENSMUSG00000015880	628.455	-0.25709	0.836774	0.120595	-2.13184	0.0330202	0.166743	676.274	692.233	571.037	574.274	Ncapg
ENSMUSG00000028709	237.126	-0.256983	0.836836	0.187325	-1.37186	0.170108	0.45016	281.521	234.865	205.231	226.887	Mob3c
ENSMUSG00000021550	697.257	-0.256979	0.836839	0.117021	-2.196	0.0280917	0.149535	777.04	741.678	646.098	624.211	2210016F16Rik
ENSMUSG00000049971	224.926	-0.256973	0.836842	0.184484	-1.39293	0.163642	0.440289	250.357	239.619	209.982	199.747	Glt1d1
ENSMUSG00000031007	1778.87	-0.25686	0.836907	0.101792	-2.52339	0.011623	0.0819748	1797.17	2076.7	1713.11	1528.5	Atp6ap2
ENSMUSG00000021457	160.455	-0.256629	0.837041	0.215028	-1.19347	0.232687	0.536025	171.406	177.813	140.621	151.982	Syk
ENSMUSG00000035183	24.3417	-0.256605	0.837055	0.542702	-0.472829	0.636336	0.853155	32.2035	20.9191	24.7038	19.5405	Slc24a5
ENSMUSG00000053550	171.766	-0.2565	0.837116	0.219427	-1.16895	0.242423	0.547354	200.493	174.009	175.777	136.784	Shisa7
ENSMUSG00000028062	958.141	-0.256458	0.837141	0.124699	-2.05661	0.0397234	0.188169	1052.33	1032.64	762.966	984.625	Lamtor2
ENSMUSG00000073792	812.852	-0.256441	0.837151	0.116464	-2.20189	0.0276729	0.148063	835.214	934.705	771.517	709.972	Alg6
ENSMUSG00000073000	119.563	-0.25632	0.837221	0.249167	-1.02871	0.303618	0.609689	135.047	125.515	117.818	99.8737	Gm10451
ENSMUSG00000066235	205.321	-0.256278	0.837245	0.191539	-1.338	0.180898	0.466361	225.425	221.553	184.328	189.977	Pomgnt2
ENSMUSG00000018900	414.453	-0.256021	0.837394	0.154545	-1.65661	0.0975989	0.327543	399.947	502.059	386.709	369.099	Slc22a5
ENSMUSG00000034518	530.049	-0.256015	0.837398	0.13179	-1.9426	0.0520642	0.222587	560.965	592.392	459.87	506.968	Hmgxb4
ENSMUSG00000049493	3278.91	-0.255878	0.837478	0.0821343	-3.11535	0.00183724	0.0209147	3422.92	3715.05	3073.72	2903.94	Pls1
ENSMUSG00000029168	279.229	-0.255838	0.8375	0.175296	-1.45947	0.144436	0.410683	286.715	321.394	276.492	232.315	Dpysl5
ENSMUSG00000034353	42.3148	-0.255787	0.83753	0.405616	-0.630613	0.528294	0.791521	42.5918	49.4452	37.0556	40.1666	Ramp1
ENSMUSG00000049800	692.496	-0.25578	0.837534	0.119697	-2.1369	0.0326058	0.165185	774.963	733.12	659.4	602.499	Sertad2
ENSMUSG00000030879	1092.48	-0.255778	0.837535	0.100593	-2.54271	0.0109997	0.0794145	1216.46	1161.96	1001.45	990.053	Mrpl17
ENSMUSG00000035126	38.3201	-0.255728	0.837565	0.446176	-0.573155	0.56654	0.814611	44.6694	38.9857	44.6568	24.9684	Wdr78
ENSMUSG00000021794	3452.69	-0.255653	0.837608	0.0764402	-3.34448	0.000824381	0.011363	3707.56	3808.23	3193.44	3101.51	Glud1
ENSMUSG00000031557	789.376	-0.255595	0.837641	0.116434	-2.19519	0.0281499	0.149717	895.466	822.502	685.054	754.481	Plekha2
ENSMUSG00000092274	9205.82	-0.255492	0.837702	0.0724381	-3.52703	0.000420247	0.00672825	10048.5	9987.93	8031.57	8755.24	Neat1
ENSMUSG00000116498	195.276	-0.255453	0.837724	0.200463	-1.27432	0.202551	0.497631	204.648	220.602	191.929	163.923	Gm38563
ENSMUSG00000018548	948.978	-0.255405	0.837752	0.104583	-2.44214	0.0146006	0.0963703	1026.36	1039.3	876.983	853.269	Trim37
ENSMUSG00000068798	885.998	-0.25522	0.837859	0.112014	-2.27846	0.0226993	0.131357	912.087	1015.53	784.819	831.557	Rap1a
ENSMUSG00000023175	27782.1	-0.255117	0.837919	0.0707025	-3.60832	0.00030819	0.00526495	31682.1	28782.8	25158.9	25504.7	Bsg
ENSMUSG00000021952	940.751	-0.255105	0.837926	0.112629	-2.265	0.0235127	0.134293	956.757	1090.65	888.385	827.215	Xpo4
ENSMUSG00000035559	549.765	-0.255076	0.837943	0.281574	-0.905896	0.364991	0.672417	617.061	579.08	404.762	598.157	Mpv17l2
ENSMUSG00000001891	1940.51	-0.255038	0.837965	0.0876746	-2.90892	0.00362679	0.0347061	2112.97	2110.93	1833.78	1704.37	Ugp2
ENSMUSG00000109901	396.786	-0.254914	0.838037	0.145265	-1.75482	0.0792896	0.2891	442.539	421.235	370.556	352.815	Chmp1b
ENSMUSG00000028747	59.6742	-0.254821	0.838091	0.358566	-0.710667	0.477291	0.756973	76.873	53.2487	60.8093	47.7657	Htr6
ENSMUSG00000085795	2016.82	-0.254765	0.838124	0.0857299	-2.97172	0.0029614	0.0298391	2248.02	2141.36	1858.48	1819.44	Zfp703
ENSMUSG00000021549	821.894	-0.254628	0.838203	0.113107	-2.25122	0.0243719	0.137221	848.719	939.459	752.514	746.882	Rasa1
ENSMUSG00000029716	37.2935	-0.254592	0.838224	0.443439	-0.574131	0.565879	0.814359	39.4753	41.8383	41.8064	26.054	Tfr2
ENSMUSG00000019487	890.371	-0.254297	0.838395	0.11003	-2.31117	0.0208235	0.123858	974.417	962.28	771.517	853.269	Trip10
ENSMUSG00000053604	1338.56	-0.254251	0.838422	0.0942633	-2.69724	0.00699167	0.0565353	1433.58	1478.6	1214.28	1227.8	Rpia
ENSMUSG00000097762	29.4153	-0.254222	0.838439	0.494633	-0.513961	0.607279	0.837906	24.9318	38.9857	26.604	27.1396	4732463B04Rik
ENSMUSG00000032314	3177.76	-0.254198	0.838453	0.0953889	-2.66486	0.00770206	0.0606835	3395.92	3516.32	2622.4	3176.42	Etfa
ENSMUSG00000030483	709.914	-0.254064	0.838531	0.122736	-2.06999	0.0384529	0.184629	821.71	723.612	675.553	618.783	Cyp2b10
ENSMUSG00000006179	188.403	-0.254059	0.838534	0.205571	-1.23586	0.216509	0.514841	194.26	215.847	187.178	156.324	Prss16
ENSMUSG00000022664	295.71	-0.253891	0.838632	0.16578	-1.53149	0.125649	0.377097	311.647	331.853	283.143	256.198	Slc35a5
ENSMUSG00000026843	1041.56	-0.253857	0.838651	0.113196	-2.24264	0.0249203	0.139428	1157.25	1107.76	865.582	1035.65	Fubp3
ENSMUSG00000030960	162.817	-0.253822	0.838672	0.223216	-1.13711	0.255492	0.561873	157.901	195.879	136.821	160.666	Eef1akmt2
ENSMUSG00000058881	380.108	-0.253703	0.838741	0.147234	-1.72313	0.0848655	0.300488	422.801	404.12	343.952	349.558	Zfp516
ENSMUSG00000019370	6247.85	-0.253603	0.838799	0.0839922	-3.01937	0.00253304	0.0265151	6998.56	6591.43	5296.11	6105.32	Calm3
ENSMUSG00000025076	1164.9	-0.25336	0.83894	0.0993697	-2.54967	0.0107825	0.0784685	1233.08	1300.79	1080.31	1045.42	Casp7
ENSMUSG00000026980	263.395	-0.253124	0.839078	0.184998	-1.36826	0.171232	0.452273	293.987	279.556	272.691	207.347	Ly75
ENSMUSG00000020988	948.668	-0.253123	0.839078	0.113317	-2.23377	0.025498	0.141206	955.718	1106.81	840.878	891.265	L2hgdh
ENSMUSG00000050222	207.913	-0.253108	0.839087	0.200152	-1.26458	0.206023	0.502404	238.93	212.995	169.126	210.603	Il17d
ENSMUSG00000041720	958.876	-0.252922	0.839195	0.104041	-2.43098	0.0150579	0.0986587	1045.06	1040.25	866.532	883.665	Pi4ka
ENSMUSG00000031609	488.501	-0.252921	0.839196	0.134124	-1.88572	0.0593328	0.241982	540.188	522.027	430.415	461.373	Sap30
ENSMUSG00000001739	5317.87	-0.252872	0.839224	0.0726746	-3.47951	0.000502336	0.00767232	5905.71	5660.53	4926.5	4778.74	Cldn15
ENSMUSG00000045205	493.049	-0.252839	0.839243	0.134475	-1.88019	0.0600818	0.243525	560.965	511.568	451.319	448.346	Dpy19l4
ENSMUSG00000030909	1165.15	-0.252718	0.839314	0.0977064	-2.5865	0.00969564	0.0723292	1267.37	1266.56	1066.06	1060.62	Anks4b
ENSMUSG00000032244	1323.51	-0.252671	0.839341	0.0957604	-2.63858	0.00832545	0.0644564	1417.99	1460.54	1240.89	1174.6	Fem1b
ENSMUSG00000067212	424.122	-0.252527	0.839425	0.156439	-1.61423	0.106478	0.342907	406.18	515.371	366.756	408.18	H2-T23
ENSMUSG00000051977	259.594	-0.252508	0.839436	0.17312	-1.45857	0.144683	0.41129	287.754	276.703	231.835	242.085	Prdm9
ENSMUSG00000035171	482.712	-0.252474	0.839456	0.136675	-1.84725	0.0647108	0.25565	553.693	496.354	446.568	434.234	1110059E24Rik
ENSMUSG00000026227	393.86	-0.25236	0.839522	0.144865	-1.74204	0.0815016	0.293989	434.228	422.186	355.354	363.671	2810459M11Rik
ENSMUSG00000090035	1548.4	-0.252348	0.839529	0.0924879	-2.72845	0.00636335	0.052696	1623.68	1742.94	1415.72	1411.26	Galnt4
ENSMUSG00000060739	2399.11	-0.252339	0.839534	0.0835246	-3.02113	0.00251831	0.0264052	2554.47	2661.48	2131.17	2249.33	Nsa2
ENSMUSG00000059883	587.798	-0.252208	0.83961	0.12373	-2.03838	0.0415121	0.193198	639.916	638.033	528.28	544.963	Irak4
ENSMUSG00000037111	1168.17	-0.252159	0.839639	0.103043	-2.44713	0.0144	0.0954496	1270.48	1270.36	1128.77	1003.08	Setd7
ENSMUSG00000060733	1840.73	-0.252051	0.839702	0.0878391	-2.86946	0.00411169	0.0382045	2057.91	1944.53	1671.3	1689.17	Ipmk
ENSMUSG00000025404	1319.52	-0.251863	0.839811	0.0948515	-2.65533	0.00792298	0.0621887	1422.15	1446.27	1182.93	1226.71	R3hdm2
ENSMUSG00000097727	61.3928	-0.251838	0.839826	0.341219	-0.738055	0.460481	0.744592	60.2518	73.217	58.909	53.1936	F630040K05Rik
ENSMUSG00000054517	340.39	-0.251736	0.839885	0.161211	-1.56153	0.118398	0.365355	366.705	372.741	281.243	340.873	Trim65
ENSMUSG00000041319	246.569	-0.251448	0.840053	0.178675	-1.40729	0.159342	0.434278	254.512	281.457	229.935	220.374	Thoc6
ENSMUSG00000027634	898.134	-0.251331	0.840121	0.110698	-2.27041	0.0231826	0.133227	964.029	988.904	865.582	774.021	Ndrg3
ENSMUSG00000072889	619.915	-0.251329	0.840122	0.12282	-2.04633	0.0407242	0.191103	654.459	693.184	580.538	551.477	Nfxl1
ENSMUSG00000045691	421.901	-0.251326	0.840124	0.140891	-1.78384	0.0744497	0.277365	466.432	450.712	382.908	387.554	Thtpa
ENSMUSG00000052271	187.2	-0.251305	0.840136	0.202965	-1.23817	0.215653	0.514358	216.075	191.125	177.677	163.923	Bhlha15
ENSMUSG00000028039	383.971	-0.251138	0.840233	0.155307	-1.61705	0.105868	0.341712	429.034	405.07	316.398	385.382	Efna3
ENSMUSG00000003813	882.596	-0.251094	0.840259	0.112645	-2.22908	0.0258084	0.142609	939.097	978.445	756.315	856.526	Rad23a
ENSMUSG00000029063	3196.38	-0.251016	0.840304	0.0787031	-3.18941	0.00142564	0.0173017	3541.35	3406.97	2985.35	2851.83	Nadk
ENSMUSG00000015970	2150.62	-0.250978	0.840327	0.0864301	-2.90383	0.00368634	0.0352219	2428.77	2245.95	1948.75	1979.02	Chdh
ENSMUSG00000025381	944.074	-0.25096	0.840337	0.107234	-2.3403	0.0192683	0.117836	992.077	1059.27	838.028	886.922	Cnpy2
ENSMUSG00000025759	117.097	-0.250798	0.840431	0.252465	-0.993397	0.320516	0.628254	134.008	120.76	115.918	97.7026	Mfsd8
ENSMUSG00000074656	3375.16	-0.250742	0.840464	0.0842194	-2.97725	0.00290847	0.0293859	3453.05	3881.45	3046.16	3119.97	Eif2s2
ENSMUSG00000024074	660.043	-0.250732	0.84047	0.120089	-2.08789	0.0368081	0.179255	698.09	735.973	586.239	619.869	Crim1
ENSMUSG00000021427	3464.76	-0.250698	0.84049	0.0779591	-3.21576	0.001301	0.0161822	3750.15	3780.66	3264.7	3063.52	Ssr1
ENSMUSG00000045210	639.5	-0.250632	0.840528	0.123867	-2.0234	0.0430322	0.197859	654.459	735.022	583.389	585.13	Vcpip1
ENSMUSG00000020380	878.202	-0.250402	0.840662	0.113496	-2.20626	0.0273655	0.147366	899.622	1008.87	831.376	772.936	Rad50
ENSMUSG00000027288	3889.59	-0.250364	0.840684	0.0760724	-3.29113	0.000997873	0.0132287	4162.57	4290.32	3638.1	3467.36	Zfp106
ENSMUSG00000028756	874.273	-0.250331	0.840704	0.107892	-2.32019	0.0203304	0.122532	951.563	948.017	780.069	817.445	Pink1
ENSMUSG00000015085	305.822	-0.250098	0.840839	0.162274	-1.54121	0.123266	0.373506	332.424	331.853	266.991	292.022	Entpd2
ENSMUSG00000037003	347.646	-0.249969	0.840915	0.182841	-1.36713	0.171583	0.452626	441.5	314.738	347.753	286.594	Tns2
ENSMUSG00000023845	2145.82	-0.249927	0.840939	0.0902771	-2.76844	0.00563248	0.048177	2203.35	2458.95	2003.85	1917.14	Lnpep
ENSMUSG00000101655	109.519	-0.249608	0.841125	0.260319	-0.958854	0.337632	0.648126	128.814	109.35	105.466	94.4458	2310040G24Rik
ENSMUSG00000074794	506.061	-0.249584	0.841139	0.144541	-1.72674	0.084215	0.299459	513.179	586.687	506.427	417.95	Arrdc3
ENSMUSG00000000278	2553.33	-0.249488	0.841195	0.080893	-3.08417	0.00204123	0.0226384	2828.72	2718.54	2321.2	2344.86	Scpep1
ENSMUSG00000000711	878.24	-0.249123	0.841408	0.115513	-2.15667	0.0310312	0.160198	901.699	1005.07	757.265	848.927	Rab5b
ENSMUSG00000026696	254.546	-0.249122	0.841408	0.175569	-1.41894	0.155915	0.429629	272.172	280.507	222.334	243.171	Vamp4
ENSMUSG00000032666	555.408	-0.24909	0.841427	0.129875	-1.91792	0.055121	0.230835	575.508	630.427	490.275	525.423	1700025G04Rik
ENSMUSG00000055653	70.5745	-0.24902	0.841468	0.320402	-0.77721	0.437035	0.728081	70.64	82.7257	70.3107	58.6215	Gpc3
ENSMUSG00000098132	60.8647	-0.248879	0.84155	0.36008	-0.691177	0.489455	0.766338	52.98	78.9222	47.5072	64.0495	Rassf10
ENSMUSG00000025262	134.479	-0.248835	0.841576	0.262642	-0.947428	0.343421	0.652363	113.232	178.763	133.02	112.901	Fam120c
ENSMUSG00000097328	29.4973	-0.248774	0.841611	0.492384	-0.505244	0.613388	0.841207	38.4365	25.6735	25.6539	28.2252	Tnfsf12
ENSMUSG00000060675	633.316	-0.248691	0.84166	0.125436	-1.9826	0.0474117	0.209659	660.692	714.103	547.283	611.184	Plaat3
ENSMUSG00000059854	86.1884	-0.248592	0.841717	0.298298	-0.833371	0.404636	0.703627	91.4165	96.0378	92.164	65.135	Hydin
ENSMUSG00000028549	135.844	-0.248588	0.84172	0.234504	-1.06006	0.289119	0.596304	136.086	158.795	122.569	125.928	Itgb3bp
ENSMUSG00000032386	333.643	-0.248551	0.841741	0.167681	-1.48228	0.138265	0.400819	342.812	382.25	339.202	270.31	Trip4
ENSMUSG00000060336	106.246	-0.248361	0.841852	0.275737	-0.900719	0.367738	0.674565	97.6495	133.122	107.366	86.8467	Zfp937
ENSMUSG00000027598	1111.13	-0.248348	0.84186	0.105782	-2.34773	0.0188882	0.11631	1171.79	1241.84	1075.56	955.314	Itch
ENSMUSG00000038976	1054.22	-0.248288	0.841895	0.10813	-2.29619	0.0216651	0.127439	1142.71	1145.8	895.986	1032.39	Ppp1r9b
ENSMUSG00000007415	1416.95	-0.248282	0.841899	0.09944	-2.4968	0.012532	0.0868652	1576.93	1499.52	1218.09	1373.26	Gatad1
ENSMUSG00000034509	161.181	-0.248277	0.841901	0.232599	-1.0674	0.285791	0.593581	205.687	144.532	142.522	151.982	Mad2l1bp
ENSMUSG00000028042	1773.92	-0.248263	0.84191	0.0947845	-2.61924	0.00881271	0.0672696	1984.15	1867.51	1528.78	1715.22	Zbtb7b
ENSMUSG00000043614	65.5503	-0.248188	0.841953	0.348836	-0.711473	0.476791	0.756661	88.3	54.1996	58.909	60.7927	Vps37d
ENSMUSG00000020386	1773.1	-0.248093	0.842009	0.088256	-2.81106	0.00493791	0.0438894	1876.12	1974.01	1624.75	1617.52	Sar1b
ENSMUSG00000006169	3401.06	-0.247947	0.842094	0.0786892	-3.15097	0.00162728	0.0189921	3729.38	3655.14	3005.31	3214.41	Clint1
ENSMUSG00000056999	2227.05	-0.247937	0.8421	0.0943477	-2.62791	0.00859111	0.0659814	2451.62	2385.73	2193.88	1876.97	Ide
ENSMUSG00000058729	246.2	-0.247779	0.842192	0.180712	-1.37113	0.170335	0.450666	248.279	286.212	229.935	220.374	Lin9
ENSMUSG00000028228	2039.53	-0.247749	0.84221	0.0900251	-2.752	0.00592333	0.0497783	2204.38	2225.03	1966.8	1761.9	Cpne3
ENSMUSG00000027654	295.984	-0.247743	0.842213	0.176561	-1.40316	0.160569	0.43648	358.394	284.31	254.639	286.594	Fam83d
ENSMUSG00000051351	191.078	-0.247592	0.842301	0.203268	-1.21806	0.223202	0.523544	221.27	193.977	186.228	162.838	Zfp46
ENSMUSG00000023882	123.446	-0.247486	0.842363	0.244014	-1.01423	0.310473	0.616659	130.892	136.925	105.466	120.5	Zfp54
ENSMUSG00000021265	37.5703	-0.247416	0.842404	0.447699	-0.55264	0.58051	0.822068	30.1259	51.347	35.1553	33.6531	Slc25a29
ENSMUSG00000062861	31.273	-0.247379	0.842425	0.487084	-0.507878	0.611539	0.840327	40.5141	27.5752	34.2052	22.7973	Zfp28
ENSMUSG00000050148	493.047	-0.247304	0.842469	0.140078	-1.76548	0.0774839	0.285181	567.198	503.961	479.823	421.207	Ubqln2
ENSMUSG00000017688	1846.39	-0.247256	0.842497	0.0977385	-2.52977	0.0114136	0.0810767	1857.42	2149.92	1638.05	1740.19	Hnf4g
ENSMUSG00000035762	437.267	-0.247246	0.842503	0.15428	-1.60258	0.109027	0.348098	509.024	441.203	442.767	356.072	Tmem161b
ENSMUSG00000032076	42.2726	-0.247093	0.842593	0.416587	-0.593136	0.55309	0.806608	37.3977	54.1996	35.1553	42.3378	Cadm1
ENSMUSG00000001467	8584.46	-0.247055	0.842615	0.0747744	-3.304	0.000953148	0.0127168	9511.47	9125.49	8216.85	7484.02	Cyp51
ENSMUSG00000023072	584.404	-0.246956	0.842673	0.126274	-1.95572	0.0504986	0.218588	636.799	631.377	509.277	560.161	Cep89
ENSMUSG00000015357	949.745	-0.246877	0.842719	0.107935	-2.28727	0.0221801	0.129312	1065.83	996.511	900.737	835.9	Clpx
ENSMUSG00000085615	48.7725	-0.246805	0.842761	0.37973	-0.649948	0.515726	0.78436	47.7859	58.003	43.7067	45.5945	A330035P11Rik
ENSMUSG00000028992	186.132	-0.246693	0.842826	0.206908	-1.19228	0.23315	0.536399	205.687	198.732	188.129	151.982	Nmnat1
ENSMUSG00000034449	1286.37	-0.246563	0.842902	0.101991	-2.4175	0.0156275	0.101673	1360.86	1430.11	1105.02	1249.51	Dhrs11
ENSMUSG00000073639	993.456	-0.246522	0.842926	0.106565	-2.31335	0.0207035	0.12362	1028.44	1127.73	926.391	891.265	Rab18
ENSMUSG00000054277	1282.27	-0.246503	0.842937	0.0950201	-2.59422	0.00948058	0.0711289	1393.06	1390.17	1181.03	1164.83	Arfgap3
ENSMUSG00000030056	763.812	-0.246391	0.843003	0.11894	-2.07156	0.0383064	0.184315	880.923	776.86	675.553	721.913	Isy1
ENSMUSG00000014496	1219.98	-0.246347	0.843028	0.10066	-2.44732	0.0143924	0.0954496	1278.79	1369.25	1158.23	1073.64	Ankrd28
ENSMUSG00000020101	233.196	-0.246344	0.84303	0.19774	-1.2458	0.212838	0.511039	289.832	216.798	224.234	201.919	Vsir
ENSMUSG00000038398	507.276	-0.246203	0.843113	0.146946	-1.67546	0.0938432	0.319497	548.499	551.504	404.762	524.337	Upf3a
ENSMUSG00000042608	1018.49	-0.246142	0.843148	0.102445	-2.40268	0.0162756	0.104284	1103.23	1106.81	914.039	949.886	Stk40
ENSMUSG00000038550	153.22	-0.245827	0.843333	0.227598	-1.08009	0.280101	0.587487	180.755	152.139	152.973	127.013	Ciart
ENSMUSG00000057842	112.162	-0.245799	0.843348	0.2595	-0.947204	0.343535	0.652481	135.047	108.399	98.815	106.387	Zfp595
ENSMUSG00000020766	2648.29	-0.245742	0.843382	0.102845	-2.38943	0.0168745	0.107187	3049.99	2695.72	2191.03	2656.42	Galk1
ENSMUSG00000061410	1246.75	-0.24564	0.843441	0.0986629	-2.48969	0.0127853	0.0880173	1406.57	1298.89	1129.72	1151.8	Zcchc14
ENSMUSG00000059540	79.5394	-0.245633	0.843446	0.301363	-0.815075	0.415029	0.711056	82.0671	90.3326	66.5101	79.2476	Tcea2
ENSMUSG00000027605	3296.13	-0.245597	0.843467	0.080308	-3.05819	0.0022268	0.0241182	3613.03	3540.09	3138.33	2893.08	Acss2
ENSMUSG00000035150	1756.22	-0.245489	0.84353	0.087829	-2.79508	0.0051887	0.0454712	1876.12	1934.07	1589.59	1625.12	Eif2s3x
ENSMUSG00000058454	2808.66	-0.245344	0.843615	0.0882352	-2.78057	0.00542642	0.0469285	3213.08	2882.09	2670.86	2468.62	Dhcr7
ENSMUSG00000029722	372.985	-0.245266	0.84366	0.152043	-1.61314	0.106714	0.343376	431.112	378.446	345.853	336.531	Agfg2
ENSMUSG00000025505	234.294	-0.245211	0.843692	0.182442	-1.34405	0.178932	0.463879	250.357	257.686	203.331	225.801	Tmem80
ENSMUSG00000038412	1026.3	-0.245067	0.843777	0.217508	-1.1267	0.259869	0.565866	1158.29	1067.83	800.022	1079.07	Higd1a
ENSMUSG00000106019	48.7286	-0.245029	0.843799	0.382837	-0.640035	0.52215	0.787854	45.7083	59.9048	43.7067	45.5945	Gm43672
ENSMUSG00000015747	207.19	-0.244858	0.843899	0.191291	-1.28003	0.200535	0.494527	222.308	227.258	195.73	183.464	Vps45
ENSMUSG00000021012	1305.22	-0.244849	0.843904	0.104139	-2.35118	0.0187138	0.115464	1322.42	1509.03	1240.89	1148.55	Zc3h14
ENSMUSG00000029467	4674.19	-0.244772	0.843949	0.0749985	-3.2637	0.00109969	0.014231	5141.14	4997.77	4149.28	4408.56	Atp2a2
ENSMUSG00000001627	673.597	-0.244748	0.843963	0.134648	-1.81769	0.0691113	0.265476	727.177	735.022	692.655	539.535	Ifrd1
ENSMUSG00000020571	4769.89	-0.244352	0.844195	0.0778848	-3.13735	0.00170482	0.0197035	5319.82	5025.35	4197.74	4536.66	Pdia6
ENSMUSG00000059278	127.05	-0.244285	0.844234	0.496763	-0.491753	0.622894	0.846762	118.426	156.893	79.8121	153.067	Naa38
ENSMUSG00000058638	806.305	-0.244233	0.844264	0.112279	-2.17523	0.0296128	0.155511	840.409	908.08	736.362	740.368	Zfp110
ENSMUSG00000047090	75.5642	-0.244041	0.844377	0.313397	-0.778698	0.436158	0.727399	70.64	93.1852	72.211	66.2206	Tmem198b
ENSMUSG00000053182	199.621	-0.243916	0.84445	0.198209	-1.2306	0.218474	0.517983	201.532	231.061	174.827	191.063	Gm609
ENSMUSG00000028496	584.174	-0.243904	0.844457	0.125784	-1.93907	0.0524925	0.223179	609.79	657.051	544.433	525.423	Mllt3
ENSMUSG00000010025	2512.32	-0.243903	0.844458	0.0868583	-2.80806	0.00498416	0.0442689	2706.14	2743.26	2427.62	2172.25	Aldh3a2
ENSMUSG00000027900	1330.37	-0.243643	0.84461	0.0991355	-2.45768	0.0139839	0.0940898	1363.98	1520.44	1219.04	1218.03	Dram2
ENSMUSG00000045328	996.219	-0.243594	0.844639	0.104061	-2.34088	0.0192381	0.11771	1112.58	1047.86	909.288	915.147	Cenpe
ENSMUSG00000027160	1027.11	-0.243277	0.844824	0.102845	-2.36547	0.018007	0.112155	1091.8	1135.34	959.646	921.661	Ccdc34
ENSMUSG00000051285	839.544	-0.243171	0.844886	0.11304	-2.15119	0.0314612	0.161549	869.496	950.87	795.271	742.54	Pcmtd1
ENSMUSG00000016940	602.697	-0.243028	0.84497	0.128018	-1.8984	0.0576435	0.237575	657.576	648.493	513.078	591.643	Kctd2
ENSMUSG00000049285	81.9798	-0.242955	0.845013	0.293396	-0.82808	0.407625	0.70601	88.3	89.3817	73.1611	77.0765	Mblac1
ENSMUSG00000024780	844.445	-0.242906	0.845042	0.109483	-2.21866	0.0265101	0.145064	897.544	932.803	758.215	789.22	Cdc37l1
ENSMUSG00000023262	648.98	-0.242659	0.845186	0.124829	-1.94393	0.0519035	0.222415	671.08	735.022	563.436	626.382	Acy1
ENSMUSG00000090925	29.3315	-0.242605	0.845218	0.482541	-0.502765	0.615129	0.842471	32.2035	31.3787	26.604	27.1396	1810064F22Rik
ENSMUSG00000029998	1772.22	-0.242522	0.845266	0.0906546	-2.67523	0.00746776	0.0593085	1908.32	1934.07	1694.11	1552.39	Pcyox1
ENSMUSG00000094786	94.8163	-0.242519	0.845268	0.285121	-0.850585	0.395	0.695079	117.387	88.4309	93.1142	80.3332	Gm14403
ENSMUSG00000026083	1593.22	-0.242489	0.845286	0.092739	-2.61475	0.0089294	0.0679113	1784.7	1668.78	1422.37	1497.02	Eif5b
ENSMUSG00000039899	170.764	-0.242377	0.845352	0.213196	-1.13687	0.255592	0.561873	172.445	197.781	166.275	146.554	Fgl2
ENSMUSG00000087331	44.0524	-0.24208	0.845526	0.398916	-0.606844	0.543954	0.801179	50.9024	44.6909	43.7067	36.9099	1810021B22Rik
ENSMUSG00000027111	3754.46	-0.24192	0.845619	0.07581	-3.19113	0.00141717	0.0172324	4110.63	4025.98	3368.26	3512.95	Itga6
ENSMUSG00000014361	199.067	-0.241859	0.845655	0.212767	-1.13673	0.25565	0.561873	181.794	249.128	171.026	194.32	Mertk
ENSMUSG00000035780	528.384	-0.241834	0.845669	0.135477	-1.78505	0.0742526	0.276961	528.761	616.163	493.125	475.486	Ugt2a3
ENSMUSG00000101856	84.276	-0.241725	0.845733	0.290619	-0.831761	0.405544	0.704388	89.3389	93.1852	73.1611	81.4188	1700096K18Rik
ENSMUSG00000028757	3547.23	-0.241651	0.845777	0.076733	-3.14925	0.00163691	0.0190688	3923.64	3763.54	3204.84	3296.92	Ddost
ENSMUSG00000027109	1097.13	-0.241569	0.845825	0.102941	-2.34668	0.0189417	0.116468	1134.4	1242.79	1007.15	1004.17	Sp3
ENSMUSG00000047388	556.191	-0.241491	0.845871	0.128644	-1.8772	0.0604901	0.244716	628.489	577.178	519.729	499.369	Atmin
ENSMUSG00000070476	25.7675	-0.241442	0.8459	0.52612	-0.45891	0.646299	0.859815	32.2035	23.7717	27.5542	19.5405	Fam217b
ENSMUSG00000016495	2681.36	-0.241352	0.845952	0.0820748	-2.94064	0.0032754	0.0321837	2924.29	2886.84	2544.49	2369.83	Plgrkt
ENSMUSG00000054640	22.5564	-0.241258	0.846008	0.556082	-0.433853	0.664395	0.867752	28.0482	20.9191	22.8035	18.4549	Slc8a1
ENSMUSG00000036285	830.266	-0.241177	0.846055	0.113461	-2.12563	0.0335337	0.168018	914.165	884.309	719.259	803.332	Noa1
ENSMUSG00000040432	36.8556	-0.241128	0.846084	0.440863	-0.546945	0.584417	0.823942	33.2424	46.5926	36.1055	31.4819	Ltb4r2
ENSMUSG00000061740	327.59	-0.241002	0.846157	0.160138	-1.50497	0.132333	0.39031	358.394	351.822	321.149	278.995	Cyp2d22
ENSMUSG00000039887	195.244	-0.240979	0.846171	0.198487	-1.21408	0.224718	0.525029	198.415	224.405	175.777	182.378	Alg14
ENSMUSG00000026398	370.476	-0.240835	0.846255	0.150604	-1.59913	0.109792	0.349477	410.335	392.709	355.354	323.504	Nr5a2
ENSMUSG00000071660	879.3	-0.24067	0.846352	0.116523	-2.06542	0.038883	0.185816	877.806	1026.94	827.576	784.877	Ttc9c
ENSMUSG00000020315	5880.99	-0.240593	0.846397	0.0733792	-3.27876	0.00104264	0.0136484	6195.55	6543.88	5275.2	5509.34	Sptbn1
ENSMUSG00000007570	507.307	-0.240447	0.846483	0.131199	-1.83268	0.0668502	0.261068	557.848	541.045	457.02	473.315	Fance
ENSMUSG00000078202	96.7478	-0.240392	0.846515	0.276501	-0.869407	0.384624	0.686955	102.844	106.497	78.862	98.7882	Nrarp
ENSMUSG00000002014	2205.65	-0.240317	0.846559	0.0844742	-2.84486	0.00444308	0.0404706	2380.98	2396.19	1961.1	2084.32	Ssr4
ENSMUSG00000059834	274.369	-0.240304	0.846567	0.168706	-1.42439	0.154333	0.427099	292.948	301.426	255.589	247.513	Sclt1
ENSMUSG00000025745	4546.69	-0.240154	0.846655	0.0734433	-3.26993	0.00107576	0.0140189	4858.58	4990.16	4236.69	4101.34	Hadha
ENSMUSG00000004455	3049.8	-0.239972	0.846762	0.0866361	-2.76989	0.00560757	0.0480983	3321.12	3283.35	2614.8	2979.93	Ppp1cc
ENSMUSG00000055239	1341.32	-0.239925	0.84679	0.0994309	-2.41298	0.0158227	0.102383	1517.72	1387.32	1185.78	1274.48	Kcmf1
ENSMUSG00000056501	504.364	-0.239916	0.846795	0.131828	-1.81991	0.0687727	0.264582	559.926	532.487	456.069	468.972	Cebpb
ENSMUSG00000021911	753.913	-0.239889	0.846811	0.125818	-1.90663	0.0565687	0.234694	759.38	873.849	743.013	639.409	Parg
ENSMUSG00000021215	5701.95	-0.239843	0.846837	0.0724488	-3.31052	0.000931223	0.0124552	6000.25	6348.96	5231.5	5227.09	Net1
ENSMUSG00000026032	679.812	-0.239764	0.846884	0.146948	-1.63162	0.102759	0.336254	719.905	751.187	519.729	728.427	Ndufb3
ENSMUSG00000039168	755.141	-0.239753	0.84689	0.115741	-2.07146	0.0383154	0.184315	838.331	797.78	721.16	663.292	Dap
ENSMUSG00000022477	5909.26	-0.239748	0.846893	0.0758018	-3.16282	0.00156247	0.0185124	6392.92	6404.11	5167.84	5672.18	Aco2
ENSMUSG00000037366	1061.88	-0.239486	0.847047	0.105851	-2.26248	0.0236675	0.134897	1194.65	1105.86	1016.65	930.346	Pafah2
ENSMUSG00000040782	1415.91	-0.239482	0.847049	0.0979361	-2.44529	0.0144737	0.0957712	1535.38	1531.85	1372.96	1223.45	Cop1
ENSMUSG00000031209	1344.11	-0.23944	0.847074	0.0976746	-2.45141	0.0142298	0.0950794	1387.87	1522.34	1219.99	1246.25	Heph
ENSMUSG00000085873	33.2929	-0.239435	0.847077	0.463354	-0.516744	0.605335	0.836837	30.1259	41.8383	27.5542	33.6531	Ttc39aos1
ENSMUSG00000052605	187.297	-0.239417	0.847088	0.20555	-1.16476	0.244115	0.54856	222.308	183.518	172.926	170.437	Isoc2b
ENSMUSG00000053070	36.2663	-0.239368	0.847116	0.470874	-0.508348	0.611209	0.840059	51.9412	26.6243	28.5043	37.9954	Cfap300
ENSMUSG00000036104	616.151	-0.239251	0.847185	0.138192	-1.7313	0.0833987	0.297724	612.906	721.71	617.594	512.396	Rab3gap1
ENSMUSG00000024317	401.524	-0.23912	0.847262	0.150437	-1.5895	0.111947	0.354081	411.374	458.319	393.36	343.045	Rnf138
ENSMUSG00000022773	37.101	-0.239057	0.847299	0.431302	-0.554268	0.579395	0.821561	38.4365	41.8383	32.3049	35.8243	Ypel1
ENSMUSG00000038037	32.3025	-0.238966	0.847353	0.469457	-0.509026	0.610734	0.839776	39.4753	30.4278	25.6539	33.6531	Socs1
ENSMUSG00000085208	982.887	-0.238883	0.847401	0.104226	-2.29197	0.0219073	0.12838	1040.9	1086.84	886.485	917.319	Brip1os
ENSMUSG00000033083	657.445	-0.238815	0.847441	0.11852	-2.01498	0.0439066	0.200308	708.478	715.054	608.093	598.157	Tbc1d4
ENSMUSG00000036087	819.275	-0.238606	0.847564	0.1123	-2.12473	0.0336092	0.168061	851.836	921.393	736.362	767.508	Slain2
ENSMUSG00000045248	210.28	-0.2386	0.847568	0.191279	-1.24739	0.212253	0.510246	219.192	235.816	185.278	200.833	Med26
ENSMUSG00000066232	4918.15	-0.238579	0.84758	0.0769685	-3.09969	0.00193722	0.0217132	5133.87	5514.09	4636.71	4387.93	Ipo7
ENSMUSG00000037703	2521.54	-0.238504	0.847624	0.0857821	-2.78034	0.00543015	0.0469285	2764.31	2693.81	2199.58	2428.45	Lzts3
ENSMUSG00000026127	779.982	-0.238503	0.847625	0.112053	-2.12849	0.0332968	0.167738	826.904	861.488	710.708	720.828	Imp4
ENSMUSG00000028344	154.224	-0.238228	0.847786	0.226373	-1.05237	0.29263	0.598781	184.911	149.287	149.173	133.527	Invs
ENSMUSG00000055067	220.884	-0.238126	0.847846	0.186414	-1.2774	0.20146	0.495828	235.813	242.472	210.932	194.32	Smyd3
ENSMUSG00000021062	467.838	-0.238033	0.8479	0.135023	-1.76291	0.0779156	0.286179	506.946	505.863	435.166	423.378	Rab15
ENSMUSG00000074829	548.569	-0.238026	0.847905	0.142884	-1.66587	0.0957399	0.323485	553.693	634.23	555.835	450.517	2010315B03Rik
ENSMUSG00000025198	1043.73	-0.237914	0.84797	0.105241	-2.26065	0.0237806	0.135233	1105.31	1154.36	1003.35	911.891	Erlin1
ENSMUSG00000032182	133.167	-0.237856	0.848005	0.23356	-1.01839	0.308492	0.615148	147.513	140.729	120.668	123.757	Yipf2
ENSMUSG00000030265	1448.71	-0.237757	0.848063	0.0942247	-2.5233	0.0116261	0.0819748	1552	1584.15	1377.71	1280.99	Kras
ENSMUSG00000037487	3275.53	-0.237732	0.848078	0.0772789	-3.07628	0.00209598	0.0230817	3602.64	3486.84	2965.4	3047.23	Ubr5
[truncated: 10,489 more rows]
