# Supplementary material for: PRMT5 Maintains Homeostasis of the Intestinal Epithelium by Modulating Cell Proliferation and Survival
Source: Adv Sci (Weinh). 2025 Feb 3;12(12):2415559. doi: 10.1002/advs.202415559 (PMC11948081; doi:10.1002/advs.202415559)
Supplement: Supplementary file 8 — Supplemental Table 7 [file ADVS-12-2415559-s007.xlsx]

## Sheet: Sheet1
Primers used in RT-qPCR.
Genes	Forward primer	Reverse primer
Rpl30	GAAGAGCTTTGCATTGTGGGAG	CCATCTTCCTGCCTTAGGTGC
Prmt5	AGAATGCCCCGACTACACAC	AGCCTCTGCTGCACCTTAGA
Lgr5	TAAAGACGACGGCAACAGTG	GCCTTCAGGTCTTCCTCAAA
Olfm4	TGAAGGAGATGCAAAAACTGG	CTCCAGCTTCTCTACCAAGAGG
Ascl2	CCTCTCTCGGACCCTCTCTCAG	CAGTCAAGGTGTGCTTCCATGC
Mki67	CCTTTGCTGTCCCCGAAGA	GGCTTCTCATCTGTTGCTTCCT
Pcna	TTTGAGGCACGCCTGATCC	GGAGACGTGAGACGAGTCCAT
Lyz1	GGAATGGATGGCTACCGTGG	CATGCCACCCATGCTCGAAT
Mmp7	AGGAAGCTGGAGATGTGAGC	TCTGCATTTCCTTGAGGTTG
Chga	CAGCTCGTCCACTCTTTCCG	CCTCTCGTCTCCTTGGAGGG
Reg4	CTGAGCTGGAGTGTCAGTCAT	GTCCACTGCCATAATTGCTTCT
Sis	CGTTTCCGGTTCAAGCTCACA	CCTGATGACTTTGATGCTGAACG
Alpi	GTCCCACCGCTGGTTACTTT	CTGTGGGCTGAGATGATGTC
Tff3	TTGCTGGGTCCTCTGGGATAG	TACACTGCTCCGATGTGACAG
Agr2	TGTCCCCAGAATTGTGTTTGTAGA	TGTCAGAAGGTTCATAAGCGTAGA
Dclk1	CAAGCCAGCCATGTCGTTC	TTCCTTTGAAGTAGCGGTCAC
Trmp5	CCAGCATAAGCGACAACATCT	GAGCATACAGTAGTTGGCCTG
Primers used in the validation of splicing events.
Cenpt	TCGTGTTCAAGGTCGTGGGC	GGGCTCCAGTTCAGGAAGGTGT
Mau2	CTTCGGCTCACCAACCACCAG	GAAGAAGGAGAAGAGCCCTCGC
Eml3	GTGGTTGGTTTTGGACACAGAGACC	CATACATCTGCCAAAGCGGCTG
Cntrl	GATGAACACTGGCGTGGAGAAGC	GGGTGATGATGCTGAGTCTGTGG
Cdk16	CTGTTCCTGTTCCAGTTGCTCCG	GTAGTCTGTGGACCCAAGTAGGATGTC
Rtel1	GTTCGCCTATGCTGATGCCAG	TGGCTTTCCTGGTAGAGAGGGAG
Recql4	CGCTCTACCGTGAGTACCGTAACC	GGCTTTGAGCCTCTTCCCATAGTC
Mzt1	CCAACCTGAACGCGGTGAGG	CTCGCTCAAGCCACTTCCCA
Cenpa	CGCAGACCCCAAGGAGGAGA	GCTGAAAGGCTTCTTCCTGAACAAG
Entr1	ACCCCCATCTCTTCGGCTTTC	TTCGGCTGGTGGTCGTGTCT
Cdk2	GTGGTGACCCTGTGGTACCGAG	CTCCTGGCCAAACCACCTCATC
Usp37	ATCATCCCAAGATTCCTGACC	CTGAGGACCACAGAGCGTTT
Fbxw11	TTTGTGGCTAGGCTGCGCC	TCCTTTTCTTTCTGGTAGTTCCCCTC
Nuf2	AAAAATGACAACGGTCAGCGGC	CGAGAGGTTTTTGCCATCTGCTC
sgRNA sequences
sgNC	cgccaaacgtgccctgacgg
sg-p53#1	aggagctcctgacactcgga
sg-p53#2	gacactcggagggcttcact
